# Supplementary material for: Temporal phenomic predictions from unoccupied aerial systems can outperform genomic predictions
Source: G3 (Bethesda). 2022 Nov 29;13(1):jkac294. doi: 10.1093/g3journal/jkac294 (PMC9836347; doi:10.1093/g3journal/jkac294)
Supplement: jkac294_Supplementary_Data [file jkac294_supplementary_data.zip]

Archive with 4 entries (3 files):
- Suppl/
- Suppl/Dataset_S2_G3-2022-403168.xlsx
- Suppl/Dataset_S1_G3-2022-403168.xlsx
- Suppl/File_S1_G3-2022-403168.docx
