# Supplementary material for: Temporal phenomic predictions from unoccupied aerial systems can outperform genomic predictions
Source: G3 (Bethesda). 2022 Nov 29;13(1):jkac294. doi: 10.1093/g3journal/jkac294 (PMC9836347; doi:10.1093/g3journal/jkac294)
Supplement: jkac294_Supplementary_Data [file jkac294_supplementary_data.zip › Suppl/Dataset_S2_G3-2022-403168.xlsx]

## Sheet: Sheet1
Dataset S2 contains the discovered SNPs in GWAS using the AUC values of each VI along with their chromosome, chromosome positions, p-values, minor allele frequencies, effects, explained percent variation, VIs and GWAS models
SNP	Chromosome	Position	P.value	maf	nobs	effect	Variance_explained	Trait	Model	LOG(P.value)
S1_10826220	1	10992856	4.18433e-07	0.28481	158	-122.47	2.1798	NDI	FarmCPU	6.37837
S1_11109713	1	11299743	2.57542e-10	0.177215	158	0.748067	3.12514	GCC	FarmCPU	9.58915
S1_11985267	1	12173971	1.32193e-06	0.18038	158	-84.1635	1.81284	NDI	FarmCPU	5.87879
S1_23235936	1	23620615	4.76456e-24	0.196203	158	NA	NA	G/R	MLMM	23.322
S1_23566797	1	23962634	9.89764e-09	0.085443	158	70.857	3.93036	COM2	FarmCPU	8.00447
S1_24583378	1	24947234	8.0859e-07	0.202532	158	223.814	1.94624	Green	FarmCPU	6.09227
S1_47313729	1	47582116	7.09331e-07	0.234177	158	-0.478999	1.62325	BCC	FarmCPU	6.14915
S1_49658645	1	50032694	4.20415e-11	0.227848	158	NA	11.1625	EBI	Blink	10.3763
S1_49658645	1	50032694	4.20432e-11	0.227848	158	NA	11.1647	EGI	Blink	10.3763
S1_49658645	1	50032694	5.213e-11	0.227848	158	NA	10.9527	ERI	Blink	10.2829
S1_49658645	1	50032694	1.42287e-06	0.227848	158	NA	NA	EBI	MLMM	5.84683
S1_49658645	1	50032694	1.42287e-06	0.227848	158	NA	NA	EGI	MLMM	5.84684
S1_49658645	1	50032694	1.48231e-06	0.227848	158	NA	NA	ERI	MLMM	5.82906
S1_49658653	1	50032702	1.42287e-06	0.227848	158	NA	NA	EBI	MLMM	5.84683
S1_49658653	1	50032702	1.42287e-06	0.227848	158	NA	NA	EGI	MLMM	5.84684
S1_49658653	1	50032702	1.48231e-06	0.227848	158	NA	NA	ERI	MLMM	5.82906
S1_52253689	1	52749876	3.70164e-07	0.117089	158	0.835789	7.01162	GCC	FarmCPU	6.43161
S1_52253689	1	52749876	9.46575e-07	0.117089	158	4.33426	7.07798	VEG	FarmCPU	6.02384
S1_52626297	1	53309866	2.63003e-06	0.155063	158	-1.65183	0.90183	BGI	FarmCPU	5.58004
S1_53829491	1	54458973	2.67047e-10	0.199367	158	NA	5.78513	R-B	Blink	9.57341
S1_53829491	1	54458973	1.37584e-11	0.199367	158	349.974	8.42801	R-B	FarmCPU	10.8614
S1_53829491	1	54458973	1.51554e-08	0.199367	158	0.36999	7.88467	RCC	FarmCPU	7.81943
S1_55501581	1	56143917	1.21826e-07	0.259494	158	NA	16.9997	Green	Blink	6.91426
S1_55501581	1	56143917	1.26261e-06	0.259494	158	NA	2.61079	TGI	Blink	5.89873
S1_55501581	1	56143917	6.80895e-07	0.259494	158	-298.556	7.91717	BI	FarmCPU	6.16692
S1_55501581	1	56143917	6.32924e-07	0.259494	158	-274.527	3.90409	Green	FarmCPU	6.19865
S1_55503865	1	56146201	3.95179e-08	0.322785	158	NA	4.20346	NDI	Blink	7.40321
S1_60153430	1	60939078	5.47411e-07	0.205696	158	266.595	6.41744	EXR	FarmCPU	6.26169
S1_66794916	1	66827893	3.20366e-10	0.243671	158	-1.23316	7.88185	VARI	FarmCPU	9.49435
S1_70722101	1	71982120	3.56511e-07	0.303797	158	-2.9196	2.88912	VEG	FarmCPU	6.44793
S1_80767654	1	82382401	5.08023e-07	0.208861	158	NA	10.4441	Weibull	Blink	6.29412
S1_156105656	1	158006662	1.24486e-06	0.272152	158	2.01316	3.92914	BGI	FarmCPU	5.90488
S1_174886447	1	176876453	6.06707e-07	0.0981013	158	-431.568	3.63152	EXG	FarmCPU	6.21702
S1_180608798	1	182579491	1.44615e-06	0.199367	158	-528.416	3.21526	COM1	FarmCPU	5.83979
S1_191860700	1	194121369	5.15018e-07	0.21519	158	-176.467	1.60563	R-B	FarmCPU	6.28818
S1_225868592	1	229508209	1.66634e-07	0.218354	158	NA	3.31335	TGI	Blink	6.77824
S1_239896970	1	243486676	2.19524e-09	0.136076	158	784.851	22.062	EXG	FarmCPU	8.65852
S1_240380717	1	243997096	7.71544e-08	0.183544	158	0.564363	0.133644	BCC	FarmCPU	7.11264
S1_240383377	1	243999756	2.36028e-07	0.193038	158	-2.66468	1.32769	VEG	FarmCPU	6.62704
S1_254402074	1	258664257	5.22194e-09	0.0822785	158	-1.62085	6.6333	GLI	FarmCPU	8.28217
S1_254530481	1	259037322	4.55233e-08	0.0886076	158	-646.873	7.44571	EXGR	FarmCPU	7.34177
S1_254530481	1	259037322	1.53407e-06	0.0886076	158	-0.615707	5.72441	GCC	FarmCPU	5.81415
S1_254749582	1	259280145	6.33665e-08	0.0981013	158	-10.4061	4.88397	G/R	FarmCPU	7.19814
S1_255545924	1	260046856	1.03536e-06	0.0981013	158	NA	NA	G/R	MLMM	5.98491
S1_257000282	1	261602253	4.08388e-15	0.0506329	158	NA	15.076	GCC	Blink	14.3889
S1_280776837	1	285871505	7.47484e-08	0.142405	158	NA	5.97969	G-B	Blink	7.1264
S1_280978212	1	286081381	1.1863e-06	0.170886	158	59.5447	2.24132	COM2	FarmCPU	5.92581
S1_280978212	1	286081381	8.09645e-07	0.170886	158	281.373	2.15844	EXG	FarmCPU	6.09171
S1_285981367	1	291114509	1.47902e-07	0.265823	158	101.896	1.97322	G-R	FarmCPU	6.83003
S1_287594294	1	292775970	7.07807e-08	0.243671	158	-0.300534	5.17644	RCC	FarmCPU	7.15008
S1_287985521	1	293195479	1.42409e-06	0.193038	158	426.445	2.56199	EXG	FarmCPU	5.84646
S1_289520851	1	294925631	8.64632e-07	0.123418	158	NA	4.79912	MEXG	Blink	6.06317
S1_290953957	1	296460447	4.57011e-09	0.136076	158	NA	9.05989	Weibull	Blink	8.34007
S1_293055726	1	298595508	4.28388e-09	0.186709	158	NA	2.80552	CIVE	Blink	8.36816
S1_293055726	1	298595508	1.20469e-08	0.186709	158	NA	8.08164	EXG	Blink	7.91913
S1_293141394	1	298683373	3.08977e-07	0.278481	158	-85.0961	1.2803	G-R	FarmCPU	6.51007
S1_296770772	1	302251259	1.26927e-06	0.174051	158	-7.5792	2.69357	G/B	FarmCPU	5.89645
S1_299120374	1	304661024	7.25404e-08	0.265823	158	NA	5.14817	COM2	Blink	7.13942
S1_299120374	1	304661024	1.56629e-07	0.265823	158	-152.561	6.35012	CIVE	FarmCPU	6.80513
S1_299120374	1	304661024	2.36502e-07	0.265823	158	67.6755	6.20117	COM2	FarmCPU	6.62617
S1_299120374	1	304661024	3.18555e-08	0.265823	158	469.348	5.95391	EXG	FarmCPU	7.49682
S1_300739619	1	306357405	1.12525e-08	0.110759	158	-11.7277	4.94269	G/R	FarmCPU	7.94875
S2_30233931	2	31709317	4.35038e-09	0.208861	158	NA	5.06903	TGI	Blink	8.36147
S2_30233931	2	31709317	1.28965e-08	0.208861	158	300.247	4.25609	BI	FarmCPU	7.88953
S2_31590792	2	33101535	2.34776e-08	0.136076	158	NA	8.88478	TGI	Blink	7.62935
S2_33350776	2	34892106	7.55619e-10	0.316456	158	312.339	11.8926	EXR	FarmCPU	9.1217
S2_35325861	2	36828844	3.21118e-08	0.265823	158	NA	9.31024	EXR	Blink	7.49334
S2_35325861	2	36828844	9.45122e-08	0.265823	158	NA	9.08211	MGVRI	Blink	7.02451
S2_35325861	2	36828844	1.90965e-08	0.265823	158	NA	9.76505	NDI	Blink	7.71905
S2_35325861	2	36828844	9.47454e-08	0.265823	158	NA	9.01417	NGRDI	Blink	7.02344
S2_35325861	2	36828844	1.82765e-06	0.265823	158	NA	13.2056	VARI	Blink	5.73811
S2_35325861	2	36828844	3.13594e-06	0.265823	158	-1.23551	9.16474	MGVRI	FarmCPU	5.50363
S2_35325861	2	36828844	3.61041e-14	0.265823	158	-136.701	10.3702	NDI	FarmCPU	13.4424
S2_35325861	2	36828844	1.41347e-09	0.265823	158	345.339	4.75701	Red	FarmCPU	8.84971
S2_35325861	2	36828844	2.12479e-06	0.265823	158	-0.803532	8.22534	VARI	FarmCPU	5.67268
S2_35325861	2	36828844	1.80714e-08	0.265823	158	NA	NA	EXR	MLMM	7.74301
S2_35325861	2	36828844	2.59677e-07	0.265823	158	NA	NA	MGVRI	MLMM	6.58557
S2_35325861	2	36828844	3.28703e-07	0.265823	158	NA	NA	NDI	MLMM	6.4832
S2_35325861	2	36828844	2.77403e-07	0.265823	158	NA	NA	NGRDI	MLMM	6.55689
S2_35325861	2	36828844	5.66984e-07	0.265823	158	NA	NA	VARI	MLMM	6.24643
S2_38341681	2	39906105	3.28966e-07	0.341772	158	NA	9.53954	EXG2	Blink	6.48285
S2_38341681	2	39906105	5.67841e-07	0.341772	158	NA	17.2259	G/R	Blink	6.24577
S2_38341681	2	39906105	3.52713e-07	0.341772	158	NA	9.48826	GLI	Blink	6.45258
S2_38341681	2	39906105	2.09207e-07	0.341772	158	NA	51.0732	RGBVI	Blink	6.67942
S2_38341681	2	39906105	2.19014e-09	0.341772	158	NA	11.2753	VEG	Blink	8.65953
S2_38341681	2	39906105	2.27245e-07	0.341772	158	NA	NA	EXG2	MLMM	6.64351
S2_38341681	2	39906105	2.38223e-07	0.341772	158	NA	NA	GLI	MLMM	6.62302
S2_38341681	2	39906105	6.92348e-07	0.341772	158	NA	NA	RGBVI	MLMM	6.15968
S2_38342123	2	39906547	1.72422e-08	0.117089	158	NA	38.096	Blue	Blink	7.76341
S2_38342123	2	39906547	2.78038e-22	0.117089	158	NA	7.29331	GCC	Blink	21.5559
S2_38342123	2	39906547	1.96764e-18	0.117089	158	NA	16.0462	NDRBI	Blink	17.7061
S2_38342123	2	39906547	2.05361e-17	0.117089	158	NA	19.3571	R/B	Blink	16.6875
S2_38342123	2	39906547	1.09123e-08	0.117089	158	-0.988602	16.9288	BCC	FarmCPU	7.96208
S2_38342123	2	39906547	1.30307e-07	0.117089	158	-415.857	8.13885	Blue	FarmCPU	6.88503
S2_38342123	2	39906547	3.90158e-10	0.117089	158	1213.34	12.516	COM1	FarmCPU	9.40876
S2_38342123	2	39906547	1.21729e-07	0.117089	158	2.30904	5.98475	EXG2	FarmCPU	6.91461
S2_38342123	2	39906547	7.63895e-12	0.117089	158	844.063	9.58525	EXGR	FarmCPU	11.117
S2_38342123	2	39906547	1.84474e-10	0.117089	158	13.2252	15.2441	G/B	FarmCPU	9.73407
S2_38342123	2	39906547	3.76676e-09	0.117089	158	0.90477	16.1108	GCC	FarmCPU	8.42403
S2_38342123	2	39906547	2.96397e-10	0.117089	158	1.84761	13.6631	GLI	FarmCPU	9.52813
S2_38342123	2	39906547	5.50481e-12	0.117089	158	2.78421	10.3612	NDRBI	FarmCPU	11.2593
S2_38342123	2	39906547	6.37024e-10	0.117089	158	3.55885	13.7863	RGBVI	FarmCPU	9.19584
S2_38342123	2	39906547	4.81322e-08	0.117089	158	4.65096	17.0519	VEG	FarmCPU	7.31756
S2_38342123	2	39906547	6.83519e-08	0.117089	158	NA	NA	VEG	MLMM	7.16525
S2_47604329	2	49591543	3.32357e-10	0.221519	158	-7.15913	7.05069	Weibull	FarmCPU	9.4784
S2_48664915	2	50705765	8.45845e-08	0.132911	158	NA	5.69689	TGI	Blink	7.07271
S2_48664915	2	50705765	5.17166e-08	0.132911	158	-384.966	7.19582	Blue	FarmCPU	7.28637
S2_48664915	2	50705765	2.61143e-08	0.132911	158	NA	NA	BI	MLMM	7.58312
S2_48664915	2	50705765	1.36671e-07	0.132911	158	NA	NA	Geen	MLMM	6.86432
S2_48664915	2	50705765	4.21867e-08	0.132911	158	NA	NA	Red	MLMM	7.37482
S2_48664915	2	50705765	4.72061e-08	0.132911	158	NA	NA	TGI	MLMM	7.326
S2_50815871	2	52843192	2.2311e-06	0.0632911	158	NA	7.66869	MGVRI	Blink	5.65148
S2_50815871	2	52843192	3.74512e-07	0.0632911	158	NA	14.0153	NDI	Blink	6.42653
S2_50815871	2	52843192	1.75469e-06	0.0632911	158	NA	9.08877	NGRDI	Blink	5.7558
S2_51753959	2	53791972	1.47158e-09	0.161392	158	NA	10.8275	EXR	Blink	8.83222
S2_51753959	2	53791972	1.13993e-06	0.161392	158	NA	NA	EXR	MLMM	5.94312
S2_57542566	2	59724700	4.22979e-08	0.129747	158	1.12473	6.67548	VARI	FarmCPU	7.37368
S2_57612779	2	59796101	2.9578e-06	0.0506329	158	14.2266	8.50419	G/R	FarmCPU	5.52903
S2_61856844	2	63431751	1.50839e-08	0.107595	158	186.857	6.46333	G-R	FarmCPU	7.82149
S2_135102570	2	139161696	1.55157e-07	0.234177	158	NA	4.32636	MEXG	Blink	6.80923
S2_142865788	2	147347239	2.83999e-09	0.164557	158	NA	4.02456	EXG2	Blink	8.54668
S2_142865788	2	147347239	5.79022e-07	0.164557	158	NA	3.28274	EXGR	Blink	6.2373
S2_142865788	2	147347239	2.86517e-09	0.164557	158	NA	4.02431	GLI	Blink	8.54285
S2_142865788	2	147347239	2.00059e-06	0.164557	158	-131.447	4.09436	CIVE	FarmCPU	5.69884
S2_142865788	2	147347239	1.79445e-06	0.164557	158	NA	NA	EXGR	MLMM	5.74607
S2_142865818	2	147347269	1.79445e-06	0.164557	158	NA	NA	EXGR	MLMM	5.74607
S2_169541928	2	174372758	2.88327e-06	0.0949367	158	-2.11995	2.39571	BGI	FarmCPU	5.54011
S2_177107805	2	182382704	7.44834e-07	0.0791139	158	-941.791	8.34654	COM1	FarmCPU	6.12794
S2_177107805	2	182382704	3.45733e-07	0.0791139	158	-2.44445	8.0606	NGBDI	FarmCPU	6.46126
S2_177107805	2	182382704	2.61768e-07	0.0791139	158	-2.8056	6.21703	RGBVI	FarmCPU	6.58208
S2_185691061	2	191278409	2.91406e-07	0.0537975	158	8.09145	9.00454	R/B	FarmCPU	6.5355
S2_186265651	2	191852174	1.32386e-07	0.151899	158	NA	NA	GCC	MLMM	6.87816
S2_186265651	2	191852174	2.95757e-06	0.151899	158	NA	NA	RGBVI	MLMM	5.52907
S2_187053137	2	192689967	4.34608e-11	0.0727848	158	NA	8.96688	R-B	Blink	10.3619
S2_187053137	2	192689967	2.85356e-07	0.0727848	158	331.58	9.74822	R-B	FarmCPU	6.54461
S2_189500322	2	195229444	2.59769e-07	0.126582	158	NA	10.5308	NDI	Blink	6.58541
S2_189500322	2	195229444	3.58067e-07	0.126582	158	759.962	4.6042	COM1	FarmCPU	6.44604
S2_189500322	2	195229444	6.4124e-07	0.126582	158	130.238	4.35269	G-R	FarmCPU	6.19298
S2_189500322	2	195229444	6.4294e-07	0.126582	158	NA	NA	EXG2	MLMM	6.19183
S2_189500322	2	195229444	1.71136e-06	0.126582	158	NA	NA	EXGR	MLMM	5.76666
S2_189500322	2	195229444	7.25611e-07	0.126582	158	NA	NA	GLI	MLMM	6.1393
S2_189500322	2	195229444	2.8715e-06	0.126582	158	NA	NA	NDI	MLMM	5.54189
S2_189500322	2	195229444	3.02777e-07	0.126582	158	NA	NA	VEG	MLMM	6.51888
S2_193815732	2	199681189	7.84373e-10	0.212025	158	736.376	4.39335	COM1	FarmCPU	9.10548
S2_195665516	2	201912034	1.02707e-07	0.193038	158	-2.07089	4.85986	NDRBI	FarmCPU	6.9884
S2_206625353	2	213470819	1.55546e-08	0.10443	158	2.25873	2.85077	NDRBI	FarmCPU	7.80814
S2_207378794	2	214232351	1.53976e-07	0.348101	158	NA	7.63518	BCC	Blink	6.81255
S2_207378794	2	214232351	1.43576e-07	0.348101	158	NA	5.01711	BGI	Blink	6.84292
S2_207378794	2	214232351	1.26363e-07	0.348101	158	NA	7.0443	G/B	Blink	6.89838
S2_207378794	2	214232351	3.64071e-07	0.348101	158	NA	7.17258	NGBDI	Blink	6.43881
S2_207378798	2	214232355	5.68688e-08	0.335443	158	NA	2.41766	G/R	Blink	7.24513
S2_209114475	2	215961156	1.25065e-12	0.0791139	158	-0.977952	5.32056	BCC	FarmCPU	11.9029
S2_209114475	2	215961156	7.52876e-09	0.0791139	158	11.6738	2.41005	G/R	FarmCPU	8.12328
S2_214234359	2	221006325	1.20014e-06	0.132911	158	53.5324	2.40238	COM2	FarmCPU	5.92077
S2_222724920	2	229773135	1.64831e-06	0.234177	158	-259.26	2.38613	Blue	FarmCPU	5.78296
S3_2134237	3	1457885	2.05558e-06	0.262658	158	1.67127	1.54001	BGI	FarmCPU	5.68706
S3_38745510	3	38520952	9.69724e-07	0.231013	158	103.637	3.37005	G-R	FarmCPU	6.01335
S3_40446575	3	40037519	5.46335e-08	0.297468	158	NA	5.80738	EBI	Blink	7.26254
S3_40446575	3	40037519	5.46356e-08	0.297468	158	NA	5.80528	EGI	Blink	7.26252
S3_40446575	3	40037519	5.41286e-08	0.297468	158	NA	5.77603	ERI	Blink	7.26657
S3_50607284	3	50462918	2.31982e-08	0.231013	158	99.8476	5.45784	NDI	FarmCPU	7.63454
S3_86874532	3	112397930	2.73024e-06	0.212025	158	713.505	1.70404	COM1	FarmCPU	5.5638
S3_161258163	3	162862275	3.53543e-11	0.0917722	158	-226.221	8.41531	G-R	FarmCPU	10.4516
S3_174775101	3	177281131	2.53267e-07	0.117089	158	NA	6.15624	EXGR	Blink	6.59642
S3_177147214	3	179902696	2.44827e-07	0.139241	158	NA	11.5667	Green	Blink	6.61114
S3_196142493	3	199099738	6.60804e-09	0.253165	158	7.27226	11.6961	Weibull	FarmCPU	8.17993
S3_222732398	3	226476105	2.62156e-07	0.139241	158	NA	7.3187	Weibull	Blink	6.58144
S4_35626340	4	37274447	3.15885e-09	0.113924	158	-464.076	6.36398	Blue	FarmCPU	8.50047
S4_36887016	4	38557466	6.16494e-08	0.338608	158	NA	1.32689	BGI	Blink	7.21007
S4_36887016	4	38557466	1.21172e-11	0.338608	158	NA	5.51891	NDRBI	Blink	10.9166
S4_36887016	4	38557466	3.43281e-11	0.338608	158	NA	10.6937	R/B	Blink	10.4643
S4_36887016	4	38557466	2.5397e-06	0.338608	158	2.15488	3.47091	NGBDI	FarmCPU	5.59522
S4_78259697	4	81117845	1.66927e-06	0.174051	158	-365.442	2.67738	Red	FarmCPU	5.77747
S4_165668691	4	168610949	1.7239e-09	0.208861	158	-434.467	40.7284	G-B	FarmCPU	8.76349
S4_172055036	4	175124545	1.84547e-10	0.158228	158	NA	12.141	COM2	Blink	9.73389
S4_172055036	4	175124545	3.37934e-07	0.158228	158	-197.47	10.9067	CIVE	FarmCPU	6.47117
S4_172055036	4	175124545	1.3234e-15	0.158228	158	134.88	17.0778	COM2	FarmCPU	14.8783
S4_172055036	4	175124545	2.81801e-12	0.158228	158	675.713	8.83316	EXG	FarmCPU	11.5501
S4_172122439	4	175187904	2.41804e-08	0.392405	158	NA	8.12252	G/R	Blink	7.61654
S4_177125734	4	180151269	9.01144e-07	0.189873	158	-504.796	5.37101	Blue	FarmCPU	6.04521
S4_183736564	4	187128375	5.85881e-11	0.0791139	158	NA	5.09216	GCC	Blink	10.2322
S4_184286928	4	187732363	5.03303e-10	0.275316	158	11.3541	5.10715	G/B	FarmCPU	9.29817
S4_184286928	4	187732363	3.1615e-08	0.275316	158	10.5603	5.27326	G/R	FarmCPU	7.50011
S4_195058912	4	199341948	9.19695e-08	0.107595	158	NA	4.87308	TGI	Blink	7.03636
S4_199215975	4	203544065	1.85373e-08	0.0917722	158	NA	43.7314	BCC	Blink	7.73195
S4_199215975	4	203544065	2.85358e-08	0.0917722	158	NA	13.0668	BGI	Blink	7.54461
S4_199215975	4	203544065	1.82099e-08	0.0917722	158	NA	15.9621	G/B	Blink	7.73969
S4_199215975	4	203544065	2.07729e-07	0.0917722	158	NA	17.8901	G/R	Blink	6.6825
S4_199215975	4	203544065	1.81208e-09	0.0917722	158	NA	4.69525	GCC	Blink	8.74182
S4_199215975	4	203544065	1.31542e-13	0.0917722	158	NA	10.037	NDRBI	Blink	12.8809
S4_199215975	4	203544065	4.44542e-08	0.0917722	158	NA	21.8317	NGBDI	Blink	7.35209
S4_199215975	4	203544065	1.39892e-14	0.0917722	158	NA	15.8284	R/B	Blink	13.8542
S4_199215975	4	203544065	4.03131e-08	0.0917722	158	-0.782156	11.2211	BCC	FarmCPU	7.39455
S4_199215975	4	203544065	5.17811e-08	0.0917722	158	921.678	2.10463	COM1	FarmCPU	7.28583
S4_199215975	4	203544065	7.14014e-08	0.0917722	158	2.01446	2.84553	EXG2	FarmCPU	7.14629
S4_199215975	4	203544065	1.59712e-12	0.0917722	158	13.6431	12.6415	G/B	FarmCPU	11.7967
S4_199215975	4	203544065	1.66271e-08	0.0917722	158	0.719328	4.1636	GCC	FarmCPU	7.77918
S4_199215975	4	203544065	2.67602e-07	0.0917722	158	1.15283	3.03897	GLI	FarmCPU	6.57251
S4_199215975	4	203544065	6.60573e-08	0.0917722	158	2.04532	7.07489	NDRBI	FarmCPU	7.18008
S4_199215975	4	203544065	8.16078e-11	0.0917722	158	9.78581	31.058	R/B	FarmCPU	10.0883
S4_199215975	4	203544065	6.91929e-08	0.0917722	158	2.64207	6.40803	RGBVI	FarmCPU	7.15994
S4_200964285	4	205366335	2.01933e-21	0.0822785	158	NA	NA	G/R	MLMM	20.6948
S4_212737578	4	216742998	1.9981e-06	0.294304	158	NA	1.54021	R-B	Blink	5.69938
S4_225981802	4	230961180	3.21998e-08	0.0791139	158	NA	10.5462	COM2	Blink	7.49215
S5_8334545	5	8685292	3.02897e-09	0.35443	158	NA	6.48172	MEXG	Blink	8.5187
S5_9632832	5	9990348	3.41158e-09	0.0506329	158	NA	12.3144	EXGR	Blink	8.46704
S5_9632832	5	9990348	1.17708e-07	0.0506329	158	-798.703	6.23634	EXGR	FarmCPU	6.92919
S5_9651130	5	10008646	1.88732e-09	0.0791139	158	NA	6.88585	EXG2	Blink	8.72415
S5_9651130	5	10008646	2.62918e-09	0.0791139	158	NA	6.71811	GLI	Blink	8.58018
S5_9651130	5	10008646	3.12663e-12	0.0791139	158	NA	7.7935	VEG	Blink	11.5049
S5_18152797	5	18613997	1.45097e-07	0.310127	158	-1.24236	5.80086	MGVRI	FarmCPU	6.83834
S5_18152797	5	18613997	1.84584e-08	0.310127	158	-0.667871	4.81049	NGRDI	FarmCPU	7.73381
S5_18152797	5	18613997	2.93555e-06	0.310127	158	-0.626755	2.83529	VARI	FarmCPU	5.53231
S5_139810621	5	143179143	1.79473e-09	0.164557	158	479.94	9.65166	Green	FarmCPU	8.746
S5_205155798	5	210786547	2.73801e-06	0.240506	158	0.447874	0.526131	BCC	FarmCPU	5.56257
S5_207135951	5	212792222	1.686e-07	0.344937	158	NA	7.06467	BI	Blink	6.77314
S5_207135951	5	212792222	1.61496e-09	0.344937	158	NA	5.53297	TGI	Blink	8.79184
S5_212684787	5	218519906	2.33209e-07	0.278481	158	-8.24019	0.776299	Weibull	FarmCPU	6.63225
S5_215003611	5	220882705	7.51626e-07	0.212025	158	-9.5201	2.96941	G/B	FarmCPU	6.124
S5_215370641	5	221226784	3.11008e-06	0.117089	158	NA	NA	Blue	MLMM	5.50723
S5_215700655	5	221569796	2.8264e-08	0.161392	158	339.654	3.79635	CIVE	FarmCPU	7.54877
S5_216089152	5	221978675	2.20411e-09	0.129747	158	NA	2.91057	GCC	Blink	8.65677
S6_31421644	6	32911913	3.6283e-07	0.21519	158	NA	17.5003	COM1	Blink	6.4403
S6_31421644	6	32911913	2.35397e-06	0.21519	158	NA	7.40257	EXG	Blink	5.6282
S6_31421644	6	32911913	1.23238e-07	0.21519	158	NA	5.41301	EXGR	Blink	6.90926
S6_31421644	6	32911913	1.14681e-07	0.21519	158	NA	4.74979	MEXG	Blink	6.94051
S6_31421644	6	32911913	4.22953e-09	0.21519	158	-171.198	4.22066	CIVE	FarmCPU	8.37371
S6_31421644	6	32911913	3.97279e-11	0.21519	158	1014.18	5.90758	COM1	FarmCPU	10.4009
S6_31421644	6	32911913	2.65495e-08	0.21519	158	64.0106	3.5188	COM2	FarmCPU	7.57594
S6_31421644	6	32911913	6.71885e-08	0.21519	158	349.396	2.64997	EXG	FarmCPU	7.17271
S6_34826208	6	36325501	5.20886e-12	0.259494	158	-2.19213	8.16956	EXG2	FarmCPU	11.2833
S6_34826208	6	36325501	9.86036e-12	0.259494	158	-0.657803	7.67534	GCC	FarmCPU	11.0061
S6_34826208	6	36325501	5.4923e-11	0.259494	158	-1.56613	6.60636	GLI	FarmCPU	10.2602
S6_34826208	6	36325501	2.74021e-09	0.259494	158	-2.22844	4.34619	RGBVI	FarmCPU	8.56222
S6_34826208	6	36325501	7.86521e-08	0.259494	158	-3.02638	5.14563	VEG	FarmCPU	7.10429
S6_60187788	6	62963385	5.41276e-07	0.110759	158	NA	NA	Weibull	MLMM	6.26658
S6_72850015	6	75703946	4.83721e-07	0.174051	158	223.717	1.63784	EXR	FarmCPU	6.31541
S6_86335581	6	89083567	1.1616e-07	0.306962	158	0.898454	1.80027	GLI	FarmCPU	6.93494
S6_97634410	6	100495174	1.35359e-06	0.0822785	158	-490.219	2.99681	TGI	FarmCPU	5.86851
S6_106468669	6	109843454	2.32449e-12	0.335443	158	NA	NA	G/R	MLMM	11.6337
S6_114057061	6	118025480	3.05801e-08	0.313291	158	6.80752	0.609199	G/R	FarmCPU	7.51456
S6_121238045	6	125151783	2.59558e-06	0.101266	158	NA	11.9695	EXG2	Blink	5.58577
S6_121238045	6	125151783	2.89586e-06	0.101266	158	NA	12.0219	GLI	Blink	5.53822
S6_121238045	6	125151783	3.0919e-07	0.101266	158	NA	9.94696	VEG	Blink	6.50977
S6_133872524	6	137928132	4.63888e-07	0.117089	158	493.685	0.543832	EXGR	FarmCPU	6.33359
S6_139396623	6	143778902	3.93603e-07	0.0917722	158	NA	0.816023	Green	Blink	6.40494
S6_140798155	6	144886104	1.35921e-06	0.193038	158	NA	26.6384	BGI	Blink	5.86671
S6_140798155	6	144886104	1.3139e-09	0.193038	158	-4.62595	23.3317	BGI	FarmCPU	8.88144
S6_140798155	6	144886104	3.30025e-07	0.193038	158	3.41572	20.3608	NGBDI	FarmCPU	6.48145
S6_150890502	6	155012358	6.0897e-14	0.0506329	158	NA	15.3495	EXG2	Blink	13.2154
S6_150890502	6	155012358	7.74378e-14	0.0506329	158	NA	15.215	GLI	Blink	13.111
S6_150890502	6	155012358	2.00891e-08	0.0506329	158	NA	11.3528	VEG	Blink	7.69704
S6_153134646	6	157304827	3.63429e-07	0.256329	158	NA	11.171	CIVE	Blink	6.43958
S6_153134646	6	157304827	4.20636e-07	0.256329	158	NA	4.2405	COM2	Blink	6.37609
S6_153134646	6	157304827	2.47799e-07	0.256329	158	NA	5.56826	EXG	Blink	6.6059
S6_153786894	6	157967794	2.29397e-06	0.056962	158	NA	14.1767	COM2	Blink	5.63941
S6_153786894	6	157967794	2.34364e-06	0.056962	158	-2.9626	15.0718	BGI	FarmCPU	5.63011
S6_153786894	6	157967794	1.39943e-08	0.056962	158	591.563	13.2251	EXG	FarmCPU	7.85405
S6_153786894	6	157967794	3.19444e-07	0.056962	158	2.97213	14.0883	NGBDI	FarmCPU	6.49561
S6_156751994	6	160900124	1.14139e-08	0.132911	158	NA	8.07834	G-R	Blink	7.94256
S6_161552905	6	165735344	1.78303e-08	0.139241	158	743.45	14.4586	EXGR	FarmCPU	7.74884
S6_164378580	6	168517597	7.96615e-07	0.117089	158	-1.63379	10.0877	MGVRI	FarmCPU	6.09875
S6_164378580	6	168517597	4.2014e-07	0.117089	158	-0.933749	10.5887	NGRDI	FarmCPU	6.37661
S7_9201536	7	9492904	2.37485e-07	0.231013	158	3.38081	3.08552	VEG	FarmCPU	6.62436
S7_13571989	7	14099966	9.98866e-15	0.0537975	158	NA	33.3727	RCC	Blink	14.0005
S7_13571989	7	14099966	7.70528e-09	0.0537975	158	0.519259	15.4485	RCC	FarmCPU	8.11321
S7_17977001	7	18621502	8.10522e-11	0.139241	158	NA	17.7963	Weibull	Blink	10.0912
S7_100804739	7	103977975	8.23957e-07	0.164557	158	0.265385	3.68506	RCC	FarmCPU	6.0841
S7_106749322	7	110024822	8.34744e-07	0.151899	158	97.9176	4.40335	NDI	FarmCPU	6.07845
S7_108788777	7	111959761	1.74399e-06	0.256329	158	0.465634	1.01771	BCC	FarmCPU	5.75846
S7_108788777	7	111959761	3.6816e-08	0.256329	158	NA	NA	G/R	MLMM	7.43396
S7_159464614	7	164880047	5.03518e-07	0.120253	158	0.620677	2.48788	BCC	FarmCPU	6.29799
S7_161864209	7	167336252	4.4827e-10	0.253165	158	-256.455	4.27225	R-B	FarmCPU	9.34846
S7_165360093	7	170949190	1.00216e-06	0.177215	158	NA	8.40352	EBI	Blink	5.99906
S7_165360093	7	170949190	1.00202e-06	0.177215	158	NA	8.40289	EGI	Blink	5.99912
S7_165360093	7	170949190	1.09959e-06	0.177215	158	NA	8.32597	ERI	Blink	5.95877
S7_170814758	7	176439977	3.70228e-07	0.151899	158	-1032.05	6.92463	EXGR	FarmCPU	6.43153
S8_11873688	8	12260679	3.96703e-08	0.208861	158	NA	3.07733	R-B	Blink	7.40153
S8_18350213	8	18983536	1.85401e-27	0.177215	158	NA	NA	G/R	MLMM	26.7319
S8_18447001	8	19080652	1.54903e-06	0.151899	158	301.247	8.54558	R-B	FarmCPU	5.80994
S8_19680140	8	20374015	4.39085e-08	0.126582	158	-528.61	14.5567	R-B	FarmCPU	7.35745
S8_73852441	8	75123047	5.10802e-08	0.227848	158	354.104	3.1379	Blue	FarmCPU	7.29175
S8_73852441	8	75123047	9.3705e-08	0.227848	158	-2.06554	4.83683	EXG2	FarmCPU	7.02824
S8_73852441	8	75123047	1.06885e-07	0.227848	158	-0.64237	4.65992	GCC	FarmCPU	6.97108
S8_73852441	8	75123047	2.64137e-06	0.227848	158	-1.10442	3.54534	GLI	FarmCPU	5.57817
S8_73852441	8	75123047	2.42382e-06	0.227848	158	-2.0497	4.58757	RGBVI	FarmCPU	5.6155
S8_94358517	8	96149258	5.12666e-07	0.085443	158	NA	3.39115	MEXG	Blink	6.29017
S8_121904000	8	124976458	5.55024e-08	0.205696	158	338.448	2.05775	Red	FarmCPU	7.25569
S8_128752251	8	132650237	8.62181e-08	0.183544	158	3.09601	1.02254	VEG	FarmCPU	7.0644
S8_157638843	8	162460491	3.6922e-10	0.322785	158	-135.127	3.31154	G-R	FarmCPU	9.43271
S8_157638843	8	162460491	2.80659e-06	0.322785	158	-61.2609	1.35563	NDI	FarmCPU	5.55182
S8_159373804	8	164232000	2.14376e-07	0.0727848	158	448.121	2.69492	Blue	FarmCPU	6.66882
S8_162585529	8	167594221	1.24869e-07	0.0981013	158	405.706	7.54897	Blue	FarmCPU	6.90355
S8_173851571	8	179090072	1.5166e-06	0.056962	158	-7.99415	16.72	Weibull	FarmCPU	5.81913
S9_11080475	9	10466848	1.51248e-07	0.243671	158	387.092	0.606649	EXGR	FarmCPU	6.82031
S9_12719185	9	12195223	2.66848e-06	0.300633	158	NA	NA	GCC	MLMM	5.57374
S9_28608174	9	28667433	2.46715e-09	0.164557	158	NA	9.23275	GCC	Blink	8.60781
S9_28608174	9	28667433	9.27016e-07	0.164557	158	-3.10622	5.33365	BGI	FarmCPU	6.03291
S9_28608174	9	28667433	1.67511e-07	0.164557	158	13.6458	3.26574	G/R	FarmCPU	6.77596
S9_32337343	9	33748749	2.22615e-08	0.167722	158	0.887967	5.51791	GCC	FarmCPU	7.65245
S9_41753817	9	43388176	5.33773e-07	0.306962	158	-104.257	2.94003	G-R	FarmCPU	6.27264
S9_86530526	9	89863140	1.17608e-06	0.120253	158	-0.918735	4.84901	VARI	FarmCPU	5.92956
S9_86864276	9	90217721	1.72375e-07	0.136076	158	-1.57639	9.69175	MGVRI	FarmCPU	6.76352
S9_86864276	9	90217721	2.02006e-08	0.136076	158	-0.883976	9.3987	NGRDI	FarmCPU	7.69464
S9_96188788	9	99600236	8.35823e-12	0.0917722	158	NA	7.46673	GCC	Blink	11.0779
S9_109123600	9	111776325	6.10088e-09	0.0759494	158	596.661	4.61465	Green	FarmCPU	8.21461
S9_129404424	9	131628869	2.91691e-06	0.158228	158	-307.746	7.02761	Green	FarmCPU	5.53508
S9_129404424	9	131628869	6.2404e-07	0.158228	158	-407.786	11.487	TGI	FarmCPU	6.20479
S9_131520565	9	133967799	6.85442e-07	0.234177	158	-307.252	3.5234	Red	FarmCPU	6.16403
S9_131722066	9	134137393	4.29915e-09	0.0696203	158	NA	6.93365	NDRBI	Blink	8.36662
S9_131722066	9	134137393	2.3891e-09	0.0696203	158	NA	7.66211	R/B	Blink	8.62177
S9_136025536	9	138540158	1.42081e-08	0.433544	158	NA	2.88892	EXGR	Blink	7.84746
S9_154564485	9	157738555	5.75125e-07	0.193038	158	-5.94593	1.55821	G/B	FarmCPU	6.24024
S10_1088261	10	598472	1.24145e-08	0.259494	158	491.377	1.92256	EXGR	FarmCPU	7.90607
S10_6165249	10	5904285	2.08707e-06	0.291139	158	463.756	1.629	COM1	FarmCPU	5.68046
S10_63621606	10	62903151	2.93712e-15	0.0696203	158	NA	NA	G/R	MLMM	14.5321
S10_74517927	10	73750438	2.38236e-07	0.237342	158	606.155	4.05399	TGI	FarmCPU	6.62299
S10_76175860	10	75532887	4.73842e-07	0.256329	158	0.917322	0.81385	NDRBI	FarmCPU	6.32437
S10_112574298	10	113471086	1.72047e-08	0.231013	158	225.562	5.82732	G-R	FarmCPU	7.76435
S10_140863283	10	141573631	1.47519e-07	0.161392	158	NA	13.6639	MEXG	Blink	6.83115
S10_147392905	10	148193836	7.46208e-07	0.174051	158	363.49	5.02912	Green	FarmCPU	6.12714
S1_285147152	1	290282555	9.5721e-08	0.268987	158	-0.548323	2.9221	Yield	FarmCPU	7.01899
S2_184396541	2	189868484	2.14128e-06	0.313291	158	0.398654	0.993462	Yield	FarmCPU	5.66933
S4_77481204	4	80306479	1.63765e-06	0.25	158	0.387237	5.06569	Yield	FarmCPU	5.78578
S6_155175010	6	159311637	5.82068e-06	0.25	158	-0.341264	0.196002	Yield	FarmCPU	5.23503
S5_9188138	5	9538434	8.22919e-06	0.246835	158	-2.20429	1.7957	PHT	FarmCPU	5.08464
S5_9188162	5	9538458	8.22919e-06	0.246835	158	-2.20429	5.08043	PHT	FarmCPU	5.08464
S5_75800782	5	78057890	7.78209e-07	0.322785	158	2.1889	8.68081	PHT	FarmCPU	6.1089
S1_47705076	1	47988373	1.72918e-07	0.136076	158	-0.841802	3.31505e-08	DTA	FarmCPU	6.76216
S1_92871381	1	95014132	2.81292e-07	0.287975	158	-1.13447	5.37951	DTA	FarmCPU	6.55084
S3_1597211	3	883306	4.28104e-06	0.0664557	158	0.712378	1.62296	DTA	FarmCPU	5.36845
S5_8334503	5	8685250	8.66291e-06	0.199367	158	0.582882	2.876	DTA	FarmCPU	5.06234
S5_10011503	5	10356249	1.73858e-10	0.196203	158	0.996838	4.47105	DTA	FarmCPU	9.75981
S7_174747321	7	180309965	1.27695e-08	0.237342	158	0.699443	2.89417e-08	DTA	FarmCPU	7.89382
S10_139079346	10	140334316	2.25508e-09	0.0822785	158	1.23036	22.805	DTA	FarmCPU	8.64684
S2_99627282	2	102515357	2.36002e-07	0.300633	158	-0.576196	1.64581	DTS	FarmCPU	6.62708
S2_197213422	2	203625418	5.13081e-06	0.0822785	158	0.705549	0.467388	DTS	FarmCPU	5.28981
S3_1597211	3	883306	4.62139e-06	0.0664557	158	0.629252	0.443795	DTS	FarmCPU	5.33523
S3_32127090	3	31722503	1.0437e-08	0.136076	158	-0.704976	3.55941	DTS	FarmCPU	7.98142
S4_43831497	4	45668148	8.78987e-07	0.0253165	158	-1.59943	26.1583	DTS	FarmCPU	6.05602
S5_204866581	5	210499473	5.9894e-10	0.0601266	158	-1.32704	10.7038	DTS	FarmCPU	9.22262
S8_125181703	8	128604341	1.37345e-07	0.0727848	158	0.663516	5.06986	DTS	FarmCPU	6.86219
S8_144700393	8	148947719	1.34182e-06	0.234177	158	-0.373951	0.242158	DTS	FarmCPU	5.87231
S9_37298397	9	38806021	4.75234e-06	0.0379747	158	-0.657275	1.92172	DTS	FarmCPU	5.32309
S10_65425340	10	64621136	4.76746e-10	0.0189873	158	2.38192	14.0007	DTS	FarmCPU	9.32171
S1_290958138	1	296464628	5.03272e-06	0.272152	158	-0.158238	8.3318	ASI	FarmCPU	5.2982
S9_127646282	9	129864295	8.61565e-08	0.0506329	158	NA	NA	DTA	MLMM	7.06471
S5_147167667	5	150674056	2.9454e-07	0.363924	158	NA	NA	DTA	MLMM	6.53086
S9_146152757	9	148992338	2.92883e-06	0.234177	158	NA	NA	DTA	MLMM	5.53331
S10_139079346	10	140334316	5.65402e-06	0.0822785	158	NA	NA	DTA	MLMM	5.24764
S7_174747321	7	180309965	1.1034e-05	0.237342	158	NA	NA	DTA	MLMM	4.95727
S9_86864276	9	90217721	3.02994e-06	0.14557	158	NA	NA	DTS	MLMM	5.51857
S4_43831497	4	45668148	3.82257e-06	0.0253165	158	NA	NA	DTS	MLMM	5.41764
S4_44124932	4	45965479	3.82257e-06	0.0253165	158	NA	NA	DTS	MLMM	5.41764
S4_44124953	4	45965500	3.82257e-06	0.0253165	158	NA	NA	DTS	MLMM	5.41764
S4_44512405	4	46354752	3.82257e-06	0.0253165	158	NA	NA	DTS	MLMM	5.41764
S6_165252256	6	169398065	7.58322e-06	0.294304	158	NA	NA	DTS	MLMM	5.12015
S2_99627285	2	102515360	9.42601e-06	0.278481	158	NA	NA	DTS	MLMM	5.02567
S2_15282048	2	15678415	9.44375e-06	0.294304	158	NA	NA	DTS	MLMM	5.02486
S2_15282053	2	15678420	9.44375e-06	0.294304	158	NA	NA	DTS	MLMM	5.02486
S2_99627282	2	102515357	9.86011e-06	0.300633	158	NA	NA	DTS	MLMM	5.00612
S8_6512225	8	6827552	4.74004e-10	0.0727848	158	NA	NA	Yield	MLMM	9.32422
S4_77481204	4	80306479	6.98666e-09	0.25	158	NA	NA	Yield	MLMM	8.15573
S5_204867401	5	210500293	9.95456e-09	0.0632911	158	NA	NA	Yield	MLMM	8.00198
S3_86840720	3	112431739	3.45423e-06	0.237342	158	NA	NA	Yield	MLMM	5.46165
S3_210673592	3	214304271	7.88463e-06	0.0379747	158	NA	6.13501	DTA	Blink	5.10322
S5_10011503	5	10356249	1.82266e-09	0.196203	158	NA	14.4502	DTA	Blink	8.7393
S5_14608991	5	15105288	1.21914e-06	0.0601266	158	NA	35.7115	DTA	Blink	5.91395
S10_139079346	10	140334316	7.16496e-12	0.0822785	158	NA	16.5089	DTA	Blink	11.1448
S2_81979472	2	84105769	4.09798e-08	0.0348101	158	NA	6.17102	DTS	Blink	7.38743
S2_99627282	2	102515357	1.02472e-08	0.300633	158	NA	2.45086	DTS	Blink	7.9894
S3_32127090	3	31722503	5.67955e-12	0.136076	158	NA	4.77771	DTS	Blink	11.2457
S3_187435170	3	190358715	7.4091e-06	0.316456	158	NA	2.29849	DTS	Blink	5.13023
S5_30467023	5	31417946	8.23499e-08	0.101266	158	NA	5.19524	DTS	Blink	7.08434
S5_204866581	5	210499473	2.83548e-15	0.0601266	158	NA	14.9811	DTS	Blink	14.5474
S7_155071811	7	160398458	7.64281e-06	0.193038	158	NA	1.0614	DTS	Blink	5.11675
S8_150181927	8	154753601	1.38833e-06	0.0189873	158	NA	15.9832	DTS	Blink	5.85751
S9_3840966	9	3428147	1.70972e-07	0.0917722	158	NA	2.42016	DTS	Blink	6.76707
S10_144109603	10	144777952	4.51634e-06	0.344937	158	NA	0.151813	DTS	Blink	5.34521
S1_2842408	1	2935080	8.49236e-06	0.0158228	158	NA	41.8911	PHT	Blink	5.07097
S5_75800782	5	78057890	2.65977e-06	0.322785	158	NA	12.8593	PHT	Blink	5.57516
S3_86840720	3	112431739	2.19257e-08	0.237342	158	NA	8.5236	Yield	Blink	7.65905
S4_28117284	4	29640992	6.84373e-10	0.0791139	158	NA	12.3984	Yield	Blink	9.16471
S4_77481204	4	80306479	1.77922e-09	0.25	158	NA	5.52228	Yield	Blink	8.74977
S5_204867401	5	210500293	1.1575e-10	0.0632911	158	NA	22.7059	Yield	Blink	9.93648
