# Supplementary material for: Temporal phenomic predictions from unoccupied aerial systems can outperform genomic predictions
Source: G3 (Bethesda). 2022 Nov 29;13(1):jkac294. doi: 10.1093/g3journal/jkac294 (PMC9836347; doi:10.1093/g3journal/jkac294)
Supplement: jkac294_Supplementary_Data [file jkac294_supplementary_data.zip › Suppl/Dataset_S1_G3-2022-403168.xlsx]

## Sheet: TPP_Multi (SM)
Pedigree	DTA	DTS	PHT	GY	1MCARI_105	1MCARI_112	1MCARI_118	1MCARI_132	1MCARI_144	1MCARI_27	1MCARI_34	1MCARI_52	1MCARI_60	1MCARI_70	1MCARI_73	1MCARI_88	BCC_105	BCC_112	BCC_118	BCC_132	BCC_144	BCC_27	BCC_34	BCC_52	BCC_60	BCC_70	BCC_73	BCC_88	BGI_105	BGI_112	BGI_118	BGI_132	BGI_144	BGI_27	BGI_34	BGI_52	BGI_60	BGI_70	BGI_73	BGI_88	BI_105	BI_112	BI_118	BI_132	BI_144	BI_27	BI_34	BI_52	BI_60
2369/3IIH6	64.6924	66.5207	247.139	10.2151	19324.9	14523	2859.08	461.775	4692.22	4468.06	8332.55	4150.78	30855.7	24047	35283.2	42827.6	0.220383	0.254829	0.297871	0.334059	0.330567	0.333143	0.322264	0.143081	0.229323	0.204792	0.218723	0.206978	0.515041	0.60147	0.769097	0.958916	0.939578	0.943579	0.893992	0.256745	0.516163	0.445703	0.479415	0.468081	10988.6	12305	17978.9	18559.2	15255.4	25419.2	22206.1	12418.5	10696.7
2369/LH123HT	68.1207	69.6415	247.524	10.312	20044.8	15648.2	3699.99	205.404	4567.03	4869.29	8603.53	4330.77	31142.5	25462.2	35570.5	43928.7	0.22555	0.250548	0.291073	0.336758	0.335703	0.331144	0.320195	0.140021	0.224592	0.199398	0.217185	0.204899	0.532095	0.586669	0.739663	0.97231	0.95821	0.934908	0.886335	0.249226	0.501777	0.4288	0.47513	0.460286	10977.9	12116.2	17481.9	18925.3	14862.2	24898.7	21736	12337.8	10956.1
2369/PHN82	66.805	68.3547	244.908	11.5313	22337.7	17775.5	4793.23	364.745	4674.08	4770.14	8036.54	4252.21	30809.1	26006.1	36525.6	44467.2	0.220781	0.243956	0.284983	0.337727	0.332268	0.332349	0.322111	0.141776	0.23137	0.200324	0.220839	0.204583	0.51682	0.56537	0.713125	0.975075	0.947343	0.941393	0.893506	0.253326	0.525476	0.432256	0.484073	0.458598	11007.9	11989.2	17405.3	18743.7	14710.2	25012.6	22037	12409.8	11033.3
2369/PHZ51	67.1104	68.4471	243.786	9.29504	20191.5	15819	3804.46	-15.741	3785.19	4975.14	7896.85	4065.09	29651.8	23103.4	34088.2	41590.9	0.225677	0.24652	0.288765	0.340138	0.338578	0.331436	0.319792	0.143538	0.225744	0.19816	0.217073	0.204965	0.533091	0.575198	0.728805	0.989235	0.967017	0.939086	0.886115	0.257926	0.50858	0.423366	0.47354	0.459137	11649.9	12426.7	17991.5	19412.7	14926.9	24389.2	21729	12732.7	11113.1
B14A/H95	67.6319	68.8554	229.719	10.9356	21187.1	16325.1	3617.67	497.593	5405.97	5149.71	8650.45	4356.43	30477.1	23383	34604.5	43138.2	0.222383	0.247025	0.295765	0.336928	0.340718	0.331823	0.318255	0.135683	0.221587	0.192231	0.215782	0.202294	0.522445	0.579691	0.762572	0.972373	0.972075	0.941274	0.877354	0.238486	0.493281	0.404382	0.469634	0.450347	11284.2	12346.5	18020.4	18655.1	14299.8	24494.8	21653.2	12579.9	10992.2
B14A/MO17	66.2842	67.0907	235.692	10.9711	19695	12903.8	2320.83	399.256	5377.19	4671.11	8157.93	3838.12	30387.7	22971.1	34216.5	41687.7	0.225646	0.261037	0.304252	0.332533	0.324381	0.333731	0.322926	0.142971	0.225881	0.203388	0.218852	0.20591	0.533772	0.625482	0.797519	0.953167	0.91192	0.945099	0.894997	0.255776	0.506391	0.441938	0.476987	0.462848	11147.5	12645.6	18448.1	18693.5	14082.3	25047.8	22046.8	12654.9	10867.3
B14A/OH43	64.3509	66.6255	235.191	10.7939	20258.3	15000.7	2930.42	140.439	5412.06	4490.02	8253.41	3998.32	30749	23339.3	35233.9	42580.7	0.221469	0.250106	0.2955	0.334704	0.32636	0.331872	0.321561	0.137916	0.217791	0.201498	0.216015	0.203412	0.518331	0.585129	0.760084	0.96262	0.925085	0.937155	0.88936	0.243714	0.478888	0.434554	0.467048	0.454342	11109.1	12396.4	18449.2	18761.5	14196.4	25482.9	22349.3	12512.2	10728.9
B37/H95	67.6385	68.9887	234.534	10.2885	18560.6	14308.1	2963.86	457.938	4783.54	4995.95	8779.4	4352.07	30105.8	20898.7	33002.2	41229	0.228605	0.252388	0.297846	0.33411	0.331139	0.332793	0.32001	0.134675	0.223694	0.198559	0.218135	0.203398	0.538883	0.591511	0.76968	0.961356	0.934797	0.941793	0.88206	0.235965	0.497064	0.422891	0.475552	0.451767	11700.8	12501.4	18752.6	18766.7	14434.8	24941.3	21917.8	12676	10870.7
B37/MO17	66.6816	69.2459	242.205	10.933	21381.2	15618.3	3214.34	541.015	4818.3	4403.13	8477.13	4292.83	30804.6	24032.4	35086.8	43158.7	0.221634	0.246481	0.294238	0.335089	0.330572	0.333851	0.32191	0.137508	0.225146	0.200659	0.217594	0.204538	0.519249	0.573787	0.752911	0.962874	0.93701	0.94534	0.889579	0.242591	0.502685	0.431967	0.472694	0.45852	10895.9	12261.1	18284.2	18345.1	14137.3	25681.1	22203.5	12286.7	10908
B37/OH43	64.3709	66.2929	237.643	9.99413	18768.2	15015.4	3572.01	452.894	5336.98	4791.78	8452.05	4216.57	29402.8	21293.7	33193	41056.1	0.224737	0.248379	0.288424	0.334007	0.32889	0.332026	0.320143	0.138235	0.222554	0.202912	0.215965	0.203364	0.527994	0.576563	0.729782	0.960223	0.931802	0.937347	0.881666	0.244172	0.49331	0.436843	0.470804	0.452742	11589.3	12481.6	18262.5	18792.3	15074.4	24989.6	21935.3	12399.6	10758.5
B73/MO17	66.9523	69.9077	236.607	10.6862	18464.5	13479.3	2679.3	135.659	4058.55	5274.96	8260.18	4193.77	28843.4	23069.4	34055.2	41633.2	0.230121	0.259162	0.302441	0.337606	0.334781	0.331687	0.319922	0.142382	0.231725	0.20071	0.217416	0.207613	0.547201	0.617762	0.790059	0.97643	0.952114	0.938878	0.883881	0.254971	0.526677	0.431411	0.476592	0.467204	11759.7	12947.6	18823.6	19145.8	15196.6	24220	21503.8	12500.6	10997.4
B73/PHM49	68.068	68.3444	239.403	10.7248	19946.6	17101.7	4860.5	286.42	4410.4	5370.49	8560.73	4439.37	31231.1	22853.1	33678.6	41644.4	0.227267	0.25016	0.284289	0.337008	0.334716	0.332082	0.319787	0.140865	0.225321	0.201285	0.222027	0.2089	0.539068	0.58733	0.714493	0.974116	0.955414	0.939188	0.881538	0.251197	0.505035	0.43478	0.489676	0.470942	11551.2	12137.8	17523.9	18893.4	14888.6	24374.5	21377.8	12301.6	10610.5
B73/PHN82	67.2726	69.0315	244.568	11.7193	20270.1	17106.6	4134.28	230.49	4476.89	4512.66	7998.23	4262.42	31322.4	24399.3	35307.1	43894.9	0.225835	0.245289	0.283608	0.336811	0.33449	0.33309	0.323336	0.14093	0.223356	0.199022	0.216774	0.203695	0.533795	0.568115	0.706476	0.971679	0.950915	0.943549	0.900082	0.25161	0.498055	0.428665	0.47322	0.456599	11332.5	12095.9	17660	18767	14410.6	25233.6	22373.7	12450.7	10619.2
B73/PHZ51	65.8786	67.0111	246.908	9.80914	19771.6	14879.3	2942.81	531.125	5027.78	4189.52	7940	4118.17	30703.2	23567.6	34376	42920	0.226305	0.250122	0.296363	0.333894	0.332659	0.335863	0.325751	0.14194	0.226798	0.200711	0.216832	0.204258	0.53472	0.585841	0.762435	0.957561	0.941335	0.955486	0.908039	0.253344	0.508032	0.432974	0.471053	0.456644	11157.4	12340.1	17987.2	18704.6	13894.8	25899.8	22713.4	12376.8	10779.2
B73/TX6252	66.6839	69.4159	240.958	9.42442	20813.1	15294.8	3409.3	345.821	4119.07	4994.88	7871.22	4081.77	29848	23227.5	34159	41585.9	0.224213	0.254675	0.295302	0.335603	0.334577	0.332906	0.322281	0.142061	0.227506	0.200782	0.21823	0.204475	0.52778	0.604155	0.761024	0.967442	0.953413	0.94484	0.894543	0.254279	0.514125	0.432328	0.479721	0.457942	11130.9	12252.9	18005.3	19039.5	15017.1	24829.3	22138.3	12681.8	11020.2
B73/TX775	69.0956	69.8929	242.203	11.5374	21288.1	16033.6	3984.57	267.441	3988.25	4861.03	7845.22	4638.48	30829.9	23128.9	34104	42842.7	0.227018	0.253328	0.289494	0.339166	0.335473	0.333462	0.322139	0.137602	0.226699	0.198892	0.221802	0.207296	0.540271	0.602015	0.736365	0.982901	0.955211	0.946304	0.89253	0.244151	0.511667	0.430111	0.489271	0.466725	11489.7	12454	17694.9	18621	14962.9	24895.3	21957	12384.6	11176.2
B73/TX777	71.4153	71.2606	247.491	11.1733	19925.8	15063.9	3125.68	-288.671	4414.84	4694.98	8029.37	4172.07	29506.4	23897.7	32948.3	40896.5	0.227486	0.249273	0.298472	0.341344	0.342349	0.333213	0.320879	0.142701	0.22492	0.193663	0.218447	0.206209	0.538324	0.587483	0.77813	0.995701	0.976616	0.947963	0.890722	0.25575	0.504598	0.409061	0.478256	0.462524	11643.2	12652.1	19137.7	19697.2	14790.2	24769.4	22053.4	12754.3	11150.3
B73/TX779	70.0791	70.8303	237.16	11.0171	21386.8	17774.6	4201.04	43.6991	3671.71	4750.06	7718.36	4253.48	29906.2	23884.7	34861.9	42305.5	0.227896	0.244371	0.287988	0.339635	0.340989	0.333898	0.321842	0.143039	0.230635	0.199528	0.220269	0.206633	0.543423	0.570614	0.729668	0.986707	0.982655	0.950957	0.895677	0.257286	0.526213	0.431282	0.484815	0.466472	11247.1	11803.9	17973.1	19512.8	15014.5	24566.9	22094.7	12594.9	11160.5
B97/PHB47	64.3118	65.5325	240.19	9.32645	17905.5	10975.5	2442.74	395.394	5151.37	5160.23	7783.21	3985.31	27961	21392.2	32386.2	39443	0.231469	0.275655	0.308804	0.334532	0.325445	0.332322	0.320309	0.143249	0.23104	0.2032	0.221784	0.211058	0.552591	0.680708	0.817217	0.962424	0.912314	0.941704	0.884655	0.255924	0.521706	0.438759	0.487633	0.476015	12176.2	13540	18744.4	19066.1	14444.4	24516.7	21637	12635.3	11401.8
CG44/CGR01	58.3143	59.0493	228.974	6.99927	13663.7	11006.1	2322.63	731.936	6041.52	4897.37	8317.59	3819.34	28022.9	21673.8	32766.1	38656.5	0.24315	0.277706	0.302324	0.32843	0.32414	0.330061	0.31891	0.144807	0.231734	0.207605	0.223396	0.209309	0.591808	0.685174	0.79529	0.933379	0.899957	0.928465	0.878199	0.260984	0.52504	0.455273	0.494829	0.471885	12083.4	12959.9	19006.1	18723.8	14692.6	24605.1	21693.1	12769.1	11092.8
CG60/LH162	57.1035	57.3259	236.367	6.96503	16465.4	13116.1	3246.83	1285.63	6191.3	4649	8702.04	4008.79	31094.9	23846.6	35024.6	42705.6	0.239656	0.264748	0.291754	0.325294	0.323145	0.333768	0.32246	0.143605	0.229704	0.205355	0.221528	0.206841	0.579689	0.637592	0.747115	0.917099	0.905907	0.944914	0.892146	0.257332	0.518418	0.44834	0.486889	0.46533	11351.9	12218.3	17800.1	18190.4	14073.8	25359.4	21905	12316.4	10661.1
CGR03/CG108	60.1426	60.7354	220.312	9.0973	16280.3	11135	2728.95	1109.51	6156.65	4939.36	8525.38	3915.1	28825.8	22489.8	34012.2	40874.6	0.232794	0.271216	0.303733	0.326442	0.313901	0.330669	0.318941	0.14274	0.224413	0.203318	0.217606	0.20688	0.553344	0.660697	0.797935	0.924386	0.861345	0.929983	0.874887	0.254955	0.499119	0.439587	0.476488	0.466274	11749	12557.3	18329.2	17890.7	14325.4	24889.4	21431.8	12546.8	10746.3
DKB 64-69	68.049	66.8581	227.975	12.4514	22301.6	17326.3	3617.08	435.508	4903.79	4447.58	7923.65	4037.69	31745.2	26082.7	37776.4	46436.8	0.216381	0.243417	0.286406	0.335762	0.334959	0.331311	0.321093	0.142477	0.223568	0.202483	0.210677	0.200855	0.504132	0.564445	0.719682	0.964138	0.957798	0.933827	0.888501	0.25414	0.494747	0.435873	0.455106	0.446468	10816.5	11832.4	17541.2	18388.8	15149.3	25509.1	22423.8	12378.2	10272.8
DKB 64-69 (2016)	67.4213	68.0836	233.47	13.5157	23779	18966.2	5407.1	259.829	5488.73	4932.26	7889.72	4098.23	32275.9	28354.8	37570.4	46178	0.223106	0.24314	0.284748	0.341336	0.342536	0.334025	0.319991	0.142788	0.225023	0.193697	0.213983	0.203477	0.523069	0.56226	0.712486	0.988952	0.984796	0.948894	0.882005	0.254965	0.502463	0.409614	0.460442	0.452105	10910.7	11771.4	17296.4	18695.7	14448.1	24776.5	21966.8	12365.9	10226.4
F42/H95	67.2874	69.5023	242.01	10.2221	19024.8	12992.4	2418.27	67.468	4083.09	5249.57	8268.86	3882.19	28742.2	21741.1	33048.8	40044.6	0.230902	0.264587	0.306656	0.33738	0.333766	0.333547	0.320274	0.143744	0.23104	0.197936	0.21839	0.209041	0.550622	0.639449	0.806858	0.97714	0.952844	0.947569	0.885547	0.257715	0.524826	0.424036	0.47805	0.470793	11837.4	12974.4	19113.6	19355.9	15047.9	24473.5	21803	12955.2	11195.7
F42/MO17	66.2671	68.8015	238.935	10.6507	20208.2	13650.1	2897.64	203.73	4447.14	5385.63	8094.64	4235.42	30085.8	24512.7	34945.8	42983.9	0.22929	0.262399	0.300197	0.338113	0.33496	0.331253	0.320578	0.142608	0.230342	0.199897	0.218578	0.206838	0.547219	0.629798	0.77784	0.978524	0.959282	0.934826	0.885755	0.255813	0.522199	0.432619	0.479517	0.46619	11661.1	12713.5	18477.2	19112.7	14920.2	24211.8	21412.9	12419.3	10935.8
F42/OH43	63.4692	67.933	237.516	10.6706	19314.6	14674.7	3297.95	172.689	5594.67	5531.14	8673.73	4065.53	29461.6	22323	32633.1	39788.1	0.228053	0.253015	0.297181	0.336588	0.337353	0.33118	0.317636	0.142402	0.227544	0.198968	0.219281	0.208759	0.540128	0.599362	0.770442	0.973681	0.962118	0.938017	0.871638	0.254915	0.512917	0.427503	0.481498	0.469479	11696.3	12564.2	18688.7	19168.7	14137.6	24077.6	21203.3	12531.7	10723.5
G6611 VTTP (2017)	67.7863	67.4242	237.102	12.8486	22675.8	18810.4	4754.37	521.793	4374.06	4690.36	7647.7	3852.01	31458.6	26597.4	36588.5	45127.4	0.221688	0.245196	0.289131	0.340135	0.338401	0.33464	0.323061	0.146597	0.225149	0.1992	0.217293	0.202019	0.514618	0.5658	0.723405	0.979771	0.966951	0.949227	0.895292	0.263734	0.50078	0.425964	0.465529	0.446337	10441.6	11167.3	16965.6	18038.3	14690.5	25114.2	22212.8	12526.1	10134.3
G7601VTTP (2017)	68.0178	68.9644	247.528	12.2672	23385.7	19055.1	5526.09	146.102	4272.02	5334.02	8853.09	4587.57	32286.4	27815.3	36702.9	45722.3	0.220369	0.240175	0.280895	0.342614	0.338756	0.331275	0.317507	0.140298	0.221751	0.196596	0.215744	0.20346	0.511776	0.550468	0.691735	0.993453	0.966451	0.935504	0.872428	0.249825	0.492775	0.419238	0.467643	0.452538	10767.3	11613.2	16980.8	18979.5	14672.5	24374.8	21358.5	12275.2	10779.1
GEMN-0260/3IIH6	64.0613	63.2133	229.781	9.66922	19397.9	15152.6	3413.03	262.661	4536.11	4412.92	7543.88	4127.98	30376.7	22954.6	34634.7	42156.8	0.231139	0.252856	0.292307	0.337422	0.335128	0.335036	0.323438	0.141562	0.230288	0.200916	0.217993	0.204632	0.549792	0.592643	0.74165	0.972489	0.955398	0.952259	0.898155	0.252201	0.517904	0.432002	0.474622	0.45554	11636.7	12412.9	18017.6	19195.1	14956.9	25628.5	22602	12510.7	10812.3
GEMN-0268/3IIH6	65.2856	66.0765	231.128	9.34882	16817.8	13741.3	3031.4	233.886	4252.01	5196.84	8218.71	3737.89	26332.4	21669.8	31674.9	38183.9	0.237021	0.259494	0.298445	0.336499	0.335322	0.332639	0.319208	0.148906	0.24717	0.206148	0.227864	0.213473	0.566513	0.617307	0.770882	0.971834	0.954843	0.943391	0.880113	0.269903	0.576088	0.445763	0.505592	0.481505	12317.9	12799.2	18709.9	19292.1	15271.7	24270	21674.7	12820.7	11315.7
LAMA2002-58-3-B-B-B-B-B-B-1-B19-B18-B22/LH195	70.7831	71.0602	252.338	12.1303	21088.4	19496.2	6765.07	595.734	3830.28	4702.39	8107.58	4794.63	31756.4	27442.2	36119.4	44954.8	0.227564	0.245157	0.278207	0.334624	0.342791	0.334548	0.321546	0.136371	0.225054	0.194697	0.217136	0.205754	0.539954	0.570599	0.688875	0.956462	0.988228	0.950277	0.889555	0.241003	0.504573	0.415596	0.473685	0.462129	11598.9	11934	17356.7	18887	15004.8	24898.5	21923.6	12314.9	11060.4
LH123HT/3IIH6	66.2536	67.4586	251.236	9.63535	17370.8	13248.8	2924.46	309.808	4881.37	4196.66	7648.74	3741.77	29655.8	22508.7	33489.9	41173.4	0.228088	0.257391	0.294546	0.334378	0.324646	0.333326	0.324144	0.145913	0.227428	0.204154	0.218235	0.20868	0.53687	0.608909	0.754674	0.95859	0.909621	0.945052	0.90426	0.262594	0.507951	0.441014	0.475979	0.470649	11784.7	12838	18340.2	19005.4	15214.5	25884.6	22859.8	12646.6	10735.8
LH195/LH123HT	69.7383	70.7465	249.23	12.4801	20988.2	16281.4	3815.87	369.968	2960.38	5085.58	8847.9	4527.16	31391.8	23343.7	34499.6	44687.3	0.224106	0.248313	0.28575	0.338442	0.338824	0.33329	0.320956	0.137401	0.223538	0.198568	0.214064	0.204463	0.526158	0.577844	0.716555	0.975986	0.985874	0.940388	0.884969	0.242228	0.495932	0.423979	0.464291	0.456757	11023.6	12392.5	17811.8	19103.2	16268.7	25234.9	21791.2	12329.5	11035.5
LH195/LH185	67.9822	68.4634	239.002	6.99882	21160.6	17276.3	4018.91	68.2476	3867.25	4822.77	8266.39	4212.55	30800.7	23453.1	34659.5	42466	0.228392	0.247679	0.286304	0.337696	0.33712	0.332185	0.320851	0.139775	0.227253	0.19617	0.216495	0.204274	0.543428	0.580377	0.719938	0.976611	0.961956	0.941069	0.887496	0.248582	0.510827	0.418853	0.470926	0.457481	11412.7	11896.9	17907.3	19063.9	14794.8	24766.6	21755.4	12210.2	10841.5
LH195/LH210	70.1471	70.1266	242.424	11.7282	21760.2	16555.9	3209.43	363.464	4701.56	4790.85	8354.97	3756.52	31242.1	23309.5	34005.3	43218.5	0.227572	0.252327	0.293421	0.338132	0.336278	0.334205	0.322682	0.14475	0.225363	0.203165	0.217537	0.207278	0.539785	0.593326	0.745563	0.974618	0.95748	0.94635	0.891492	0.260437	0.501487	0.440354	0.475839	0.465501	11065.9	12391.7	17869.4	18590.5	13922.9	25405.9	21996.4	12535.2	10919.4
LH195/LH82	66.6748	67.9596	232.601	10.1737	19811.9	15202.4	3976.19	376.788	5830.11	5045.67	8423.86	3957.81	29788	22888.1	33494.1	41140.3	0.217329	0.245853	0.291747	0.337552	0.334557	0.332414	0.319999	0.139941	0.223052	0.197495	0.215103	0.200597	0.501326	0.567054	0.73648	0.974606	0.950804	0.942229	0.883427	0.247947	0.494656	0.419529	0.467292	0.44219	11000	12433.3	17851.5	18666.1	14806.4	24639	21669.3	12783.9	10602.8
LH195/NK787	69.3554	69.5058	249.202	12.4922	20591.7	16282.2	4535.72	160.135	4661.31	5050.3	8521.54	4423.48	29791.2	22829.5	34962.8	42647.3	0.22405	0.247311	0.287946	0.337915	0.331653	0.330845	0.319329	0.137617	0.225443	0.195689	0.214353	0.203624	0.528725	0.580159	0.732039	0.977359	0.946689	0.937043	0.884292	0.243797	0.505849	0.416277	0.468223	0.457552	11324.7	12455.2	17948	19211.7	15747.6	24442.1	21455	12428.6	11062.8
LH195/PHJ65	71.1406	71.6512	244.848	11.1617	22925	18429.7	5070.1	57.964	4208.82	5047.21	8671.94	4627.32	34160	24527.2	35865.1	44542.8	0.227111	0.246979	0.286205	0.341898	0.338384	0.332811	0.320547	0.138504	0.216261	0.19606	0.219118	0.204842	0.541307	0.578796	0.723046	0.993455	0.969051	0.943136	0.885257	0.245745	0.476221	0.419337	0.480111	0.459424	11267.9	11925.4	17146	18826.7	14619.1	24680.2	21606.7	12225.4	10488.8
LH195/PHM49	68.7724	70.7368	238.059	10.6647	20506.3	16305.5	4415.1	12.5486	4460.77	4764.67	8550.81	4199.74	30169	23679.9	33989.1	42109.3	0.222802	0.248523	0.287434	0.337385	0.337164	0.332004	0.321254	0.140705	0.225253	0.196472	0.2163	0.203802	0.523023	0.584241	0.72545	0.976109	0.970072	0.938933	0.890828	0.25045	0.502629	0.417651	0.471749	0.457041	11660.5	12398.9	17719.1	19080.9	15328.5	24802.9	21700.3	12439.2	10819.5
LH195/PHM57	71.5734	71.6415	241.284	11.5594	22318.3	18692.9	6193.03	67.4764	4432.76	4985.6	8419.44	4525.47	31479.3	24411.1	35080.9	44544.5	0.224883	0.243731	0.278666	0.341933	0.340403	0.331826	0.320474	0.138575	0.220842	0.194347	0.216898	0.205588	0.534563	0.569282	0.692422	0.994179	0.976631	0.941282	0.888019	0.245881	0.490203	0.412421	0.472842	0.462755	11594.9	12433.2	17467.6	19155.3	14717.9	24714	21819.8	12427.1	10871
LH195/PHN37	65.2493	66.0507	247.368	10.617	20310.4	15450.9	3457.43	425.489	4761.24	4857.91	9012.04	4339.22	30640	24838.1	35460.4	43722.4	0.222948	0.252255	0.293412	0.336595	0.334901	0.332377	0.321244	0.139535	0.228601	0.202211	0.219225	0.204818	0.523561	0.594011	0.749735	0.971047	0.955591	0.938774	0.887474	0.24786	0.51429	0.438398	0.481063	0.459969	10926.7	12172.2	17657.4	18542.1	14325	25051.5	21709.6	12336.8	10870.2
LH195/PHN47	70.0534	70.6117	246.041	11.1621	19420.6	16185.4	4997.72	178.703	4515.07	4741.11	8321.31	4142.06	29126.5	24069.3	32979.8	41284.6	0.220603	0.244507	0.277559	0.335425	0.335505	0.332849	0.322017	0.140013	0.226916	0.19531	0.215647	0.202859	0.513467	0.569157	0.684837	0.963685	0.960051	0.944228	0.894978	0.248659	0.508193	0.411645	0.467891	0.452435	11973	12999.4	18120.4	19328.3	15584.1	24978.7	22019	12535.9	11146
LH195/PHN82	68.8885	70.2671	246.91	10.9484	20278.8	15630.3	3258.43	234.519	4368.91	4684.66	7832.4	4048.07	31785.1	22890.2	34480.9	42548.1	0.226643	0.248747	0.292047	0.337721	0.336153	0.333214	0.321105	0.141921	0.220916	0.199751	0.219669	0.20428	0.535639	0.580124	0.741369	0.975343	0.957561	0.945995	0.887668	0.253614	0.491217	0.429363	0.479051	0.456216	11738.1	12551	17616.5	18983.7	14772.7	24814.2	21940.7	12620.9	10896.6
LH195/PHP60	69.2868	70.174	238.983	11.8634	20184.2	16046.5	3456.51	-115.154	4282.38	5091.69	8702.7	4737.03	31603.1	21671.1	34632.4	43132.8	0.225413	0.245565	0.28926	0.341418	0.337489	0.331388	0.31843	0.133065	0.217629	0.194898	0.217132	0.20323	0.533718	0.570547	0.732443	0.993805	0.967033	0.938386	0.87632	0.233128	0.480831	0.415166	0.472698	0.453397	11936.9	12857.6	18473.3	19485.7	14531.7	24370.5	21354.1	12493.3	11117.8
LH195/PHR03	70.3441	70.8655	245.998	11.7189	20852.5	16738.5	5109.91	302.656	4967.12	4975.81	8388.54	4368.16	29226.2	25096.9	34872.9	42711.6	0.225331	0.246725	0.283035	0.337551	0.333941	0.33268	0.320686	0.14049	0.229181	0.197517	0.215279	0.206036	0.531109	0.576005	0.707286	0.971774	0.951656	0.942941	0.887479	0.250069	0.516543	0.418457	0.469064	0.463219	11499.3	12410.4	17721.3	18781	15730	24576.4	21783.9	12483.4	11148.3
LH195/PHR55	70.1508	70.7257	242.1	12.7899	21110.4	16537	4131.31	78.8339	4622.05	4827.56	8860.99	4558.4	31853.7	26668.7	35483.2	44122.2	0.224069	0.24887	0.287264	0.340691	0.338331	0.332592	0.321445	0.137486	0.223803	0.196401	0.21396	0.204026	0.524908	0.581696	0.720966	0.985607	0.971794	0.939696	0.88801	0.242407	0.49582	0.418484	0.464779	0.45634	11542.7	12282.5	17934.1	18901.2	14916.1	25396.1	21870.6	12284.4	10793
LH195/PHR63	68.2929	69.6922	236.915	10.496	21285.1	17015.9	4356.24	380.286	3741.02	4756.57	8031.97	4002.58	29756.2	22518.6	33777.4	41966.5	0.220048	0.247086	0.283104	0.336653	0.337144	0.332429	0.321007	0.143486	0.228632	0.204811	0.219724	0.207859	0.514225	0.576892	0.708416	0.968606	0.964215	0.938245	0.887379	0.256867	0.516099	0.445078	0.482399	0.467741	10564.5	12199.4	17987.6	19079.7	14741	24939.7	22050.9	12704.4	11250.7
LH195/PHW30	67.848	68.781	237.171	9.5088	19188.5	14668.6	3618.27	140.479	4821.28	4937.42	8646.94	3989.01	28601.8	23523.9	33934.8	41334.9	0.226235	0.252423	0.293101	0.33567	0.332072	0.331689	0.319723	0.142709	0.23	0.199357	0.219932	0.206383	0.534596	0.597189	0.750368	0.969603	0.94552	0.939139	0.885319	0.255645	0.520977	0.426554	0.481776	0.46608	11851	12788.3	18438.7	19382.4	15413.3	24610.8	21640.4	12748.8	11092.1
LH195/PHW53	67.7991	68.7617	232.235	10.5551	19894.2	15575.5	2889.48	219.449	4522.44	4903.77	8374.26	4290.16	29910.3	22935	33686.3	41300.3	0.223607	0.246243	0.288213	0.339094	0.33581	0.332081	0.320238	0.137963	0.226749	0.199274	0.218587	0.204456	0.525489	0.572732	0.723726	0.98139	0.956086	0.939586	0.883884	0.243558	0.507395	0.425591	0.476775	0.455602	11538.8	12535.8	18644.9	19140.8	14482.8	24659.2	21622.7	12296.9	10993.2
LH195/PHZ51	67.8139	69.1567	243.239	10.0418	20176	16785.2	4098.92	-151.129	3846.76	5198.26	8622.01	4393.97	30119.8	22187.6	33717	41991.6	0.219052	0.243487	0.285696	0.341533	0.334153	0.330169	0.319682	0.137823	0.221652	0.195231	0.215546	0.202599	0.509882	0.563755	0.714519	0.995149	0.951367	0.931052	0.88334	0.243824	0.49149	0.41191	0.46732	0.451716	11688.6	12520.5	17943.6	19201.5	15349.9	24287.5	21414.9	12368.2	10986.1
LH195/Q381	65.9823	66.7814	235.27	8.46143	19228.3	14212	2931.87	320.93	4885.63	4634.69	8389.41	4005.39	29755.4	23262.2	33310.7	40403.6	0.224569	0.250436	0.291132	0.333589	0.326508	0.333794	0.322933	0.141576	0.22682	0.205338	0.218134	0.208036	0.527183	0.587488	0.739078	0.956619	0.91405	0.944588	0.895669	0.253306	0.511546	0.4466	0.481586	0.471639	11678.2	12841.5	18721.6	18640.7	14992.5	25658	22352.5	12725.5	11175.9
LH198/PHN37	62.4317	65.0108	231.402	9.74311	19726	15006.3	3433.51	799.541	5448.33	5081.34	8178.2	3834.84	28209.8	23485.1	33375	40961.6	0.227244	0.255784	0.294066	0.333205	0.329338	0.332061	0.320796	0.145319	0.234379	0.204408	0.220983	0.207524	0.538025	0.605441	0.7528	0.953454	0.934647	0.938673	0.886303	0.261689	0.534233	0.444955	0.486066	0.466652	11458.1	12319.7	17892.8	18642.9	14600.7	24794.1	21763.8	12629.3	11243.4
LH198/PHZ51	65.1439	67.5768	242.361	9.12481	21544.6	15407.3	3157.82	555.348	4964.52	4902.02	8520.92	4135.02	29857.8	23514.5	34302.6	41852	0.219637	0.249006	0.296667	0.335489	0.330418	0.330875	0.319316	0.139607	0.222414	0.20194	0.218539	0.20339	0.512642	0.582241	0.762446	0.96369	0.936891	0.930484	0.87934	0.247847	0.497568	0.436608	0.473904	0.453332	11411.9	12733.6	18471.3	18648.7	14727.8	24984.4	21706.2	12592.7	11161.9
LH212HT/LH195	70.0475	70.7247	241.548	10.7006	19456.3	15857	3468.37	569.406	4186.48	4786.6	7926.41	4037.82	29643.6	23475.4	34696.5	43170.4	0.227741	0.250509	0.292632	0.335605	0.334567	0.33423	0.323088	0.142628	0.231712	0.196796	0.217551	0.204755	0.537575	0.58342	0.743619	0.964681	0.955689	0.95049	0.896199	0.254617	0.523829	0.42219	0.475177	0.457864	11147.2	11827.4	17427.3	18428.5	14333	25184.6	22112.2	12512	11010.4
LH216/LH195	69.5993	71.1356	239.66	7.05678	22493.9	18237.4	3984.43	142.656	3794.63	4959.16	8179.95	4435.71	30239.9	25308.6	35154.7	43254.1	0.222318	0.240892	0.286524	0.34082	0.340139	0.330945	0.319893	0.136585	0.225717	0.195372	0.218896	0.206386	0.523958	0.555769	0.717484	0.987557	0.985405	0.933851	0.882891	0.241161	0.507372	0.416475	0.475344	0.464772	11299.3	11946.3	17762.4	18972.1	15195.4	24677.7	21619.3	12500.4	11314.9
LH74/PHN82	66.7728	67.8979	230.791	10.6056	19648.8	15584.9	3714.41	139.691	4584.98	4691.21	8217.79	4294.02	31377.7	22318.8	34645.5	42817.1	0.227622	0.248305	0.28956	0.335474	0.333072	0.333208	0.321368	0.139075	0.220622	0.200958	0.217744	0.20507	0.538549	0.57803	0.732336	0.969861	0.941294	0.944525	0.889534	0.246947	0.489016	0.433955	0.476736	0.459127	11545	12398.8	18164.8	19121.6	14147.6	25218.4	22156	12595.8	10773.4
NILASQ4G11I01S3/LH123HT	68.2472	70.083	248.348	10.0604	19741	15536.3	4083.79	520.185	4875.86	4690.97	7948.15	4223.61	30314.7	22684.4	34460.1	42687.2	0.226075	0.251801	0.291268	0.33614	0.331292	0.333308	0.321145	0.141886	0.225747	0.199098	0.218468	0.204472	0.533267	0.591069	0.740913	0.966064	0.936406	0.946973	0.887964	0.253192	0.506664	0.426736	0.478651	0.457177	11492.4	12317.5	17790.4	18543.8	15330.2	25174.3	22046.8	12506.3	10965.3
NILASQ4G11I02S2/LH123HT	68.3396	71.0618	249.328	10.8543	20835.9	16265	4121.96	397.274	5012.98	5063.98	8107.65	4032.38	30028.4	22583	34253.3	41594.8	0.220289	0.251898	0.289881	0.337489	0.33666	0.332454	0.320301	0.142214	0.225071	0.197261	0.222951	0.207009	0.51434	0.595583	0.736998	0.97413	0.96025	0.943977	0.885864	0.253943	0.504839	0.422228	0.489806	0.464699	11532.9	12687.4	17720.8	18884.8	14946.4	24475.4	21666.1	12690.7	11035.1
NILASQ4G11I03S2/LH123HT	67.3366	67.818	239.63	11.0911	19603.1	16178.1	4102.63	232.712	5518.74	5090.13	7794.77	3973.07	29492.5	22415.5	34105.1	40885.3	0.231353	0.2491	0.288008	0.337749	0.338915	0.333362	0.322137	0.144445	0.229927	0.197841	0.224781	0.20751	0.552572	0.585208	0.729731	0.976816	0.970011	0.948966	0.894342	0.259318	0.522096	0.423542	0.497064	0.466396	12058.3	12776.7	18169.6	19272.6	14578.7	24590.6	21911.2	12748.1	11050.3
NILASQ4G11I04S2/LH123HT	67.2483	68.7	243.641	10.5945	20866.5	16718.2	3797.63	289.301	4430.3	5046.79	8378.28	4249.6	30772.1	23486.1	34641.9	42682.2	0.222055	0.246282	0.289406	0.336903	0.334343	0.331432	0.319534	0.139288	0.223595	0.195249	0.217824	0.203343	0.520519	0.573536	0.731622	0.970125	0.951812	0.938454	0.881577	0.247402	0.500192	0.417979	0.47437	0.454402	11714.5	12327.4	17775	18575.7	15068.3	24480	21573.3	12477.9	10929.5
NILASQ4G11I05S2/LH123HT	68.2228	70.5601	240.905	10.4453	20139.3	15037	3195	150.634	4386.31	5104.09	8098.41	3968.92	29770.8	23173.8	34542.2	42071.7	0.224015	0.251742	0.297736	0.338301	0.336424	0.332185	0.321247	0.142444	0.227467	0.198626	0.22307	0.207207	0.526305	0.593406	0.768085	0.979178	0.962438	0.94258	0.89044	0.254491	0.511671	0.427284	0.489562	0.465719	11735.5	12634.1	18015.4	19074.8	14879.9	24480.5	21722.7	12596.8	11010.3
NILASQ4G11I06S3/LH123HT	67.8192	70.6097	243.606	9.97059	20150.3	16425.5	4002.11	367.243	4535.32	5126.35	8256.99	4095.3	30293.8	22834.8	34296.9	41939	0.225269	0.246896	0.288267	0.337179	0.335264	0.332007	0.320261	0.141499	0.226442	0.195601	0.220808	0.204994	0.528739	0.575727	0.727725	0.972353	0.956599	0.940949	0.884522	0.252454	0.508538	0.417314	0.481455	0.45797	12027	12568.7	17664.7	18828.8	15052.5	24396.6	21651	12487.5	10890
NILASQ4G11I07S3/LH123HT	68.7846	69.1507	248.774	9.55875	20756.9	17089.6	4245.59	296.628	4451.06	4830.27	8020.79	4191.96	29889.8	23188.9	34202.5	41455.7	0.224629	0.245455	0.286711	0.337098	0.335176	0.333048	0.321005	0.140235	0.226451	0.194532	0.218196	0.204886	0.528538	0.571248	0.720664	0.971576	0.954159	0.945724	0.887366	0.249124	0.507979	0.41403	0.475516	0.458123	11826.4	12375	17703	18746.8	15281.3	24673.5	21823.3	12493.8	10894.4
NILASQ4G11I08S3/LH123HT	68.2002	70.5507	252.879	10.8381	21091.8	17449.7	4564.24	195.977	4432.85	4888.98	8172.18	4375.77	31438.3	23792.5	35343.3	43749.7	0.223989	0.246351	0.286712	0.339551	0.335991	0.333299	0.320388	0.139353	0.221575	0.19487	0.216583	0.203316	0.528466	0.573693	0.722309	0.981496	0.957475	0.947052	0.884004	0.247302	0.493774	0.414299	0.47179	0.453403	11651.1	12488.2	17651.6	18712.2	15351.5	24841.5	21701.8	12394.1	10964.7
NILASQ4G11I09S2/LH123HT	67.8147	70.5874	247.855	10.8486	20885.9	17015.6	4392.75	450.297	4526.94	4936.26	7747.86	4018.99	30007.2	23902.6	35600	43138.9	0.224422	0.247589	0.290716	0.338255	0.335328	0.333912	0.322654	0.143285	0.225243	0.194324	0.21802	0.202541	0.526916	0.577697	0.736413	0.976646	0.954549	0.950293	0.894948	0.255907	0.504215	0.413037	0.474118	0.450429	11597.4	12186.3	17578.6	18358.1	15193.7	24663.7	21962.7	12563	10969.6
NILASQ4G11I10S2/LH123HT	67.8927	69.2488	244.411	10.9812	20518.5	15678.4	3400.87	-61.012	3973.38	4824.6	8204.33	4142.79	30684	24044.6	35191.2	42827.1	0.225835	0.249142	0.293117	0.340166	0.338669	0.331811	0.319838	0.141071	0.224424	0.197616	0.217511	0.204042	0.534028	0.583514	0.748224	0.986512	0.972973	0.940391	0.883618	0.251456	0.502112	0.42398	0.474557	0.457196	11658.3	12315.7	17821.9	19036.8	14962.2	24633.3	21725.1	12336.7	10812.8
NILASQ4G11I11S2/LH123HT	68.3519	71.525	240.72	10.7254	19264.7	16002.7	3609.16	362.055	5331.6	5079.76	8003.17	4074.35	29508.6	22360.9	33113.9	40826	0.243211	0.248462	0.292307	0.337166	0.340802	0.332043	0.320732	0.141112	0.227938	0.196741	0.225618	0.207033	0.594502	0.583967	0.746916	0.973957	0.978984	0.943488	0.889368	0.25218	0.515602	0.420776	0.497621	0.464554	13230.3	12628.3	18016.9	19002.9	14372.4	24193	21693.2	12609.7	11041.6
NILASQ4G11I12S3/LH123HT	70.0796	70.5384	252.426	10.036	19583.8	15121.9	3541.25	246.664	4486.2	4915.26	8231.85	4219.39	29526.6	22649.6	33206.1	41353.2	0.225915	0.251472	0.292564	0.337026	0.334361	0.330594	0.319449	0.140394	0.228941	0.198665	0.219478	0.205626	0.531587	0.590129	0.74689	0.970654	0.952387	0.934078	0.880923	0.250143	0.515685	0.42626	0.478796	0.460703	11575.2	12349.8	17840.3	18852.1	15227.6	24474.3	21607.6	12414.7	11118.2
NILASQ4G21I01S2/LH123HT	67.9605	69.9835	247.164	10.1885	19777.2	14978.9	3236.97	231.072	4218.7	4802.05	8231.8	4130.61	30626.9	24140.7	34671.2	42969.8	0.226703	0.252023	0.292504	0.33762	0.336355	0.331103	0.319301	0.141274	0.224429	0.197537	0.21658	0.2033	0.535334	0.592767	0.746147	0.97555	0.960893	0.935551	0.880677	0.252109	0.501404	0.423126	0.470016	0.454576	11104.3	12231.8	17794.5	18820.7	14556.1	24753.3	21622.9	12411.5	10943.1
NILASQ4G21I02S2/LH123HT	67.9413	69.9414	244.904	9.58953	19295.9	14762.6	3261.9	503.927	4486.6	4788.46	8196.11	4175.41	29497.4	23663.1	34202.2	41920.5	0.230244	0.254334	0.291225	0.335133	0.334353	0.331281	0.320268	0.14124	0.22932	0.202197	0.219368	0.206338	0.54827	0.599703	0.741394	0.964318	0.952193	0.935972	0.885898	0.251747	0.515509	0.436955	0.479685	0.462961	11065.6	12286.1	18070.1	18812.7	14483.2	24979.2	21829.7	12347.4	10948.9
NILASQ4G21I03S2/LH123HT	67.9419	69.9901	240.845	10.3693	19702.5	14933.6	2816.88	351.161	4567.07	4626.35	8665.31	4248.57	30169.2	23538.1	33426.5	41695.5	0.224633	0.248454	0.291873	0.334416	0.3393	0.33013	0.318578	0.137659	0.222753	0.202492	0.217441	0.205489	0.529402	0.582152	0.744661	0.963447	0.975067	0.927285	0.879749	0.244065	0.495894	0.436869	0.471913	0.461149	11009.5	12517.5	18327	19182.8	14467.3	24992.7	21951.6	12587.2	11083.5
NILASQ4G21I04S2/LH123HT	68.8758	70.009	239.49	9.94315	20249	14274.4	2312.66	242.686	4879.89	4472.34	8492.7	4087.43	30693	24123.2	34077.9	42876.1	0.221976	0.2486	0.297993	0.336077	0.337496	0.331021	0.319394	0.141516	0.222655	0.199649	0.215293	0.20392	0.519643	0.580373	0.767384	0.969244	0.968006	0.931781	0.884449	0.252569	0.495525	0.428441	0.464238	0.45615	11071.8	12413.4	18614.2	19262.4	14716.8	25216.9	22198.1	12539.7	10768.5
NILASQ4G21I05S2/LH123HT	69.0027	69.9911	248.687	10.3817	19388.1	15316.2	3648.01	322.342	4677.16	4672.37	8473.41	4046.34	30103.5	24032.2	33732.8	42074.4	0.227526	0.250092	0.290865	0.336838	0.335409	0.332536	0.320423	0.140142	0.224446	0.196705	0.217897	0.206086	0.537259	0.58507	0.739956	0.971328	0.956695	0.940435	0.884584	0.248892	0.499998	0.418361	0.475471	0.462259	11622.6	12457.7	18054.1	18816.1	15324.9	25128.1	21879.8	12621.3	11056.1
NILASQ4G21I06S2/LH123HT	66.651	69.1026	241.537	10.3655	18685	13753	2395.01	232.593	4690.25	4383.67	8075.63	3804.94	29359.9	23780.8	33490	41663.6	0.229622	0.254657	0.296748	0.334995	0.336229	0.332245	0.322377	0.143986	0.228793	0.201197	0.219367	0.207109	0.543196	0.60242	0.763184	0.966083	0.961841	0.937832	0.897726	0.258299	0.51389	0.432176	0.478411	0.466119	11106	12439.6	18602.4	19514	14625.4	25287.5	22487.2	12716.7	11025.8
NILASQ4G21I07S2/LH123HT	66.8591	68.9891	244.71	10.3192	18717.7	13195.6	2523.89	145.115	4375.9	4770.77	8395.23	4052.51	30669.9	23789	34786.6	43083.1	0.22883	0.257543	0.30083	0.336943	0.33372	0.331584	0.320013	0.141769	0.224896	0.198251	0.218669	0.204675	0.541545	0.606831	0.779858	0.972482	0.950445	0.937086	0.883622	0.253331	0.503261	0.424917	0.477195	0.4583	11424.7	12716.6	18365.7	18993.7	14857.7	24903.2	21804.8	12624.5	11016.8
NILASQ4G21I08S2/LH123HT	68.2016	69.4777	240.677	10.5191	19558.5	14551.2	2974.27	372.097	4446.86	4722.53	8487.19	4149.63	30286.8	23711.1	34270.9	42806.2	0.226084	0.252243	0.293413	0.336213	0.337051	0.330782	0.319592	0.140222	0.225121	0.200614	0.217726	0.205143	0.534317	0.592515	0.749327	0.96973	0.963696	0.931494	0.882577	0.249653	0.502852	0.431131	0.472955	0.459584	11115.5	12515.6	18247.1	19031.9	14451.1	24958.7	21839.1	12554.6	11139.7
NILASQ4G21I09S2/LH123HT	67.4757	69.5334	242.186	9.96849	19228.2	14041.1	2573.62	252.486	4787.57	4504.65	8376.33	3865.03	30232.4	24166.6	34575	41780.9	0.226203	0.25141	0.297158	0.33383	0.336284	0.332136	0.321371	0.142502	0.223789	0.199918	0.215186	0.205501	0.531223	0.590007	0.765274	0.960601	0.961421	0.93728	0.892759	0.254757	0.49833	0.428607	0.467513	0.461212	11134.3	12360.8	18348.4	19176.1	14714.4	25115.4	22217.4	12789.4	10825.6
NILASQ4G21I10S2/LH123HT	67.8802	69.4597	233.424	10.1513	20584.7	15125.6	2715.19	398.819	5160.9	4501.04	8557.95	3951.51	30883.6	24625	34580.4	42757.7	0.220395	0.247162	0.295196	0.334778	0.336046	0.331818	0.320335	0.142401	0.220412	0.199895	0.213982	0.202145	0.514445	0.575767	0.756654	0.963269	0.959545	0.935572	0.888095	0.254765	0.489997	0.429447	0.463996	0.451141	11203.3	12379.6	18523.8	18980.4	15052	25191.1	22003.9	12748.4	10689.5
NILASQ4G21I11S2/LH123HT	67.49	69.0657	243.256	10.1667	19895.7	14919.3	3256.44	695.327	4975.99	4615.04	8327.32	4049.28	30559.7	24205.9	34700	43100.1	0.226356	0.252234	0.289602	0.33267	0.334202	0.331513	0.320923	0.141431	0.225145	0.200584	0.215835	0.204959	0.53438	0.59425	0.734892	0.954735	0.9499	0.934178	0.889755	0.252492	0.502236	0.432053	0.468911	0.459919	10935	12360	18003.3	18831.8	14283.5	25351.3	22362.9	12557	10857.8
NILASQ4G21I12S2/LH123HT	66.8932	69.4639	242.28	9.7545	20105.2	14787.4	2997.71	343.136	4862.71	4608.63	8522.7	3923.44	29811.6	23999	34483.8	42581.2	0.225089	0.252407	0.294315	0.33465	0.335572	0.33197	0.321273	0.14373	0.227338	0.19986	0.216466	0.206288	0.528646	0.593705	0.753024	0.963365	0.95693	0.935842	0.88947	0.257428	0.508851	0.428341	0.472416	0.464082	11067.2	12359.6	18144.6	18930.9	14810.3	25093.9	22149.8	12588.1	10882.1
NILASQ4G31I01S2/LH123HT	68.8197	69.128	244.277	10.105	19695.5	14207	2237.46	387.937	5053.82	4490.32	8329.04	4141.27	29662.3	23511.2	34146.6	42015.2	0.224491	0.250195	0.296576	0.335569	0.333917	0.330109	0.320483	0.140236	0.224013	0.206062	0.219814	0.205684	0.530452	0.586063	0.76356	0.966748	0.949503	0.929452	0.884053	0.249809	0.500868	0.447142	0.476963	0.461539	11292.7	12474.2	18799.7	19302.9	14497.5	25224.2	21778.8	12462.1	10948.5
NILASQ4G31I02S3/LH123HT	67.9623	69.6365	245.995	10.8784	20328.6	15094.4	2896.74	246.147	4733.57	4542.03	8399.26	4107.99	30510.9	23181.8	34435.7	42580.8	0.222866	0.248861	0.291463	0.335981	0.336117	0.330869	0.319907	0.141264	0.221886	0.202731	0.216945	0.203485	0.525844	0.584402	0.742108	0.970134	0.959796	0.934261	0.885819	0.251996	0.493718	0.43739	0.470036	0.455322	11159.1	12340	18166.8	19308	14381.4	25021.9	21907.4	12437.2	10893.1
NILASQ4G31I03S2/LH123HT	68.4653	69.7033	241.718	9.84024	20547.3	15391.8	2809.62	329.489	4824.17	4469.62	7975.15	3982.83	30245.9	23205.7	34672.8	43085.4	0.222777	0.247004	0.290848	0.335775	0.335754	0.330438	0.320955	0.141989	0.223604	0.204871	0.218052	0.20405	0.524988	0.576691	0.738348	0.968632	0.958768	0.931914	0.890791	0.253547	0.497875	0.443347	0.473166	0.45634	11216.8	12248.5	18282.7	19347	14570.4	25179.5	22211	12583.1	10949
NILASQ4G31I04S2/LH123HT	68.1445	69.7447	245.548	10.3907	19824.7	16122.5	3368.01	214.13	4327.77	4484.88	8272.83	4167.42	30973.6	24421.9	35231.3	43448	0.222592	0.248447	0.286761	0.33709	0.33727	0.33122	0.320482	0.140586	0.22275	0.200939	0.216009	0.205458	0.523142	0.581342	0.72369	0.973533	0.97632	0.934417	0.887364	0.25026	0.494466	0.433283	0.4694	0.462249	11269.4	12122	17735.9	18877.6	16068.7	25131.5	22105.3	12386.2	10879.3
NILASQ4G31I05S3/LH123HT	68.5124	69.6854	245.635	10.6914	20294.6	15748.4	3389.82	592.703	5141.07	4451.37	8022.27	3931.77	30251.5	23106.2	34178.9	42873.4	0.21809	0.247763	0.287343	0.333696	0.33296	0.331132	0.320725	0.14304	0.224569	0.204367	0.216774	0.203798	0.509165	0.580727	0.72641	0.95807	0.94865	0.934651	0.888982	0.255703	0.499555	0.443115	0.471518	0.45557	10710.2	12111.6	17600.3	18865.8	14462.2	25376.4	22345.9	12595	10794.2
NILASQ4G31I06S2/LH123HT	68.2493	69.6087	247.327	10.3442	20457.8	16387.9	3617.43	198.395	4112.87	4424.87	8246.5	4177.86	31014.5	24359.4	35283.9	43634.1	0.224388	0.247649	0.288604	0.337232	0.338326	0.331736	0.319856	0.139394	0.221913	0.198084	0.214922	0.203251	0.530204	0.578843	0.731256	0.973888	0.970526	0.937741	0.883554	0.247578	0.492722	0.422618	0.463792	0.454393	10909.9	12224.3	17557.5	18958.4	14359.3	25144.9	22071	12324.5	10889.9
NILASQ4G31I07S3/LH123HT	68.0315	69.6805	243.59	9.92545	19287.4	14877.7	3053.49	135.404	4769.34	4504.76	8057.61	4074.98	30811.3	23754.3	34807	42575.5	0.227279	0.251843	0.291521	0.337695	0.333647	0.331932	0.321213	0.141148	0.222806	0.199004	0.215781	0.205165	0.538287	0.590673	0.742513	0.975354	0.953447	0.938227	0.890475	0.251708	0.494906	0.426976	0.468742	0.461043	11461.7	12212.3	17908.8	18835.9	15054.3	25175.9	22302.4	12440.4	10900
NILASQ4G31I08S2/LH123HT	68.8213	69.6189	253.162	9.79888	19548.9	14672	3116.9	341.485	4453.13	4693.76	8115.41	4199.48	29974	22576.2	33784.6	42170.6	0.22749	0.252223	0.292014	0.337061	0.334507	0.331232	0.32074	0.138692	0.225772	0.199114	0.218085	0.204923	0.539642	0.591801	0.74451	0.971171	0.95259	0.935126	0.887445	0.24598	0.505014	0.425375	0.472601	0.458771	11390.8	12476.7	17894	18720.1	14387.5	24850.3	21986.1	12463.1	11041.3
NILASQ4G31I09S2/LH123HT	67.9634	69.6284	245.523	11.0067	20766.7	15673.6	3172.19	355.271	4463.43	4525.17	8048.16	4150.18	30690.4	23816.3	34814.6	42981.3	0.219713	0.248873	0.290383	0.337102	0.338314	0.330905	0.320767	0.141284	0.223182	0.202361	0.216135	0.205282	0.514815	0.582297	0.738194	0.972594	0.969635	0.934502	0.890016	0.25217	0.495956	0.436908	0.469265	0.460898	10862.1	12235.2	17960.1	18945.1	14646.6	25184.4	22219.1	12476.1	10953.4
NILASQ4G31I11S3/LH123HT	68.1333	69.7078	244.215	10.4485	20231.3	15761.9	3275.62	279.62	4624.11	4428.15	8078.32	4034.97	30656.8	24166.1	34934.4	43517.5	0.218614	0.247575	0.288349	0.337247	0.335024	0.331602	0.32133	0.142753	0.225149	0.200261	0.21541	0.203306	0.509789	0.576519	0.727293	0.973015	0.954784	0.937637	0.891554	0.255453	0.501854	0.429305	0.467062	0.455276	10693.3	12099	17712.2	18722.5	14862.2	25128.5	22179.6	12401.5	10847.1
NILASQ4G31I12S2/LH123HT	68.4899	69.6772	242.468	10.0128	20841.3	15499.7	3092.84	231.443	5003.59	4388.72	8270.17	4004.43	30322.8	23723.8	34583	43339.7	0.221763	0.246841	0.290208	0.335902	0.334203	0.331473	0.321424	0.142049	0.223369	0.205623	0.218962	0.201737	0.520647	0.575913	0.735807	0.968984	0.951435	0.936002	0.890017	0.253704	0.498353	0.445468	0.47503	0.449179	10923.9	12290.1	18233.9	19409.7	14374.8	25274	22046.4	12561.2	10864.7
NILASQ4G41I01S2/LH123HT	68.895	69.9857	252.111	10.3154	19563.7	15224.4	3458.4	61.2795	4516.96	4520.89	8541.03	4347.38	31554.3	24601.1	34911.8	43035.9	0.223267	0.250448	0.288619	0.338248	0.33753	0.331774	0.321099	0.138532	0.222195	0.199132	0.216921	0.205841	0.523874	0.587063	0.729309	0.979515	0.964952	0.937238	0.890066	0.245919	0.494389	0.425887	0.473973	0.463615	10785.9	12309.2	17734.8	19100.2	14869.1	25300.5	22038.7	12360.1	11026.7
NILASQ4G41I02S3/LH123HT	68.1258	69.1456	243.707	11.1451	21109	15655.8	3370.43	99.5604	4814.34	4804.04	8442.36	4354.1	30196.7	24348.5	34111.1	42580.8	0.219032	0.248713	0.291835	0.337276	0.338575	0.332348	0.321965	0.139371	0.227405	0.199064	0.217327	0.206542	0.508159	0.582778	0.742572	0.976437	0.972572	0.937135	0.895197	0.247388	0.509659	0.426611	0.474862	0.463754	10534.4	12307.1	17980	19515.8	15131.1	25348.4	22216.3	12433.2	10812.2
NILASQ4G41I03S2/LH123HT	67.2548	68.6486	244.472	9.47122	20246	15624.5	3938.36	627.733	5389.02	4809.44	8306.48	4034.02	29954.4	22785.3	33982.9	41732.9	0.222629	0.249862	0.290375	0.333959	0.330069	0.333283	0.322011	0.142615	0.226429	0.202348	0.217184	0.205604	0.521393	0.585227	0.73804	0.957469	0.931836	0.944004	0.891429	0.25485	0.507181	0.437007	0.474741	0.460695	10997.5	12268.8	17973.6	18623.2	15099.7	25236.5	22051.2	12600.1	10790
NILASQ4G41I04S3/LH123HT	69.1095	69.6047	244.585	10.3375	19565.2	15326.6	3845.31	669.69	5312.81	4324.15	8120.39	4152.57	30058.6	23356.6	34406.7	42685.4	0.223851	0.253691	0.288732	0.3327	0.33144	0.333303	0.322909	0.141337	0.230038	0.200425	0.218358	0.205337	0.525024	0.598516	0.729707	0.951968	0.935845	0.945151	0.897917	0.251882	0.519038	0.429492	0.479246	0.460425	10714	12505.5	17828.7	18725.5	14712.7	25686.8	22428.9	12420.5	11324.7
NILASQ4G41I05S3/LH123HT	68.1544	69.1545	251.378	10.7602	20265.6	16081.2	4088.35	502.207	5075.44	4505.74	8473.48	4355.09	31704.1	24665.7	35154.1	43891.7	0.222371	0.248265	0.287979	0.334656	0.333065	0.333255	0.322045	0.137984	0.221298	0.197972	0.215175	0.203562	0.520057	0.57913	0.725552	0.960612	0.94365	0.943173	0.89169	0.243674	0.490359	0.422823	0.468153	0.454863	10653.6	12124.5	17513	18506	14516.3	25613.1	22223.1	12296	10721
NILASQ4G41I06S3/LH123HT	67.713	69.6461	241.378	10.5622	20868.6	16842.7	4475.07	1327.5	5734.57	4132.81	7670.91	3017.11	28501.8	23675.8	34246.7	42396.6	0.219748	0.243255	0.281418	0.328077	0.330733	0.335148	0.325731	0.153021	0.231885	0.201542	0.218233	0.20341	0.508482	0.562152	0.698856	0.927447	0.930178	0.952588	0.912037	0.280236	0.523975	0.433042	0.475123	0.45384	10379.6	11699.5	17473.1	18237.2	14531.4	25998.1	23009.8	13779.8	10843.1
NILASQ4G41I07S2/LH123HT	68.5482	69.5567	243.762	10.2332	19664.2	15060.5	3206.36	-29.6056	4427.47	4678.87	8290.93	4172.11	30723.9	23683.4	35106.6	42709.2	0.221941	0.252323	0.29338	0.339457	0.336335	0.330702	0.319916	0.141055	0.223916	0.198532	0.215806	0.205989	0.519503	0.591711	0.750161	0.984201	0.959879	0.935169	0.885107	0.2515	0.498652	0.424962	0.469045	0.462725	10996.3	12288	18042.6	19064.7	14957.8	24888.1	21813.6	12429.6	10859.2
NILASQ4G41I08S2/LH123HT	69.5508	70.0714	244.621	10.6335	19256.3	14633.1	3118.78	-109.73	4980.1	4283.41	8178.72	3896.97	29673.4	23791.1	33245.1	41232.2	0.223817	0.252683	0.290652	0.337424	0.338469	0.332687	0.322819	0.142829	0.229228	0.199594	0.220876	0.209774	0.523785	0.59521	0.737608	0.977365	0.967888	0.94009	0.899144	0.255329	0.514919	0.426036	0.484358	0.473963	10891.3	12464.1	18103.7	19757.1	14813.7	25547	22569.4	12790.4	11086.8
NILASQ4G41I09S2/LH123HT	69.4207	70.0222	254.703	10.5343	20455.4	15541.4	3502.17	-42.1554	4903.73	4345.4	8323.66	4256.82	30974.5	24840.1	34554	43055.7	0.220836	0.251153	0.28942	0.33735	0.336697	0.332822	0.322531	0.138901	0.226252	0.198912	0.217923	0.207111	0.514618	0.590059	0.733078	0.977077	0.959572	0.939825	0.896914	0.246359	0.505073	0.424736	0.476535	0.466345	10675.8	12345.1	17847.8	19486.4	14693.5	25684.1	22510.8	12407	11012.1
NILASQ4G41I10S2/LH123HT	68.5881	69.6438	238.682	10.542	20370.1	15269.6	2738.04	32.938	4840.53	4647.12	8575.34	4025.33	29373.9	23356.9	33452.4	41889.7	0.218587	0.24686	0.290276	0.338224	0.338398	0.329561	0.319342	0.141062	0.230846	0.197009	0.214974	0.203496	0.507014	0.576273	0.736451	0.979984	0.968773	0.927022	0.886641	0.251741	0.521023	0.420034	0.467589	0.454948	10818.2	12431.4	18206.9	19585.2	14814	24947.4	22137	12542.6	11122.1
NILASQ4G41I11S2/LH123HT	68.005	69.5497	240.502	10.577	21384.6	15605	3414.26	713.453	5653.06	4645.65	8530.15	4128.48	29659.3	25047.3	34508.2	43173.6	0.215993	0.245529	0.287581	0.333397	0.333747	0.331924	0.32029	0.139641	0.231362	0.196884	0.213778	0.201302	0.497204	0.570547	0.723958	0.956207	0.946229	0.935989	0.889859	0.248251	0.522372	0.420101	0.464416	0.446439	10333.5	12246.1	17841	19000.9	14450.4	25280.6	22146.4	12504.1	11096.1
NILASQ4G41I12S3/LH123HT	67.4877	68.6029	251.4	9.96643	20436.3	15790.5	4017.35	517.064	5128.39	4729.51	8434.45	4304.31	31053	24452.6	35697.3	43719.2	0.221048	0.249388	0.288574	0.335064	0.332086	0.332813	0.321797	0.139902	0.22455	0.200007	0.216963	0.205238	0.515571	0.582756	0.729113	0.962208	0.9398	0.94224	0.891427	0.248614	0.500674	0.428946	0.47344	0.459322	10584.7	12001.3	17519.5	18488.2	14646.4	25279.7	22035.9	12246.2	10767.4
NILASQ4G51I01S2/LH123HT	67.8998	69.6972	239.39	10.4874	19904.8	16504.5	4243.02	291.908	4011.7	4718.88	8135.91	4333.73	29266	23820.1	34623.6	43722.7	0.221325	0.245051	0.284703	0.336799	0.33544	0.331614	0.320522	0.139627	0.226001	0.19756	0.215054	0.202422	0.517674	0.571424	0.716814	0.969808	0.953541	0.938528	0.88684	0.247948	0.507128	0.423039	0.465371	0.452663	11503.2	12372.6	17535.8	18740	15122.5	24965.2	22060.7	12478.3	11240.9
NILASQ4G51I02S3/LH123HT	68.4589	69.7749	248.089	11.0307	21117.4	16907.8	4093.56	58.9389	4245.98	4775.44	8435.75	4469.99	31050.7	25146.1	35700.7	44917.1	0.221124	0.245248	0.285473	0.339153	0.337712	0.332424	0.320582	0.13833	0.222564	0.197186	0.214601	0.202366	0.517795	0.570744	0.717712	0.980591	0.96625	0.94005	0.885522	0.244995	0.494799	0.421783	0.466348	0.452527	11328.9	12359.9	17861.5	18778.3	15100	25180.1	21879.3	12394.5	10984.2
NILASQ4G51I03S2/LH123HT	68.8325	69.3005	243.303	9.69285	18530.9	13763.3	2929.32	90.5261	4141.3	4217.3	7626.16	3438.22	26721.5	23560.2	31052.5	40125.4	0.232204	0.259164	0.295982	0.33695	0.343011	0.334011	0.324098	0.151558	0.24485	0.206754	0.237654	0.214522	0.554495	0.620186	0.762306	0.972734	0.992939	0.949748	0.900976	0.276064	0.567105	0.448988	0.535873	0.490044	11917.3	12948.8	19147.3	19386.7	15735.3	25819.1	22477	13288.4	11847.3
NILASQ4G51I04S3/LH123HT	67.5233	69.3344	233.546	9.6154	18642.1	15161.6	4069.95	127.12	4650.33	4581.31	8084.1	4011.78	29820.4	24784	35241.1	42331	0.226792	0.251685	0.2884	0.337437	0.333549	0.332622	0.321827	0.1443	0.224405	0.200461	0.218711	0.205495	0.535234	0.592833	0.730848	0.974693	0.94645	0.942012	0.8904	0.258807	0.502833	0.429849	0.477746	0.461215	11570.8	12247.5	17887.2	19079.3	14985.9	25187.9	22011.7	12762.9	11069.3
NILASQ4G51I05S3/LH123HT	68.0347	69.7205	247.512	10.6509	19200.3	15794.7	3981.68	482.665	4460.52	4754.19	8023.46	4224.97	29878.1	24347	34190.2	42586.3	0.225804	0.248356	0.288124	0.33629	0.334382	0.333005	0.322595	0.140966	0.227714	0.200822	0.219533	0.206313	0.531594	0.579645	0.728561	0.966482	0.949828	0.943159	0.894373	0.2509	0.510504	0.431849	0.480742	0.463833	11494.9	12245.2	17671.1	18497.9	14969.3	24920	22050.3	12389.7	10981.2
NILASQ4G51I06S2/LH123HT	67.8479	69.737	245.227	9.56406	20111.1	16698.2	4017.45	306.228	4664.36	4429.45	7545.26	4000.5	30380.7	24295	34455.8	42374.5	0.225866	0.249471	0.289735	0.335825	0.333582	0.335118	0.324279	0.143185	0.225838	0.197095	0.216705	0.205783	0.533725	0.584025	0.73518	0.966918	0.947971	0.953897	0.904245	0.256733	0.506225	0.42256	0.474309	0.46321	11342.7	12089.6	17844.2	18766	15189.7	25372.6	22679.3	12582.4	10716.4
NILASQ4G51I07S3/LH123HT	67.9957	69.7407	246.348	10.3449	20773.7	16349	3684.74	223.479	4441.7	4446.11	8114.11	4260.69	30267	25175.8	35865.7	44267.8	0.220846	0.247204	0.289977	0.336479	0.336538	0.3334	0.322306	0.139854	0.227495	0.198322	0.216627	0.203188	0.515816	0.577452	0.735741	0.969341	0.962262	0.944926	0.895119	0.248573	0.511165	0.425179	0.472265	0.45424	11160.1	12251.3	17843.4	18957.1	15235.9	25358.2	22304.4	12397	11058.3
NILASQ4G51I08S3/LH123HT	68.0275	69.3601	248.685	10.1868	19539.2	15843.4	3979.55	236.776	4578.73	4548.61	7706.02	4278.56	30584.5	24174.3	34989.8	43297.9	0.226963	0.249473	0.288314	0.337573	0.334747	0.33433	0.323618	0.13962	0.223947	0.199109	0.216151	0.204132	0.535532	0.583614	0.729267	0.971708	0.951192	0.948849	0.899742	0.247817	0.498244	0.426154	0.470648	0.457395	11544.4	12189.9	17671.7	18690.5	15038.4	25416.3	22505.7	12389.2	10805.9
NILASQ4G51I09S3/LH123HT	67.1135	69.7218	240.706	10.0679	18454.8	15607.1	3993.59	397.681	4206.31	4614.49	7960.86	3922.56	27913.3	23564.4	33506.5	42144.6	0.225511	0.249354	0.287966	0.335527	0.3351	0.332413	0.32168	0.144711	0.234186	0.20343	0.220984	0.206092	0.530502	0.585601	0.729374	0.964512	0.954258	0.94248	0.892164	0.259793	0.532801	0.439897	0.484376	0.463222	11566.4	12318	17753.9	18786.2	15036	25142.7	22205.6	12765.4	11437.4
NILASQ4G51I10S2/LH123HT	67.0576	69.2614	243.502	10.5196	18257.6	15220.1	3642.89	150.234	3938.61	4692.37	8064.95	4225.77	29352.7	24188.2	34183.7	41787	0.227093	0.250272	0.289133	0.337835	0.338648	0.332112	0.321221	0.140993	0.227352	0.200686	0.220931	0.207236	0.535985	0.588156	0.733212	0.976844	0.971453	0.940798	0.889578	0.25167	0.512749	0.432333	0.48435	0.467251	11708.1	12466.5	18326.7	19148.1	15253.5	24945.1	21963.2	12545.5	11136.7
NILASQ4G51I11S2/LH123HT	68.035	69.7802	249.692	10.408	19551.3	15561	3767.15	41.962	4509.75	4725.14	8106.57	4425.41	31306.6	24422.3	35061	43438.5	0.229046	0.252723	0.289695	0.339271	0.335401	0.333481	0.322028	0.138451	0.221567	0.197823	0.216758	0.205205	0.544149	0.592762	0.73329	0.980313	0.955539	0.945093	0.89182	0.245181	0.491483	0.422615	0.473002	0.460388	11846.2	12553	18396.5	19076.4	15176.1	25210.1	22055.1	12382.6	10814.3
NILASQ4G51I12S2/LH123HT	68.7798	69.7311	247.162	9.84259	20171.8	16284.8	3933.96	117.733	4538.21	4762.99	8197.94	4403.61	31626.2	24353.1	34979.8	43476.3	0.224223	0.249151	0.291342	0.338022	0.335237	0.333803	0.32179	0.139485	0.22007	0.196673	0.215966	0.203843	0.529056	0.583762	0.741164	0.976247	0.955693	0.946106	0.891071	0.247636	0.488253	0.421147	0.471887	0.457333	11230.4	12107.2	18035.7	18912.1	15250.3	25243.5	22067	12323.2	10717.7
NILASQ4G61I01S2/LH123HT	67.3175	68.0595	242.769	10.1916	19409.6	14924.6	3233.61	368.379	5866.48	5201	7936.06	4204.24	29701.7	23224.8	33806.8	41575.1	0.227685	0.251522	0.293825	0.336887	0.339921	0.332462	0.320628	0.14027	0.229429	0.197122	0.221372	0.205716	0.538991	0.593457	0.754652	0.974174	0.972204	0.943584	0.887519	0.24987	0.518188	0.423939	0.486836	0.459568	11204.7	12375	18174.4	19361.9	13696.3	24665.4	21762.5	12391.1	10957.4
NILASQ4G61I02S3/LH123HT	68.3885	69.7149	246.021	10.5154	20075.8	15523.8	3456.36	865.431	4677.75	4857.05	8130.53	4198.46	30216	22907.9	34353.5	43205.4	0.22307	0.251786	0.288843	0.334455	0.331755	0.33177	0.321121	0.141258	0.227591	0.202507	0.217617	0.203662	0.525016	0.588643	0.729924	0.956972	0.944459	0.937972	0.88912	0.252184	0.510517	0.43787	0.474551	0.454904	10898.5	12190.1	17627.3	18318.3	14598.2	25133.5	22099.4	12471.3	10931.1
NILASQ4G61I03S3/LH123HT	67.7733	68.0305	249.981	9.78148	20565.2	15381.9	3287.38	582.381	3659.83	5077.38	7775.9	4101.59	29498.2	22762.5	33794.1	42375.8	0.221724	0.251617	0.293871	0.335644	0.333891	0.3342	0.322203	0.140076	0.2278	0.199197	0.217152	0.205518	0.519242	0.590469	0.7513	0.967901	0.958092	0.949092	0.892268	0.248726	0.511034	0.428491	0.474313	0.458517	10748	12419.9	18124.5	19054.5	14563.8	25136.9	22262.5	12485.7	10977
NILASQ4G61I04S3/LH123HT	67.8428	70.3946	248.275	10.3628	20688.3	15535.7	3532.33	744.621	5103.87	5085.15	7833.85	4032.53	29478.3	23216.3	34141.1	42650.7	0.220795	0.25047	0.290886	0.334133	0.330519	0.333262	0.321743	0.141841	0.228496	0.198309	0.218571	0.203667	0.516439	0.586832	0.739251	0.960358	0.933172	0.946146	0.892067	0.253039	0.51395	0.427497	0.478519	0.453797	10743	12206	17784.4	18649.4	14179.3	24834.6	22063.4	12441.1	11039
NILASQ4G61I05S3/LH123HT	69.2206	69.8498	241.158	10.4231	19426.8	15024.5	3286.14	320.88	5277.65	5047.56	8036.45	4120.91	29032.9	22836.3	33568.6	40520.4	0.222692	0.251272	0.292996	0.336604	0.336638	0.332404	0.320284	0.140535	0.231051	0.197923	0.221148	0.207358	0.521655	0.591438	0.748841	0.97249	0.959067	0.943553	0.887017	0.250348	0.524172	0.426494	0.485961	0.464674	11095.5	12555.3	18334.5	19424.3	14131.4	24714.8	21902.9	12497.8	11279
NILASQ4G61I06S3/LH123HT	69.7398	70.3508	243.006	9.47057	19698.4	15427.7	3475.12	409.895	5529.84	5104.14	7959.53	4233.11	29058.4	22441.5	33118.4	40673.8	0.22627	0.25019	0.291017	0.334964	0.340457	0.332158	0.320164	0.140525	0.232616	0.199249	0.223515	0.207227	0.534887	0.589302	0.742173	0.96602	0.977887	0.943595	0.886509	0.25053	0.529208	0.42911	0.493881	0.464551	11111.1	12359.2	18370	19559.4	13905	24437.4	21732.4	12333.2	11042.3
NILASQ4G61I07S3/LH123HT	67.991	69.7147	240.384	10.8278	19819.2	15253.9	3363.33	774.01	4651.44	5070	8130.64	4044.42	29512.9	22696.6	33699.7	41558.5	0.22588	0.252818	0.29223	0.333804	0.330368	0.332694	0.32239	0.142466	0.23181	0.203831	0.221049	0.207506	0.533779	0.593596	0.742633	0.957941	0.94158	0.941977	0.893314	0.254732	0.52419	0.444305	0.487109	0.46601	11635	12283.2	17867.4	18485.2	14886.1	25393	22230.5	12637.6	11074.2
NILASQ4G61I08S2/LH123HT	68.4875	69.7801	244.473	10.0042	20171.1	15495.3	3484.27	640.661	4482.92	4873.88	7916.67	4096.72	29961.5	23095.2	33638.8	41422.6	0.22638	0.252636	0.290137	0.336375	0.335915	0.332201	0.322179	0.14306	0.229984	0.202774	0.223111	0.209975	0.536298	0.59242	0.733114	0.966533	0.95933	0.940587	0.89537	0.256128	0.517524	0.439047	0.490774	0.473117	11054.7	12314.8	18043.3	18559.6	14647.1	25113	22241.1	12504.8	10867.3
NILASQ4G61I09S2/LH123HT	68.352	70.3859	244.91	10.3422	19347.6	15232.4	3299.91	10.397	4208.54	4892.37	8192.91	4121.16	29803.5	23566.3	33935.9	41965.8	0.229725	0.252093	0.292889	0.339918	0.33979	0.332018	0.320339	0.141891	0.228343	0.198488	0.220565	0.206043	0.545986	0.592021	0.745746	0.985848	0.974747	0.939985	0.886655	0.253471	0.513775	0.42534	0.482911	0.462075	11939.3	12576.4	18163.5	19254.6	14732.8	24781.5	21896.1	12584.9	11137.6
NILASQ4G61I10S3/LH123HT	67.8813	68.994	241.964	10.2584	19914.7	15613.1	3400.9	680.63	3818.67	4994	8023.96	4250.94	30722.4	23365.3	34371.4	43037.5	0.227154	0.253234	0.292517	0.335657	0.333233	0.333242	0.32234	0.141726	0.2279	0.202859	0.218734	0.206731	0.537636	0.594613	0.745362	0.965062	0.954826	0.943377	0.892885	0.253433	0.512337	0.440185	0.480116	0.465308	10764.6	12091.2	17709.4	18326.9	14421.3	25378.9	22257	12525.4	10910
NILASQ4G61I11S2/LH123HT	67.4225	69.2618	247.071	10.4197	19379.1	14847.5	3384.44	699.573	4575.88	4839.37	8113.8	4190.34	30630.3	22847.4	34514.2	42193	0.228003	0.254317	0.290872	0.334707	0.332719	0.331856	0.321511	0.140041	0.226735	0.202792	0.216812	0.205208	0.540983	0.597371	0.738169	0.958904	0.952878	0.938418	0.88994	0.249191	0.506962	0.440104	0.473972	0.459588	11438.6	12297.5	17724.5	18381.8	15095.8	25413.4	22164.9	12420.5	10923.8
NILASQ4G61I12S2/LH123HT	67.7559	68.9555	246.804	10.5375	20393.9	15869.5	3380.91	690.753	4175.08	5040.83	7911.16	4276.07	30246.9	23049.4	34623.4	42294.8	0.221231	0.251619	0.292435	0.335919	0.335064	0.333345	0.321668	0.139876	0.227779	0.203409	0.220833	0.206201	0.518144	0.590417	0.744968	0.967098	0.958113	0.943468	0.889687	0.24878	0.511623	0.442421	0.485962	0.461488	10479.8	12076.6	17906.3	18566	14514.8	25153.7	22118.5	12355.8	10918.9
NILASQ4G71I01S2/LH123HT	67.6176	68.6376	245.041	10.6348	16091	15468.7	3616.72	320.945	4613.86	5018.76	8286.08	4253.19	30866.1	23722.3	34874.4	42385	0.285946	0.253037	0.294764	0.337288	0.33708	0.333575	0.320264	0.140836	0.225005	0.197722	0.223964	0.205811	0.764917	0.597813	0.757515	0.973123	0.965995	0.947496	0.883882	0.250922	0.505823	0.424712	0.493505	0.461859	18262	12712.4	18330.6	19069	14757.9	24880	21727.5	12619.9	10995.5
NILASQ4G71I02S2/LH123HT	68.45	69.5227	249.941	11.1077	21080.8	15730.3	3845.63	248.898	4723.86	4647.2	8207.82	4288.29	31428.5	24350.1	35309.2	43176.6	0.219663	0.251773	0.290796	0.337323	0.334207	0.332733	0.320717	0.140325	0.223286	0.20022	0.21894	0.205377	0.513204	0.591867	0.740615	0.970831	0.95104	0.943464	0.886639	0.249761	0.497783	0.431739	0.479368	0.4607	10782.9	12398.6	17788.6	18708.3	14726.9	25157.2	22044.6	12426.4	10973.9
NILASQ4G71I03S2/LH123HT	67.4767	69.0446	244.638	10.7261	21042.5	16415.5	4050.66	372.635	4364.95	4614.98	7878.34	4057.42	30619.9	24264.5	35095	42553	0.218473	0.248196	0.290576	0.334919	0.334246	0.334237	0.322437	0.143335	0.225347	0.198485	0.218247	0.204049	0.508401	0.580866	0.739109	0.96268	0.953013	0.94992	0.892961	0.256424	0.505553	0.427307	0.478416	0.457441	10758.3	12227.1	17701.4	18660.5	15078.8	25221.1	22131	12587	10843.3
NILASQ4G71I04S2/LH123HT	67.5102	69.0893	239.49	10.7317	21350.5	16139.2	3860.63	250.054	4586.63	4646.28	7922.01	4178.37	30470.9	24432.2	35241.1	42867.3	0.219153	0.250942	0.292979	0.336076	0.333245	0.333299	0.321752	0.141181	0.226368	0.19828	0.217697	0.205746	0.511403	0.589428	0.749087	0.967795	0.947623	0.946086	0.890454	0.251664	0.508774	0.426025	0.476395	0.462375	10691.8	12210.6	17925.1	18787	14771.1	25093.2	22023.5	12506.6	10867.5
NILASQ4G71I05S2/LH123HT	67.131	68.5937	245.278	10.3393	21148	16282.9	3875.14	542.451	4538.67	4776.39	8030.68	4230.6	30693.8	23421.6	34875.3	42432.1	0.218286	0.248982	0.291877	0.33355	0.332218	0.333787	0.321938	0.141427	0.224061	0.199175	0.218836	0.204497	0.507891	0.582082	0.743641	0.955723	0.943468	0.947474	0.890089	0.251683	0.501578	0.428536	0.479062	0.457718	11128.8	12187.8	18120.1	18678.4	14846	24887.8	21912	12555.2	10903.6
NILASQ4G71I06S2/LH123HT	68.9405	68.6728	247.664	10.7845	20509.6	15722	3698.73	499.268	4676.63	4656.26	7984.95	4108.26	30708.1	23843.3	34759.2	42815.8	0.229132	0.250092	0.292357	0.336297	0.332184	0.333856	0.32128	0.14171	0.22651	0.199821	0.222621	0.20395	0.545254	0.586375	0.746249	0.96664	0.941637	0.949119	0.888401	0.252682	0.508591	0.429146	0.486815	0.4557	11777.6	12602.1	17871.4	18703.4	14239.2	25068.7	22036.2	12581.6	10993.4
NILASQ4G71I07S2/LH123HT	68.5286	69.5722	241.818	11.2635	16993.8	16477.7	4398.22	331.286	4152.27	4735.89	7567.14	4040.71	30094.2	23569.8	34196.8	42397.5	0.263755	0.247517	0.286875	0.338075	0.334663	0.335055	0.32241	0.142228	0.224401	0.196818	0.222272	0.204358	0.670676	0.577438	0.724469	0.975834	0.953346	0.955654	0.892564	0.253794	0.502677	0.420734	0.486961	0.457262	15214.7	12446.6	17966.7	18860.3	14905.9	24969.4	22043.8	12725.5	11009
NILASQ4G71I08S3/LH123HT	68.0459	69.5394	243.916	9.65989	19888.5	15677.4	3704.45	438.692	4889.2	4786.34	7652.87	4065.61	30582.2	23388.5	34196.4	42226.6	0.223678	0.250078	0.292158	0.336864	0.337666	0.33519	0.322415	0.143105	0.222459	0.196048	0.22418	0.202842	0.524872	0.586522	0.745885	0.97067	0.969203	0.956952	0.894417	0.255919	0.498929	0.419543	0.492848	0.45242	11429.5	12548.7	18232.6	19008.6	14121.3	24870.7	22033.8	12664.4	10868.9
NILASQ4G71I09S2/LH123HT	67.9232	69.0725	244.107	10.7239	21127.6	16797.8	4165.35	234.733	4134.69	4766.28	7979.7	4210.81	30819.2	24277.5	35150.2	43248.1	0.21837	0.247801	0.288944	0.337598	0.335901	0.333568	0.321347	0.141715	0.221988	0.196443	0.217155	0.203915	0.508548	0.577604	0.730957	0.974059	0.959767	0.947446	0.887885	0.252659	0.494927	0.420587	0.474207	0.456341	11105.1	12203.3	17748	18772.1	15057.4	24941.5	21953.7	12574.6	10879.6
NILASQ4G71I10S2/LH123HT	67.4311	69.0392	242.794	10.735	20045.1	14164.3	3282.81	460.966	5185.66	4742.42	8129.94	4175.22	31437.7	23841.3	35114.5	42382.5	0.226742	0.25963	0.297541	0.33694	0.33847	0.334519	0.321391	0.141705	0.223557	0.198186	0.223269	0.204267	0.535561	0.619911	0.768052	0.969957	0.970385	0.952798	0.889832	0.252894	0.500874	0.425097	0.488974	0.455693	11171	12649.1	18013	18901.7	13638.4	25186	22000.3	12498.1	10808.6
NILASQ4G71I11S3/LH123HT	68.0065	69.9627	246.937	11.1335	21131.1	17587.2	4639.24	570.895	4161.62	4942.08	7954.21	4316.75	30871.7	24327	34755.9	43553.3	0.21876	0.244368	0.285653	0.337254	0.335257	0.333483	0.321525	0.140463	0.221707	0.196921	0.220104	0.203029	0.509947	0.566851	0.718465	0.970608	0.954941	0.94719	0.888074	0.249576	0.495091	0.421087	0.481406	0.453603	11448.8	12227.7	17677.2	18431.9	14906.4	24620.4	21813.8	12598.7	10950.1
NILASQ4G71I12S3/LH123HT	68.0071	69.0475	247.285	10.5384	20517.4	16031.3	3969.6	411.611	4263.05	4942.76	8063.99	4280.53	30746.8	24345.3	35078.3	43020.8	0.219983	0.251312	0.292034	0.33616	0.333643	0.333433	0.321237	0.141167	0.224847	0.198783	0.220849	0.204709	0.513919	0.590506	0.744618	0.967262	0.948956	0.947236	0.887138	0.251522	0.50499	0.426709	0.484975	0.459001	11314.5	12328.8	17991.9	18545.1	14820.6	24808.8	21868.4	12489.5	10883.6
PB80/PHZ51	65.9622	66.5552	247.842	10.65	20251.1	15413.4	3416.74	478.144	5500.87	4536.44	8277.99	3944.91	30472.2	23707.1	34405.2	42991.2	0.228036	0.250192	0.294894	0.334418	0.330812	0.334262	0.323216	0.143521	0.225839	0.201618	0.218131	0.204736	0.540703	0.586149	0.756194	0.960115	0.931815	0.947703	0.895856	0.256776	0.505144	0.435265	0.475046	0.457648	11165	12438	17977.2	18884.2	13971.5	25239.6	22104.4	12384.8	10790.4
PHB47/PHZ51	65.2769	65.5355	243.803	9.95249	19279	12715.8	3040.28	172.22	5563.92	5213.8	8057.11	4100.64	30014.8	21670.7	32703	40702.1	0.228231	0.263847	0.302419	0.338517	0.327656	0.330712	0.318983	0.140603	0.22308	0.200839	0.219335	0.205447	0.539663	0.632704	0.789178	0.981292	0.922667	0.931675	0.877423	0.249951	0.495071	0.432126	0.478065	0.457509	12126.9	13487.4	18622.3	19565.4	15094.8	24346.8	21536.1	12520.4	10984.6
PHG29/PHG47	62.0238	62.2395	231.712	9.09787	18676.4	14245.7	3064.87	888.802	5228.45	4296.62	7644.42	3957.11	29377.9	22590.7	34442.5	41277.7	0.227555	0.253219	0.293908	0.330798	0.331743	0.335293	0.323724	0.144102	0.230044	0.204476	0.218368	0.205218	0.538073	0.598757	0.753835	0.941453	0.940039	0.954147	0.89935	0.258818	0.520647	0.446509	0.478805	0.460046	11024	12314	18277.5	18549.9	14336.4	25643.3	22613.1	12673.2	10903.6
PHG39/PHN82	67.8917	69.7679	242.977	9.63599	19980.6	16444.8	4313.5	583.191	6679.2	4707.63	8097.89	3642.62	28908.1	23828.1	33687.5	41533.2	0.220562	0.240024	0.284762	0.335244	0.334589	0.33352	0.321432	0.147338	0.22848	0.195501	0.216177	0.202706	0.511787	0.547308	0.708224	0.964245	0.950596	0.948595	0.8917	0.26588	0.513812	0.41502	0.471547	0.450213	11211.9	12094.2	17798	18693	14694	24932	22200	12880.9	10843.1
PHG39/TX205	69.4352	70.2394	252.581	9.75304	20511.5	16508.4	3670.84	367.24	4725.32	4412.7	8258.8	4084.49	30016.2	24852	34185.3	42010.8	0.220662	0.243307	0.287903	0.336032	0.333516	0.331898	0.322728	0.142469	0.226821	0.199519	0.222803	0.207071	0.513934	0.560798	0.722898	0.964879	0.954992	0.936729	0.895306	0.253459	0.508594	0.426689	0.487521	0.465468	10918.7	11979.6	18103.2	18684.1	15035	25386.9	22298.1	12395.9	10865.2
PHG80/PHZ51	64.5473	67.465	242.086	8.49016	19594.5	15186.4	3599.37	745.393	6011.13	4700.17	8452.94	4009.19	29470.7	23070.7	34587.7	42314	0.223352	0.245221	0.28975	0.335419	0.329234	0.33359	0.321971	0.139916	0.227568	0.197704	0.213602	0.200845	0.521958	0.565068	0.72808	0.964107	0.930812	0.942601	0.887607	0.247548	0.506882	0.420792	0.458657	0.442404	11474.4	12599.2	17679.4	18452.8	14005.2	25159.2	21907	12530.7	10947.8
PHHB9/LH123HT	68.0375	68.6634	246.824	10.9507	19934.3	15725.4	3957.2	111.688	4730.19	4953.61	8363.02	4131.01	29285.6	23510.2	34028.4	41981	0.225368	0.248967	0.287685	0.33853	0.331037	0.331217	0.320838	0.141879	0.22672	0.199193	0.217437	0.205488	0.529975	0.582333	0.724864	0.982905	0.945479	0.937151	0.890476	0.253459	0.510546	0.42636	0.474689	0.46149	11594.4	12492	17839.3	19529.6	16073.9	24794.3	21962.4	12581.1	11217.2
PHHB9/LH185	66.8654	67.4894	237.432	9.5652	20729.6	15294	2988.8	451.148	4196.17	4561.34	7587.61	4125.47	29696.4	23710	35409.1	43829.8	0.219142	0.252014	0.294241	0.335598	0.334996	0.334649	0.324505	0.143484	0.231369	0.200795	0.215378	0.204743	0.510258	0.59238	0.753207	0.966628	0.963721	0.950746	0.905489	0.257289	0.524088	0.433247	0.468076	0.459265	10408	12119.5	18458.5	18882.8	15669.8	25621.5	22748.2	12489.5	10871.1
PHHB9/LH210	67.5397	67.6771	247.644	10.4241	20365	16565.4	3686.96	646.638	5554.66	4931.86	7737.81	3751.36	28150.7	23339	34723.3	42873.8	0.224478	0.246822	0.289676	0.336379	0.329813	0.332485	0.321839	0.1473	0.233363	0.200348	0.218301	0.205524	0.527843	0.575691	0.734026	0.967138	0.932802	0.941765	0.892105	0.265507	0.52965	0.428153	0.477275	0.46091	11137.9	12142.5	18079.8	18394.8	15261.5	24607.8	21956.5	12873.1	10943.1
PHHB9/NK787	68.773	70.1458	236.257	10.7348	20907	16649	3635.2	10.7444	4188.07	4824.57	8192.78	4427.27	31684.4	22139.7	34978.6	42964.9	0.225436	0.2457	0.289335	0.34008	0.336789	0.332053	0.32069	0.140033	0.221434	0.195975	0.217533	0.203069	0.535358	0.573859	0.73669	0.987668	0.964557	0.941499	0.88736	0.249716	0.496048	0.420123	0.475219	0.454532	11711.1	12273.6	17966.7	19245.6	14828.5	24713.9	21852	12443.2	10942.7
PHHB9/PHJ65	69.2121	70.162	244.401	10.858	21755.8	17337.8	3323.44	127.296	4675.47	4973.05	8214.92	4350.56	30319.1	22352.9	35297.9	43218.9	0.226577	0.247436	0.291849	0.341586	0.336437	0.331819	0.320699	0.143506	0.225913	0.197865	0.219613	0.207968	0.538539	0.579953	0.747044	0.993381	0.960235	0.942539	0.890605	0.257953	0.509849	0.424426	0.482841	0.469992	11211.9	12073.6	18213.5	19122.7	14783.2	24443.9	21622.5	12375.3	10863.9
PHHB9/PHM49	68.3203	69.7974	231.77	10.0806	21674.1	16964.7	4810.54	55.8229	5068.81	4740.6	8600.38	4448.48	30904.2	23314.7	35923.7	43638.6	0.220097	0.245748	0.287168	0.337278	0.335694	0.333517	0.322211	0.140135	0.222887	0.195462	0.214652	0.203681	0.515293	0.572205	0.723964	0.975486	0.95905	0.946422	0.893157	0.249305	0.496881	0.415897	0.468262	0.457676	11039.4	11917.2	17394	18946.7	14729.7	25192.7	22069.6	12356.2	10660.9
PHHB9/PHM57	70.6095	71.113	239.073	9.96854	20799.4	16975.2	4158	126.684	4317.87	4836.14	7962.11	4257.33	29878.2	24269.8	35255.5	43895.7	0.223851	0.245828	0.286771	0.338695	0.338883	0.331321	0.320417	0.142244	0.227705	0.196773	0.217565	0.203743	0.528513	0.573867	0.724342	0.978669	0.970547	0.940232	0.889834	0.254562	0.513951	0.420908	0.473043	0.456439	11576.8	12387.7	17966	19197.8	14524.8	24565.7	21985.1	12480.6	10858.8
PHHB9/PHN47	69.2052	70.6813	234	10.5104	21338.9	17257.4	4204.36	88.4623	4131.15	4508.73	7523.06	4190.4	32533.3	24333.1	34868.7	42777.4	0.224436	0.244047	0.284239	0.337712	0.341575	0.333897	0.323351	0.140124	0.22004	0.194085	0.216189	0.204031	0.528315	0.566971	0.709727	0.974103	0.987196	0.949286	0.89787	0.249355	0.487215	0.412577	0.467876	0.455077	11763.8	12568.7	17671	19235.8	14901.6	25101	22355.4	12483	10516.6
PHHB9/PHN82	67.9628	69.1373	234.599	10.789	21184.6	16142.6	4288.27	-126.111	4349.4	4794.68	8199.78	4273.5	29408.9	22175.8	35221	43932.6	0.215758	0.24382	0.284441	0.34004	0.335506	0.332113	0.321065	0.141052	0.227202	0.194108	0.212323	0.201513	0.50143	0.564059	0.709977	0.988813	0.959052	0.94221	0.891528	0.251507	0.509261	0.411289	0.46064	0.450573	11169.2	12562.2	17973.6	19219.8	15415.5	24628.5	21855.6	12455.4	10953.5
PHHB9/PHP60	67.9792	68.3893	239.294	10.6474	21126.1	16488.2	3499.16	192.544	4334.6	4614.44	8151.19	4422.29	31564.5	24387.9	35519.5	44192.5	0.224911	0.245396	0.288308	0.339318	0.336921	0.3335	0.321818	0.138828	0.224716	0.1974	0.215871	0.202711	0.528918	0.568571	0.725157	0.981243	0.964394	0.947062	0.891195	0.24646	0.502623	0.423238	0.469658	0.451582	11494.4	12383.5	17901.8	19064.5	14579.6	25290.7	22139.1	12386.4	10955.5
PHHB9/PHR03	67.9286	70.1924	249.406	12.591	19785.6	14687.6	3313.07	113.601	4533.06	4912.27	8239.05	4417.39	31235.6	21698.6	35035.2	43217.3	0.230182	0.253435	0.293936	0.338447	0.335663	0.332146	0.320671	0.139357	0.222054	0.197782	0.217833	0.20344	0.549065	0.595976	0.751308	0.978672	0.960298	0.941503	0.886312	0.247744	0.49482	0.424032	0.474712	0.45367	11779.1	12627.4	17713.9	19069.5	14609.1	24671.7	21678.8	12418.2	10808.6
PHHB9/PHR55	69.5658	70.2013	249.684	12.0529	20574	15666.1	3929.3	23.5124	4785.57	4675.56	8416.81	4142.13	29933.3	25209.9	34486.7	43061.3	0.22125	0.247439	0.290628	0.33791	0.331037	0.333265	0.322367	0.14317	0.228951	0.195624	0.21489	0.201263	0.51359	0.574957	0.734627	0.976807	0.929065	0.944722	0.8951	0.255866	0.514024	0.413246	0.465082	0.444995	11478.9	12430.3	18064	19295.2	15121.9	25220.3	22169.4	12481	10839.7
PHHB9/PHR63	67.8902	69.6988	239.379	10.0029	20369.4	15315.5	3017.33	344.992	4664.4	4687.83	7874.43	3930.98	30940.9	22633	34023.7	43180.1	0.225936	0.249386	0.292834	0.334611	0.333732	0.332861	0.32125	0.142489	0.222531	0.200364	0.216903	0.202451	0.533624	0.581895	0.743792	0.961967	0.948961	0.944302	0.889062	0.254969	0.49566	0.432141	0.470817	0.450867	11642.5	12488.8	17912.8	18587.1	14306.3	24834.8	22022.5	12673.5	10994
PHHB9/PHW30	68.028	68.8748	243.305	9.77256	21131.3	15894.3	3666.98	399.541	4237.17	5040.26	8416.46	4242.5	30668.4	25223.8	35792.1	44226.2	0.229562	0.251645	0.291314	0.336979	0.336795	0.332089	0.319613	0.141705	0.229737	0.199618	0.217288	0.205115	0.546917	0.593095	0.743022	0.972734	0.962016	0.940533	0.882279	0.253592	0.521214	0.430323	0.474305	0.460338	11282.6	12176.3	17257.4	18944.6	14644.6	24732.9	21697.1	12559.8	11122.3
PHHB9/PHW53	66.8947	67.937	241.102	10.0236	19178.8	14045.4	2651.9	429.943	4513.16	4940.42	8239.47	4145.81	31653.9	23058.5	34915.3	42147.4	0.229538	0.253827	0.295983	0.335038	0.334094	0.332462	0.320821	0.141453	0.223986	0.198986	0.218363	0.204753	0.544597	0.596491	0.758648	0.962836	0.950183	0.942132	0.886069	0.252299	0.500245	0.426901	0.475299	0.457324	11731.8	12627.3	18034.9	18838.4	14724.8	24492.6	21693.2	12501.5	10678.1
PHHB9/PHZ51	67.0576	67.4637	242.513	8.85311	19801.6	15007.8	2676.71	183.591	4293.55	4844	7908.13	3927.91	29089.9	23260.8	34515.2	41920.2	0.225608	0.247174	0.293657	0.337405	0.334485	0.331586	0.320154	0.143131	0.227908	0.1966	0.215103	0.202268	0.531618	0.574784	0.749294	0.976065	0.949815	0.940653	0.886341	0.256467	0.513742	0.419177	0.462789	0.449674	11702.9	12569.3	18274.6	18884.6	14609.2	24444.3	21869.2	12678	11235.8
PHHB9/Q381	63.6483	65.9951	238.085	9.15976	17560	12251.4	2225.49	561.414	4832.52	4973.43	8663.88	4375.29	31042.7	23508.2	34891.1	41744.9	0.233645	0.262963	0.301296	0.331545	0.330431	0.332688	0.319821	0.139626	0.227807	0.203075	0.219647	0.20516	0.556714	0.631346	0.78427	0.947912	0.932657	0.942117	0.880766	0.249007	0.515182	0.44337	0.483566	0.459941	11941.4	12887.2	18202.8	18573.3	14341.6	24970.2	21614.7	12506.9	11062.4
PHN11_OH43_0001/PHB47	63.0023	63.7098	235.399	8.63941	16510.7	11981.3	3028.13	897.792	5748.21	5043.25	7833.47	3918.23	27618.9	20698.2	31531.3	37399.1	0.227114	0.25899	0.300425	0.332735	0.324327	0.331818	0.319803	0.14091	0.230058	0.205691	0.222788	0.208616	0.532907	0.611938	0.77944	0.953419	0.906131	0.936996	0.880404	0.25035	0.515989	0.44613	0.489908	0.465893	12128.7	13211.3	18915.7	18421	14416.8	24487.8	21802.9	12605.1	11039.2
PHN11_PHG47_0251/PHB47	63.4302	64.0124	230.368	8.25468	17581.9	12397.9	2355.9	845	5097.18	4857.35	7883.77	3905.83	29630.9	22969	34028.2	41669	0.230176	0.261826	0.301616	0.33191	0.328913	0.332685	0.322109	0.144356	0.233608	0.204267	0.221128	0.206355	0.545186	0.625325	0.785581	0.948483	0.924637	0.941569	0.8903	0.258792	0.529232	0.443803	0.484909	0.461844	11613.1	12762.5	18583.2	18151.9	14067.5	24722.4	21894.1	12535	10809.2
PHN11_PHW65_0323/LH195	67.6245	69.2119	245.031	10.6604	19481	16502.6	4181.4	282.538	4694.97	4803.34	8469.83	4127.53	29612.9	21086.2	32077.6	41803.4	0.226583	0.242531	0.281569	0.336418	0.332926	0.331597	0.319675	0.141699	0.224835	0.200166	0.220437	0.204046	0.53647	0.559971	0.69993	0.970216	0.942759	0.939676	0.884932	0.253178	0.502472	0.428157	0.486597	0.455943	12138.8	12804.9	18097.6	19281.7	15097	24727.8	21890.1	12854.8	11461.3
PHP02/PHB47	63.0919	65.3799	233.94	9.22177	17379.8	12549.3	2619.94	837.214	5385.99	4709.12	8233.08	3945.82	29613.3	22128.1	32804.5	39617.7	0.225453	0.255036	0.299339	0.331713	0.326087	0.331873	0.318516	0.141875	0.224835	0.202472	0.221005	0.20486	0.529119	0.602168	0.777164	0.948998	0.909789	0.940001	0.877841	0.253618	0.503614	0.43906	0.4872	0.457823	11598.3	12919.4	18630.4	18188.6	14402.3	24739.3	21976.8	12674.7	10915.7
PHP02/PHG47	61.5328	61.8826	233.603	8.46536	18123.3	13380.6	2976.34	911.155	6030.49	4235.37	8101.55	3810.58	29140.1	23144	34136.1	42001.9	0.227118	0.256789	0.295508	0.3283	0.328633	0.334325	0.322328	0.145191	0.232458	0.206161	0.219575	0.204781	0.536345	0.609517	0.761329	0.931166	0.930723	0.949201	0.892704	0.261549	0.528029	0.450275	0.483768	0.45937	11279.7	12675.8	18358.4	18300.9	14691.4	25755.4	22510.7	12735.4	11055.4
PHP38/LH123HT	67.8899	69.2719	237.432	9.10135	18515.5	14352	2862.35	671.608	5245.94	4668.37	7430.25	3382.89	27561.1	22602.7	31946.6	39776.6	0.226572	0.250825	0.293827	0.332688	0.329239	0.333645	0.322965	0.149666	0.233511	0.200375	0.222036	0.204709	0.532479	0.587398	0.754005	0.953698	0.925475	0.949053	0.899708	0.271015	0.528357	0.429712	0.484278	0.455211	11364.6	12089.7	18102.2	18845.4	14191.7	25085.6	22413.4	12932	11116.7
PHP38/LH185	66.7934	67.8284	239.059	8.5095	19908.2	15537.3	2979.9	838.447	5248.62	4575.05	7699.96	3951.28	30066.9	22398.1	33814.1	41145	0.226835	0.248916	0.293388	0.332482	0.330636	0.333888	0.323198	0.145097	0.22857	0.202898	0.221864	0.206044	0.537397	0.580693	0.749115	0.949949	0.931601	0.949596	0.898065	0.260349	0.513894	0.437573	0.486741	0.461465	11204.6	12105.3	18133.8	18417.5	14227.9	25153.2	22217.1	12563.9	10635.2
PHP38/LH210	66.5643	66.9614	239.408	10.2866	19623.3	15121.4	3039.84	821.348	5384.54	4628.9	7618.73	3638.05	28821.5	21779	33728.1	41215.6	0.230994	0.25413	0.295515	0.333448	0.33026	0.333523	0.323797	0.147996	0.230713	0.202979	0.222316	0.20831	0.552149	0.599905	0.761041	0.955926	0.930997	0.946221	0.899731	0.267429	0.520624	0.437872	0.488181	0.467899	11467.9	12192.2	18080.9	18303.8	14108.3	24951.5	22114.3	12790.9	10880.3
PHP38/PHJ65	66.9585	67.9579	237.106	10.2915	21195.7	16385.1	3704.63	274.39	4565.65	5175.63	8606.52	4103.79	30250.5	24897.4	35279.7	42943.1	0.227618	0.251828	0.291558	0.339311	0.336877	0.330274	0.320337	0.143817	0.229883	0.203824	0.220134	0.208535	0.540037	0.595837	0.74827	0.982709	0.9581	0.929895	0.885375	0.257664	0.518548	0.440879	0.481906	0.470663	11152.5	11673.7	17834.7	18861.7	13979	24441.4	21493.7	12255.9	10575.3
PHP38/PHM49	67.3575	69.9951	236.722	10.3431	19633	14952.1	3210.18	427.48	4752.92	4883.53	8455.3	4218.85	30519	23591.7	33974.3	41573.9	0.23126	0.256132	0.294514	0.33488	0.333354	0.333493	0.321037	0.139905	0.22835	0.202519	0.22101	0.208404	0.549739	0.606044	0.754161	0.96397	0.950472	0.943421	0.884379	0.248329	0.513102	0.437802	0.484236	0.468195	11364.1	12177.9	17723.9	18879	14657.7	25098.7	21655.6	12312.9	10793.5
PHP38/PHM57	69.9801	70.0223	241.504	9.69758	20544.3	16524.7	4045.25	196.883	4271.8	4889.9	7741.46	3754.41	29425.9	23524.8	33846.9	41328.4	0.226387	0.248056	0.287458	0.337812	0.335538	0.331585	0.32149	0.146235	0.228354	0.199466	0.221174	0.207196	0.535369	0.580454	0.727387	0.977931	0.955065	0.940815	0.893663	0.263649	0.514371	0.426876	0.484717	0.46593	11290.8	12014.2	17724.1	19088.7	14533.4	24590.2	22106.2	12758.1	11009.6
PHP38/PHN47	68.8391	69.0635	238.712	9.50651	19710.4	16661.6	4404.8	425.989	4266.89	4632.48	7240.73	3617.6	28163.5	21992.1	33128.7	39601.2	0.228061	0.246615	0.283913	0.335926	0.334067	0.334142	0.324564	0.146136	0.232866	0.199965	0.220999	0.206643	0.539756	0.57387	0.710365	0.965695	0.948097	0.953121	0.907545	0.263214	0.528435	0.427818	0.483779	0.462305	11297.1	11915.5	17439.1	18837.2	14744	24838.5	22466.8	12747.3	11031.1
PHP38/PHN82	67.4071	67.4304	235.771	9.65675	19943.8	15299	3723.3	35.4045	4833.23	4799.87	8220.16	4188.86	28200.8	21540.3	33559.5	41191	0.220727	0.248062	0.291231	0.337304	0.331699	0.332152	0.321316	0.142233	0.227764	0.196467	0.218059	0.203539	0.514409	0.575955	0.73881	0.976149	0.935945	0.94202	0.892211	0.253983	0.511356	0.416744	0.475756	0.452042	11240.7	12323.1	18176.2	19104.5	15590.7	24828.3	21919	12514.1	10873
PHP38/PHP60	65.1683	65.8117	225.813	8.45654	17490	13081.8	2553.26	211.265	4988.93	4696.06	8150.57	4186.56	29261.2	20875.6	34559.2	40311.6	0.226084	0.252214	0.294278	0.33535	0.332305	0.331889	0.32046	0.140077	0.225282	0.200246	0.215477	0.2042	0.533696	0.596903	0.759771	0.967319	0.947552	0.941687	0.888104	0.24988	0.507714	0.432546	0.473982	0.459326	12059.3	13245.5	18895.7	18868.4	15073.5	24940.3	21923.4	12476.5	11018.3
PHP38/PHR03	66.9929	67.6335	245.821	11.0311	20126.1	14590.4	2995.16	574.874	5269.71	4670.12	8367.49	4065.27	30256	25295.9	35009.3	43069.9	0.225181	0.25425	0.295068	0.334073	0.330418	0.334228	0.322403	0.142901	0.228139	0.200867	0.219008	0.205844	0.528612	0.599224	0.757585	0.958562	0.939022	0.946009	0.891816	0.255537	0.512189	0.432777	0.477191	0.461869	11214.8	12234.4	17933.1	18695.1	15205.3	25594	22200.7	12421	10676.4
PHP38/PHR55	69.3312	70.2574	239.682	10.5655	19856.6	15296	3072.94	648.435	5028.16	4845.58	7888.53	3905.68	29451.6	23675	33454.6	40882.7	0.22952	0.251947	0.292466	0.336266	0.332559	0.333474	0.322841	0.145336	0.231194	0.203502	0.220899	0.209199	0.543886	0.58979	0.746231	0.965359	0.938743	0.944369	0.894899	0.260557	0.519904	0.438268	0.481915	0.468141	11050.6	12140.8	18193.8	18825.3	13865.3	25368.8	22271.4	12568.5	10920.9
PHP38/PHR63	66.4433	66.9583	235.85	10.1679	19483.7	15083.6	3567.86	461.106	4984.82	4690.1	8082.1	3536.13	28141.2	22409.3	32961.6	41090.2	0.221912	0.247857	0.291353	0.332326	0.330027	0.331338	0.320403	0.147501	0.230356	0.200396	0.218604	0.204095	0.517605	0.578511	0.739805	0.952199	0.936789	0.935992	0.886493	0.266123	0.51954	0.429074	0.47759	0.456709	11528.4	12410.7	17921.2	18719.1	15497.4	24809	21875.3	12897.7	11222.4
PHP38/PHW30	66.3226	66.8351	243.718	8.93094	19990.8	14667.1	3407.85	827.139	5603.72	4554.46	7435.94	3638.15	29099.1	20945.6	33627.8	41083	0.229344	0.255113	0.295753	0.333616	0.32978	0.335097	0.324227	0.147247	0.229028	0.202219	0.221476	0.207222	0.546359	0.601192	0.760335	0.956335	0.93147	0.956418	0.903234	0.265585	0.514792	0.438141	0.487177	0.464478	11201.2	12161	17816.1	18632.7	14235.6	25507.4	22545.6	12762	10912.5
PHP38/PHW53	66.0554	67.0414	233.76	9.98269	19074.5	13870.3	2713.6	406.803	5359.01	4798.77	7857.09	3719.69	29068	21942.4	33262.1	40343	0.230981	0.256715	0.298226	0.335264	0.331662	0.333967	0.323222	0.147172	0.230147	0.201632	0.222046	0.207793	0.549631	0.60688	0.773845	0.963008	0.937602	0.94918	0.896751	0.265016	0.51741	0.433349	0.487946	0.466015	11525.2	12454.7	18566.9	19136.2	14363.7	25085.7	22004	12658.9	10856
PHP38/Q381	63.5424	65.576	233.771	8.6069	18727.9	14594	3024.38	573.405	4548.23	4804.3	7886.73	3798.71	29521.6	22045.5	33342	40040	0.228757	0.250813	0.292532	0.334301	0.332746	0.33194	0.321437	0.143883	0.227089	0.20278	0.221495	0.205671	0.542212	0.587274	0.745499	0.95997	0.940871	0.940468	0.890483	0.257949	0.509725	0.438446	0.485643	0.459427	11616.8	12287.2	17851.7	18442.2	14441.1	24571.3	21912.2	12605.6	10901.6
PHV63/LH123HT	66.9907	67.993	232.592	9.37176	18772.4	13999.8	2775.3	492.88	3758.83	4605.02	7481.68	3885.4	28695.7	21845.8	33300.1	40812.4	0.224653	0.25276	0.292945	0.335478	0.329997	0.334399	0.322767	0.141326	0.227584	0.200988	0.216765	0.206353	0.528544	0.592536	0.749628	0.967301	0.937256	0.948829	0.895647	0.251651	0.511194	0.43419	0.473144	0.463639	10995.1	12570.1	18557.3	19052.3	14261.7	25589.6	22671.1	12771.1	11345.6
PHV63/NK787	70.7271	69.4999	244.087	10.0683	19995.7	14868.5	3103.12	599.587	4581.98	4776.99	7976.94	4257.01	29203.6	24962.3	34535.3	42520.3	0.224911	0.250552	0.292449	0.335165	0.335113	0.332924	0.321335	0.137185	0.227613	0.197831	0.21527	0.204145	0.529958	0.590294	0.751625	0.963927	0.954479	0.94234	0.888544	0.242404	0.514498	0.425788	0.469424	0.456704	11501.6	12490.4	18252.5	18714.4	14636.2	25120.8	22108.1	12493.7	11238.4
PHV63/PGM49	67.8822	67.6184	237.817	9.14023	19088.8	14577.1	3545.01	739.468	5396.05	4789.71	8213.62	4223.42	29468.8	24089.4	34214.5	41462.8	0.227526	0.253089	0.291283	0.331271	0.328002	0.333646	0.321916	0.137993	0.226702	0.202353	0.218505	0.207255	0.536316	0.597623	0.74338	0.947772	0.926342	0.944447	0.891453	0.244056	0.509943	0.436781	0.480579	0.467346	11553.1	12563.7	18043.1	18479.6	15125.1	25317	22191.6	12519.1	11171
PHV63/PH210	67.311	66.8457	239.039	10.4008	18895.8	13516.8	3058.24	875.442	5979.22	4685.08	7735.73	3977.52	29303.5	21731.9	33990.8	41797.5	0.227293	0.255862	0.293952	0.332501	0.327307	0.333855	0.321506	0.139038	0.224037	0.198449	0.21616	0.203525	0.538514	0.60819	0.756069	0.949446	0.914621	0.94699	0.887377	0.24558	0.498476	0.423815	0.471497	0.45376	11580.3	12943.7	18097.3	18094.6	13941.8	25232.2	22248.9	12712.7	11093.6
PHV63/PHJ65	68.3345	68.3718	243.986	9.94785	20408.9	15979.1	4083.42	310.326	4994.24	4278.07	7611.75	4106.97	30236	25263.4	35174.9	43656.2	0.2247	0.248913	0.287649	0.337497	0.33298	0.33514	0.323895	0.141904	0.226705	0.197553	0.215064	0.204667	0.530085	0.58584	0.730102	0.97401	0.948391	0.955433	0.902973	0.253459	0.509924	0.422791	0.469333	0.460133	11351.8	12186.1	17738.8	18711.4	15231.8	25827.9	22783.1	12614	10995
PHV63/PHM57	70.6526	70.3752	234.417	10.0962	20454.8	15913.3	3943.18	225.633	4506.2	4734.91	7862.28	4149.51	32067.6	22300.2	35266.3	42796	0.227277	0.249065	0.288049	0.338221	0.336405	0.33244	0.321213	0.141427	0.220825	0.196772	0.217473	0.203798	0.540102	0.583836	0.729576	0.975825	0.963973	0.944057	0.891636	0.252224	0.488223	0.421197	0.475424	0.456079	11426.1	12396.2	17721.7	18768.9	14670.8	24718.6	22102.5	12485.5	10394.2
PHV63/PHN47	69.3301	70.009	232.569	10.2047	18500.6	14876	3944.19	-38.4425	4296.95	5092.93	8136.52	4134.18	28322.2	21238.7	33776.7	40165.6	0.226233	0.247449	0.283044	0.339748	0.335899	0.330379	0.320177	0.139869	0.227588	0.194594	0.215299	0.204737	0.533791	0.578732	0.708699	0.985488	0.956777	0.935078	0.887661	0.248392	0.512354	0.411215	0.467229	0.457662	11946.8	13053.7	18415.2	19568.9	14970.8	24067.3	21559.4	12523.5	11260
PHV63/PHN82	67.9406	67.4892	234.873	10.2777	19414.7	15331.8	3664.98	435.294	4975.5	4779.61	7986.08	4145.45	30283.4	22512.2	34592.8	41954.7	0.22385	0.245598	0.284764	0.337119	0.332158	0.332845	0.320625	0.138487	0.221505	0.196693	0.216634	0.203219	0.527221	0.571276	0.71284	0.97409	0.940611	0.944494	0.886283	0.245069	0.492288	0.420729	0.473365	0.452769	11710.7	12770.3	18008.7	18841.6	14411	25056.4	22022.7	12736.3	11005.8
PHV63/PHP60	67.8758	67.4139	235.78	10.4152	20372.4	15188.9	3971.19	392.295	3507.36	4555.72	8113.26	4487.43	30915.4	24874.6	35193.6	43132.9	0.215237	0.249325	0.28811	0.335961	0.333702	0.334066	0.322026	0.136262	0.22321	0.19885	0.214655	0.202994	0.496862	0.584043	0.728136	0.96801	0.954322	0.944814	0.890629	0.240381	0.499013	0.426347	0.466629	0.454595	10646.9	12500.2	18248	18590	15090.8	25498.3	22288.1	12527	11118.4
PHV63/PHR03	68.2554	68.333	245.097	10.6102	18720	13933.8	2923.84	557.095	3714.39	4646.47	7526.18	4047.46	29999.3	23494.4	33729	41692.7	0.227273	0.256673	0.293637	0.335362	0.333825	0.333809	0.322038	0.138897	0.224689	0.202105	0.21648	0.204011	0.535192	0.605826	0.750478	0.964304	0.952816	0.943045	0.890183	0.245894	0.501428	0.436559	0.471449	0.453701	11094.5	12604.9	18274.2	18752	14484.5	25326.9	22424.8	12631	11311.7
PHV63/PHR55	67.4004	68.3495	242.722	11.1706	18951	14032.6	3353.32	368.741	4520.17	5022.94	8416.12	4330.89	29787.6	23444	34485.2	42004	0.226494	0.253242	0.291568	0.336166	0.336554	0.331506	0.319657	0.136257	0.22399	0.198416	0.214341	0.203271	0.5317	0.597027	0.742877	0.967965	0.958284	0.936068	0.880686	0.23964	0.499021	0.422575	0.465948	0.453077	11722.5	12970.4	18302.2	18856.3	14811.7	24637.2	21654.8	12370.4	11360
PHV63/PHR63	65.5051	66.5064	244.833	10.3165	19184.2	13275.3	2062.36	639.241	5008.56	4832.26	8197.17	4188.8	30675.5	22572.3	33325.3	41332.3	0.227156	0.256467	0.30081	0.333646	0.330683	0.333515	0.320941	0.136846	0.224261	0.203936	0.215924	0.205512	0.53564	0.605927	0.781135	0.95481	0.930642	0.942271	0.883345	0.241534	0.500987	0.445025	0.472739	0.459781	11107.1	12920.4	18448.4	18275.3	13865.3	25303.5	22051.6	12536.6	11203.9
PHV63/PHW30	66.7627	66.7689	233.543	9.46942	17678.6	12865.2	3140.54	594.163	5613.63	5055.65	8050.05	3828.33	28640.6	21901.5	33626.2	40070.8	0.23338	0.261537	0.295248	0.334537	0.329692	0.332706	0.321019	0.143791	0.228757	0.203408	0.219255	0.206886	0.559051	0.628459	0.759932	0.960141	0.926033	0.943931	0.88822	0.258366	0.516975	0.440536	0.482391	0.464218	11776.9	12750.1	17956.7	18538.6	14070.8	24642.2	21805.5	12885.4	11216.2
PHV63/PHW53	66.1604	67.2585	234.743	9.38205	18515.4	13404.9	2521.84	773.7	5324.85	4592.88	7934.66	4063.74	29411.4	23287.3	34076.8	41523.2	0.225107	0.252447	0.296237	0.331447	0.327702	0.334396	0.323227	0.138442	0.225293	0.199853	0.215796	0.202996	0.529716	0.596195	0.765022	0.947547	0.927559	0.949229	0.897412	0.245082	0.505323	0.429459	0.471673	0.452853	11710.6	12892.1	18647.1	18486.6	15078.1	25564.8	22568.8	12658.2	11137.6
PHV63/PHZ51	65.1582	67.2112	235.662	8.69697	17533.3	12333.5	2697.45	25.6159	4435.17	5019.47	8067.84	3999.45	27973.9	19723.3	32875.5	40116	0.228638	0.257672	0.295999	0.338061	0.332097	0.330362	0.318394	0.140107	0.225804	0.194849	0.212858	0.203063	0.544523	0.614307	0.764215	0.981621	0.952448	0.93561	0.880156	0.249152	0.50435	0.414016	0.46277	0.453499	12203.5	13420.4	18761.1	19244.8	15757.6	24230.7	21572.2	12598.4	11248.1
PHV63/Q381	64.5961	65.1302	235.721	7.53415	17318.6	12887.2	2811.51	615.553	5422.08	4264.58	7634.26	3925.18	28826.5	22856.7	33889.6	40058.6	0.228584	0.254208	0.294179	0.330586	0.33004	0.335004	0.324414	0.141535	0.229274	0.200753	0.216012	0.205726	0.540521	0.603576	0.758551	0.944208	0.933228	0.953933	0.905386	0.25311	0.519702	0.434923	0.475883	0.462734	11935.5	12989.2	18628.3	18641.5	14732.6	25724.8	22851.3	12717.6	11316.7
PHW52/LH185	66.9391	67.8764	239.298	10.1208	20275	15133.8	2836.89	783.374	5256.9	4750.2	7865.33	4117.28	29858.4	22727.6	34257.9	42062	0.225106	0.251631	0.29359	0.334167	0.330033	0.333264	0.322599	0.14275	0.232179	0.204116	0.219156	0.207172	0.530835	0.588744	0.750448	0.95772	0.929719	0.943249	0.893574	0.255015	0.525087	0.443967	0.478411	0.464316	10669.6	12117.9	18420.1	18738.3	13967.3	25345.2	22379.9	12576.2	10954
PHW52/LH210	66.9079	67.8966	241.446	11.1008	21048.9	15109.4	3157.1	260.835	5143.96	4898.01	8675.25	4077.8	29946.5	25580.2	35260.3	43300.2	0.224912	0.255118	0.29848	0.336476	0.335487	0.332543	0.321499	0.141768	0.229012	0.200719	0.216945	0.207974	0.528375	0.602712	0.77143	0.970856	0.957456	0.936268	0.887118	0.252069	0.512692	0.429662	0.47231	0.46928	11050.4	12304.2	18177.3	18524.4	14261.2	25197.9	21873.1	12410.1	10820.7
PHW52/NK787	69.2007	70.2117	243.366	12.0631	20098.2	15512.6	3143.39	237.123	4393.99	5015.66	8357.86	4400.3	30189.8	23470.2	34356.7	41794.3	0.228484	0.250647	0.292129	0.336776	0.335977	0.332024	0.320451	0.139459	0.230049	0.199796	0.218664	0.206786	0.543187	0.590806	0.749281	0.972394	0.956378	0.938476	0.884898	0.24789	0.522061	0.433652	0.479337	0.464807	11016.5	12246.2	18308.4	19357.5	14344	24886.3	21801.5	12380	11266.9
PHW52/PHJ65	68.8534	70.9539	233.533	10.6584	20891.3	16559.5	4407.81	101.45	4631.58	4904.11	8777.6	4349.05	29817.3	22517.3	34716	43576.7	0.223349	0.245738	0.286803	0.337479	0.327412	0.332058	0.319399	0.141727	0.22758	0.19434	0.214545	0.20407	0.528085	0.571932	0.720451	0.975425	0.916534	0.941235	0.883812	0.252565	0.508868	0.41089	0.467774	0.456712	11383.3	12339.1	17792.9	18848.1	15396.4	24742.6	21660.8	12344.9	10974.2
PHW52/PHM49	69.9418	69.1542	240.638	10.1737	19847.8	16218.8	3903.33	214.85	4495.6	4641.47	8053.23	3888.09	30099.7	22955.7	34039.1	41627.7	0.228622	0.247558	0.288382	0.336609	0.333727	0.332704	0.321354	0.144997	0.226037	0.198593	0.218951	0.207727	0.540573	0.576406	0.729998	0.971385	0.945869	0.944381	0.891504	0.260471	0.50564	0.423913	0.478843	0.466756	11479	12079.1	17804.6	19162.8	14706.1	24928.7	22075.3	12712	10587.3
PHW52/PHM57	69.3106	70.4704	234.787	10.3952	20972	16480.3	4227	395.308	4537.07	4745.22	7870.03	4020.66	29797.6	23885.8	34052.9	42021.5	0.225215	0.247975	0.285907	0.336936	0.335027	0.333301	0.321243	0.143236	0.22894	0.200676	0.220271	0.207442	0.532275	0.580302	0.719332	0.972611	0.952992	0.946132	0.891425	0.256148	0.516641	0.431883	0.481964	0.467304	11377.1	12262.6	17734.9	18851.7	14571.2	25158.5	22341.1	12688.7	11187.8
PHW52/PHN47	70.0743	71.073	239.299	10.9952	20122.4	16385	4649.11	482.962	4963.29	4555.43	7453.46	4044.01	28107.2	21066.9	32983.9	40458.8	0.228192	0.248192	0.284689	0.335961	0.334979	0.333608	0.323002	0.143202	0.229823	0.197049	0.221267	0.208705	0.541731	0.579159	0.712877	0.965395	0.952554	0.950695	0.899476	0.255866	0.51825	0.41933	0.484873	0.468826	11533.7	12371.4	17902.7	18928.5	14730.3	25080.9	22287.1	12637.7	10872
PHW52/PHN82	67.4968	68.623	238.476	10.9995	20158.9	15912	3488.11	259.278	4850.46	4681.11	7925.77	4040.46	29947.7	23820.5	34542.5	43184.7	0.219016	0.246336	0.289953	0.337045	0.331781	0.332357	0.321584	0.14261	0.228428	0.202699	0.218518	0.206937	0.506947	0.567916	0.730932	0.973393	0.94126	0.937719	0.890105	0.254457	0.511769	0.439357	0.478632	0.465644	10774.2	12018.1	18001.5	18966.5	14318.9	25208.4	22284.9	12566.5	10728.5
PHW52/PHP60	68.3939	69.5802	240.756	9.66587	19481.8	14851.8	3061.93	86.1534	4320.7	4667.48	7789.24	4085.83	30305.4	20513.9	33594.3	41454.3	0.228056	0.248317	0.290211	0.33825	0.33564	0.33303	0.321211	0.140915	0.225217	0.197219	0.218194	0.204292	0.542908	0.578024	0.736385	0.978601	0.958398	0.946896	0.889385	0.251205	0.502456	0.421532	0.47686	0.456773	11566.1	12562.6	18228.4	19105.4	14736.5	24985.1	22196.3	12664.8	11013.2
PHW52/PHR03	68.2642	70.2648	242.239	11.4746	20265.8	15739.2	3176.84	543.733	4620.07	4697.89	7869.38	3959.33	30721.3	24107.1	34666.9	42590.9	0.226998	0.249132	0.291941	0.335986	0.334148	0.332251	0.321341	0.14213	0.225329	0.198716	0.218857	0.203866	0.536361	0.580824	0.741635	0.96427	0.94702	0.940473	0.888157	0.25362	0.504035	0.425249	0.476741	0.454058	11445.4	12073.4	17756.7	18684.6	14678.4	24898.7	22161.3	12461.4	10829.3
PHW52/PHR55	68.9426	69.995	239.736	12.0136	20766.7	15884.5	3252.19	155.677	4392.06	5025.16	8472.1	4161.46	29959.1	23902.6	34225.7	41933.7	0.226353	0.250893	0.292936	0.339117	0.334682	0.33136	0.319733	0.142032	0.228531	0.198683	0.219483	0.205584	0.533189	0.587058	0.747668	0.981362	0.951599	0.935577	0.880125	0.252951	0.514279	0.424775	0.475993	0.458483	11218.1	12028.3	17799.6	19218.6	14659.3	24686.9	21531.5	12434.5	10948
PHW52/PHR63	64.9671	65.0842	236.815	9.85118	19620.3	13942.1	2750.65	216.476	4864.49	4692.97	8349.15	3653	29555.4	24007	34154.3	41334.4	0.224665	0.254927	0.299935	0.333216	0.327154	0.333025	0.321547	0.146328	0.229579	0.204554	0.218978	0.208865	0.526217	0.600489	0.779137	0.955228	0.913696	0.939698	0.888742	0.264472	0.517392	0.442485	0.480572	0.471343	10977.7	12499.5	18494.2	18749.4	15144.1	25580.3	22424.1	12519.2	10989.3
PHW52/PHW30	67.516	68.4223	240.85	11.0663	19675.4	14797.3	3004.75	339.382	4897.54	5120.43	8173.38	3898.7	29268.9	22391.4	33819.7	41131.4	0.228621	0.252742	0.294242	0.335862	0.333093	0.330721	0.319138	0.144978	0.228467	0.202589	0.221984	0.207032	0.544133	0.596586	0.75567	0.970059	0.943606	0.93567	0.881455	0.26083	0.516323	0.438222	0.487572	0.465327	11623.3	12558.2	17982.1	19075.4	14612.6	24295.9	21619.9	12819.4	10945.5
PHW52/PHW53	65.7433	66.3754	235.256	9.80303	19927	14806.6	2858.83	714.816	4961.9	4616.09	8248.05	3867.03	28975.1	25067.6	33782.5	41285.9	0.223859	0.250582	0.294559	0.331083	0.326142	0.333831	0.323901	0.144934	0.230334	0.20254	0.219225	0.207412	0.523546	0.585714	0.754206	0.94203	0.906662	0.943823	0.899273	0.259666	0.518755	0.436947	0.477565	0.466702	11119.5	12245.4	18453.1	18323.4	15102.5	25713.9	22239.6	12714.7	10880.2
PHW52/PHZ51	67.8504	68.4448	240.909	9.37985	19316.7	14354.5	2578.71	690.707	5162.08	4768.15	7381.15	3565.56	27854.1	21813.8	32622.3	40045	0.226302	0.250274	0.292758	0.334457	0.330412	0.333232	0.323439	0.147864	0.233151	0.205171	0.219468	0.207199	0.533792	0.584564	0.747617	0.959774	0.930481	0.943762	0.89881	0.267043	0.527705	0.444997	0.477722	0.462806	11002.9	12355.4	18635.9	19004.4	13868.5	25227.8	22454.9	12891.6	11064.2
PHW52/Q381	65.1133	67.0238	230.195	8.44348	17679	13174.9	2563.95	484.703	4823.69	4877.95	8412.37	4073.32	29196.8	22085.8	33629.7	40526.1	0.229243	0.255154	0.297333	0.332796	0.331632	0.331469	0.319638	0.142184	0.225774	0.203434	0.220585	0.206795	0.543189	0.603381	0.770879	0.955701	0.946573	0.937118	0.882174	0.25469	0.508193	0.443012	0.486228	0.465851	11732.8	12707.1	18449.1	18595	15436	24820.5	21769.1	12685.5	10959.8
REV28HR20 (2016)	69.9118	71.4678	255.578	13.668	23253.2	19288.6	4993.69	318.423	3937.37	4400.6	7442.07	4200.37	32132.3	28083.1	37014.2	45990	0.222126	0.241369	0.284512	0.341681	0.345169	0.335456	0.323963	0.142531	0.225115	0.195065	0.216048	0.20375	0.516834	0.551236	0.704551	0.98699	0.998623	0.952309	0.898256	0.253133	0.496264	0.412549	0.461133	0.450242	10813.3	11509.4	16923.2	18696.9	14466.1	25692.1	22575.8	12382	10449.9
TX204/PHB47	67.5935	66.9152	257.469	10.8351	18509.2	14714.7	3774.84	292.056	4317.39	4925.55	8197.07	4302.62	30787.6	24315.7	35068.7	42736.7	0.231173	0.253067	0.294787	0.337728	0.337401	0.332245	0.31973	0.139771	0.226449	0.200123	0.221247	0.206966	0.548616	0.595915	0.756713	0.975213	0.960892	0.938506	0.880814	0.248177	0.507056	0.429394	0.484941	0.464096	11683.6	12586.4	18314.4	18845	14776	24437.3	21508.1	12339.6	10746.3
TX303/TX777	71.021	71.2721	249.356	10.8201	20410	16620.7	4917.93	56.5192	4388.71	4957.86	8041.92	4102.54	28906.4	24110.5	32708.2	38712.8	0.226711	0.246697	0.282064	0.341601	0.344735	0.33238	0.320277	0.141705	0.226378	0.191919	0.213921	0.208428	0.53574	0.577577	0.705875	0.990938	0.984411	0.943935	0.887355	0.252872	0.507529	0.402689	0.461676	0.467759	11653.4	12643.2	17875.2	19142.1	14871.7	24627.3	21923.6	12770.2	11259
TX714/PHZ51	67.634	68.8929	241.677	9.84909	19810.7	15145.9	3416.68	237.99	5123.86	4859.86	8426.37	4220.43	30418.2	22708.5	33436.8	40802.1	0.224105	0.248538	0.295194	0.337077	0.332868	0.33381	0.321467	0.141016	0.22342	0.197055	0.216217	0.205129	0.52662	0.583205	0.759475	0.974798	0.944112	0.948512	0.891571	0.251447	0.498826	0.419099	0.471968	0.457873	11354.6	12669	18247.4	18928	14899.3	24843.4	21927.4	12324.5	10702.6
TX714/TX775	70.0738	70.3704	238.959	7.90741	20970.2	17109.3	4907.82	154.866	4060.18	4994.99	8165.56	4452.63	30894.7	23518.9	33330.3	41432.1	0.224487	0.244954	0.281568	0.339443	0.334575	0.332677	0.320632	0.139266	0.22436	0.196063	0.220336	0.207573	0.530134	0.574555	0.708612	0.984074	0.947934	0.944002	0.887058	0.247808	0.504263	0.418484	0.485999	0.467266	11630.9	12497	17477.4	19016	14962.2	24870.1	21927.6	12536.2	11230.3
TX714/TX777	71.4512	71.7738	244.834	11.4645	20217.5	15176.6	3261.26	-4.58721	4481.69	4578.48	7580.51	4004.12	29013.2	23762.2	32638.3	40464.6	0.221474	0.248469	0.297608	0.339692	0.336312	0.33415	0.322448	0.143423	0.227239	0.195194	0.21811	0.20726	0.516858	0.583373	0.773454	0.986158	0.952638	0.953124	0.897243	0.257117	0.510689	0.411914	0.475796	0.464246	11280.4	12603	18774.2	19502.1	14845	25054.4	22369.7	12798	11247.9
TX714/TX779	68.9427	70.5966	246.92	11.1064	19870.2	16014.7	3700.49	240.911	4588.98	4553.37	7573.08	4272.44	32088.1	24165.3	35273.2	42629.7	0.229452	0.253025	0.293868	0.33786	0.336682	0.335182	0.324231	0.141826	0.221293	0.200774	0.220102	0.207653	0.545708	0.597961	0.751149	0.978263	0.965355	0.95494	0.904433	0.254002	0.494553	0.434311	0.484372	0.468965	11444.9	12270.4	18002.8	19057.2	14858.1	24836.3	22280.8	12466.7	10533.7
TX740/LH195	69.3551	71.525	255.808	11.3918	19465.4	17220.2	5771.93	704.974	4088.64	4905.8	7987.85	4313.17	31845	24469.6	33363.1	42510.2	0.228929	0.247586	0.282853	0.33419	0.342127	0.333317	0.321762	0.139917	0.221286	0.197446	0.221042	0.207019	0.543762	0.579078	0.706847	0.950255	0.982503	0.944653	0.892219	0.24901	0.490755	0.421969	0.485714	0.466411	11914.8	12557.8	17563.2	18673.7	15161	24348.6	21733.6	12442.2	10670.4
TX770/LH195	71.8799	72.1615	243.297	10.4817	21137.1	17037.1	3938.74	102.521	3709.76	4853.14	7510.62	3914.59	29236.6	24060.8	34278.4	43555	0.223027	0.244659	0.286021	0.339054	0.336222	0.333721	0.322643	0.140822	0.226223	0.194688	0.214721	0.201863	0.523236	0.567133	0.71518	0.982215	0.957339	0.948758	0.895908	0.250579	0.506841	0.412935	0.466367	0.450058	11656.4	12495.7	18227.5	19194.1	15115.8	24811.9	22231.6	12829.2	11272.7
TX772W/LH195	70.4592	71.2304	232.285	9.74818	22118.8	18204.3	5221.15	93.5829	3585.01	4515.05	7013.16	4207.49	30860.6	24465.6	35393.7	42239.6	0.225863	0.244145	0.279812	0.341244	0.342477	0.335827	0.32475	0.142412	0.229597	0.196388	0.219627	0.206808	0.536728	0.569044	0.691986	0.992213	0.988652	0.960773	0.909444	0.254707	0.519017	0.419502	0.481179	0.464297	11479.7	12257.3	18108	19225.6	14940.7	25065.4	22539.7	12601.2	10896.4
VA35/LH195	67.7685	69.5535	240.415	10.8302	20820.9	16499.4	3792.1	105.143	4964.77	4885.72	8389.36	4220.03	30508.7	23941.7	34181.3	42780.4	0.216253	0.246538	0.288356	0.338792	0.335975	0.331948	0.320653	0.140256	0.224594	0.19771	0.216353	0.203844	0.501355	0.573744	0.726378	0.979797	0.955187	0.941599	0.88881	0.249631	0.502522	0.422951	0.472362	0.455774	10958	12390.7	18108.8	19207.7	15565.1	24639.2	21813.6	12521.2	10883.2
W10001_0022/PHB47	62.2414	62.4512	228.68	8.45279	17421.3	11862.3	2743.14	1066.93	5933.51	4733.81	7997.52	3743.78	27387.6	22144.7	32109.3	39365	0.229973	0.267141	0.301072	0.328665	0.324381	0.332666	0.321599	0.143222	0.233487	0.208532	0.223634	0.208053	0.543523	0.647364	0.784412	0.932904	0.907601	0.939455	0.888023	0.255794	0.528416	0.456759	0.492175	0.46722	11582.2	12920.7	18503.2	17964.3	13849.6	25203.9	22194.7	12758.1	11271.6
W10004_0216/PHZ51	65.2403	67.2534	254.349	6.24927	18570.9	12744.9	2266.86	369.397	4822.3	5026.25	8171.1	4194.49	29482.8	22107.7	33488.9	41223.3	0.227317	0.257777	0.307518	0.337611	0.33035	0.332323	0.320243	0.13924	0.225473	0.198873	0.216699	0.204284	0.536716	0.611883	0.811116	0.976843	0.938073	0.940238	0.882613	0.247155	0.503818	0.426499	0.471081	0.455517	11969	13251.3	18952.8	18758.8	14456.7	24660.5	21686	12517.2	11180.7
W10005_0107/PHB47	63.3098	65.3855	225.282	9.32579	16694	12065.4	2459.19	860.107	5055.99	4827.08	8169.33	3865.82	27901	22449.3	33080.5	40201.6	0.230889	0.26291	0.30127	0.333046	0.329854	0.332185	0.319374	0.143329	0.235254	0.203147	0.220514	0.205728	0.546303	0.628217	0.783371	0.952891	0.933508	0.938349	0.876527	0.256494	0.53559	0.440594	0.483252	0.459616	11785.7	12920	18703.2	18443.5	14311	24816.2	21696.3	12633.1	11246.9
W37A/PHB47	62.2903	62.4036	226.816	9.42042	16748.8	11389.9	2167.69	523.439	5502.31	4680.12	8371.45	3851.51	27885.3	21206.9	32912.4	40448.9	0.23068	0.270419	0.30479	0.333558	0.327173	0.331802	0.320104	0.144259	0.231322	0.21148	0.224165	0.208613	0.549095	0.659488	0.79901	0.956248	0.924655	0.934631	0.880874	0.258795	0.521313	0.4648	0.49431	0.471088	11686.8	12829.4	18646.5	18511.5	14688.8	24950.2	21842.5	12427.8	11001.6
WF9/H95	66.2339	68.7229	235.681	9.94166	18471.6	12897.2	2788.44	577.822	5084.49	4922.06	7918.39	4066.59	29196.7	20527.1	32282.2	39791.6	0.228061	0.258648	0.299928	0.333329	0.328646	0.332377	0.320922	0.139595	0.22572	0.200034	0.219998	0.206713	0.540015	0.615245	0.782251	0.95565	0.924176	0.937838	0.886185	0.247728	0.502615	0.427256	0.480786	0.461925	11640.4	13090.5	18897.8	18583.8	14463.7	24914.2	22138.6	12792.7	10979.1
[truncated: 975 more columns]

## Sheet: TPP_Multi (OM)
Pedigree	DTA	DTS	PHT	GY	1MCARI_105	1MCARI_112	1MCARI_118	1MCARI_132	1MCARI_144	1MCARI_27	1MCARI_34	1MCARI_52	1MCARI_60	1MCARI_70	1MCARI_73	1MCARI_88	BCC_105	BCC_112	BCC_118	BCC_132	BCC_144	BCC_27	BCC_34	BCC_52	BCC_60	BCC_70	BCC_73	BCC_88	BGI_105	BGI_112	BGI_118	BGI_132	BGI_144	BGI_27	BGI_34	BGI_52	BGI_60	BGI_70	BGI_73	BGI_88	BI_105	BI_112	BI_118	BI_132	BI_144	BI_27	BI_34	BI_52	BI_60
2369/3IIH6	66.5879	67.0718	240.48	10.2773	16127	13485.1	4365.89	746.38	6125.41	7088.45	6348.96	4827.93	24825	34244.6	32790.7	35680.2	0.231991	0.275215	0.300584	0.346157	0.349327	0.328411	0.312134	0.144088	0.214186	0.203858	0.200395	0.195492	0.531841	0.686635	0.807742	1.06159	1.01344	0.939716	0.850008	0.253142	0.489255	0.460618	0.462361	0.450994	14183.6	13871.2	15275.4	20076.6	15004.8	24231.5	23305.1	11350.3	11867
2369/LH123HT	68.0718	69.1304	242.134	10.5954	17170.1	16141.7	6117.88	1600.02	7169.09	7214.76	6396.74	4441.19	24438.1	35185.6	33179.5	34703.5	0.229952	0.266804	0.291947	0.348299	0.345957	0.328627	0.315501	0.147319	0.213216	0.208818	0.199883	0.196321	0.524438	0.657934	0.769158	1.03323	1.00442	0.937826	0.863475	0.25803	0.480245	0.470372	0.463852	0.455112	14367.8	13589.8	15290.3	20218.6	15215.2	24224.6	23203.3	11372	11929.5
2369/PHN82	68.5988	68.8376	236.574	12.574	20834.2	20623.7	6244.33	2064.87	6320.03	7214.81	6822.87	4796.18	26777.4	36492	41414	38109.9	0.226109	0.259579	0.271411	0.343337	0.343651	0.335633	0.318965	0.14407	0.206641	0.204343	0.19596	0.197185	0.520269	0.625771	0.683581	1.0258	0.991468	0.959808	0.869888	0.252164	0.458774	0.444518	0.457849	0.454415	14271.8	13597.2	15063.7	19933.6	15041.1	24757.7	23421.7	11381.7	11886
2369/PHZ51	66.7869	67.9374	244.867	10.035	16912.8	16768.9	7930.29	1821.42	7239.01	6599.71	5976.79	4232.35	25369.3	36397.7	34156	35725.2	0.224743	0.262935	0.286864	0.349725	0.346265	0.330287	0.318743	0.15401	0.210471	0.212426	0.197199	0.195773	0.512464	0.645246	0.747364	1.01984	0.996216	0.944166	0.871663	0.268793	0.467506	0.472548	0.45421	0.452301	14284.4	13792.8	15071.2	20034	15191.2	24615.3	23519.6	11459.8	11946.8
B14A/H95	67.8741	68.3921	236.248	11.8616	19337	16808	5535.59	1119.37	7280.99	7589.93	6522.87	4556.06	29094.4	36325.3	32943.4	37429.2	0.222271	0.260955	0.298968	0.354067	0.352086	0.324248	0.315727	0.140352	0.205402	0.200366	0.197962	0.193927	0.507704	0.634704	0.802503	1.04332	1.02859	0.920585	0.857798	0.243603	0.450615	0.44218	0.450003	0.443901	14097.5	13652.1	15430	19852.6	15109.7	24566.4	23467.2	11485.6	11947.2
B14A/MO17	67.3302	67.5747	234.125	11.8364	16772.5	14935.3	4949.23	1359.47	8103.42	7132.52	6110.08	4196.2	23557.7	34109.1	31389.7	34621.3	0.231023	0.271299	0.300806	0.345329	0.339656	0.326228	0.31661	0.148025	0.213481	0.209818	0.201151	0.198425	0.533712	0.677154	0.813925	1.02389	0.971135	0.927208	0.864049	0.260644	0.475771	0.468325	0.455504	0.464566	14289.7	13896.9	15289	20278.9	15067.4	24442.7	23433.6	11404.5	11992.5
B14A/OH43	66.2787	67.5387	236.009	12.0634	16535.3	13982	4970.81	493.6	7555.64	7179.38	6144.49	4407.77	22857.4	33700.1	31332.1	34487.4	0.226497	0.267477	0.295572	0.344807	0.339623	0.327873	0.311019	0.137995	0.20772	0.206266	0.194992	0.190742	0.510222	0.665288	0.788308	1.02449	0.972462	0.935095	0.844739	0.240385	0.470061	0.453193	0.449713	0.450294	14229.1	13973.6	15180.2	20164.1	15002.6	24213	23277.8	11393.4	12048.6
B37/H95	67.7549	69.3489	235.052	10.6985	16283.2	15768	4608.18	2378.23	7562.31	6745.11	6914.63	4364.83	23129.2	29545.4	30752.7	32673.2	0.234929	0.269013	0.288219	0.344859	0.342257	0.329414	0.314906	0.13904	0.208098	0.204934	0.200027	0.198578	0.541762	0.660419	0.756335	1.01317	0.987748	0.937461	0.851804	0.240444	0.453794	0.467072	0.461925	0.460159	14392.2	13852	15614.7	19978.7	15110.5	24727.3	23508.2	11549.7	12030.4
B37/MO17	66.8488	69.3075	238.362	11.4612	16819.2	14907.2	3359.64	2046.59	7356.49	6525.64	6389.35	4241.49	23119.9	29829	30163.3	33015.6	0.236568	0.273113	0.294379	0.349265	0.342897	0.332967	0.317277	0.144895	0.212195	0.206689	0.201009	0.200956	0.551303	0.671935	0.782646	1.03216	0.983075	0.951362	0.863052	0.253647	0.470608	0.47345	0.467905	0.468927	14369.7	13873.2	15578	20006.1	15069.3	24775.8	23472.9	11408.6	11891.8
B37/OH43	65.6326	67.0494	237.313	10.2302	15572.4	15963	5642.85	554.03	6418.11	7484.17	6280.37	4051.61	23005.1	30719.3	29911	31190.2	0.226692	0.261109	0.283848	0.347724	0.350363	0.324294	0.314601	0.143779	0.205961	0.214125	0.200304	0.197414	0.51883	0.635112	0.737167	1.03707	1.02364	0.920352	0.854922	0.251508	0.454112	0.47981	0.456156	0.461685	14269.5	13784.5	15284.5	20361.3	15219.8	24371.5	23369.6	11434.5	11946.9
B73/MO17	67.5607	69.3645	246.124	11.1968	17837.6	15501.8	4337.83	3430.38	7387.47	6528.79	6002.85	4341.08	23549.2	35231	32717.2	35515.3	0.232914	0.272544	0.294756	0.343924	0.342236	0.33715	0.320182	0.151443	0.217025	0.209681	0.202934	0.199175	0.534897	0.679407	0.784061	1.01813	0.979734	0.968619	0.875949	0.265551	0.490449	0.477652	0.473041	0.462932	14272.6	13750.3	15278.6	20070.1	15054.6	24657	23485.2	11425.4	11942.5
B73/PHM49	69.2354	68.8461	240.342	11.1674	19064.4	19132.5	5534.92	2480.41	7773.67	6917.69	6512.91	4384.23	24457.4	30869.3	32105.9	35367.8	0.238024	0.269726	0.2821	0.343242	0.340713	0.336626	0.321933	0.151567	0.214785	0.211447	0.204492	0.204601	0.557595	0.665915	0.735744	1.02013	0.977123	0.965261	0.882088	0.26651	0.48253	0.485101	0.476473	0.478701	14359.1	13587.4	15255.4	20189.4	15065.4	24904.5	23572.4	11415.6	11874
B73/PHN82	67.9217	69.3038	240.022	12.1136	18310.8	17561.7	5849.26	3633.76	7158.92	6561.07	6449.57	4715.87	24801.7	35023.6	33261.7	35801.3	0.227933	0.264861	0.281882	0.344662	0.350824	0.331987	0.316723	0.144949	0.21219	0.211712	0.200212	0.198728	0.515236	0.645811	0.729073	1.02945	1.02176	0.951843	0.863775	0.252066	0.470962	0.486118	0.457103	0.45974	14358.1	13801.1	15376.2	19922.8	15156.7	24660.1	23440.9	11364.7	11964.1
B73/PHZ51	67.257	67.9956	249.363	10.9925	17284.9	16131.8	4286	2664	8049.98	6611.72	6077	4317.82	23672.9	32462.8	30773.2	33851.6	0.229939	0.266252	0.292727	0.344248	0.341628	0.332487	0.316389	0.149528	0.211939	0.207599	0.199642	0.19756	0.522423	0.654681	0.773052	1.0247	0.980677	0.952024	0.862646	0.261053	0.473532	0.476667	0.45378	0.45744	14392.7	13853.9	15447	20354.3	15126.4	24522.4	23475.8	11415	12081.8
B73/TX6252	67.3033	68.8752	237.83	11.1797	14363.6	14531.2	6568.34	1324.92	7683.16	6889.62	6296.39	4089.67	22037.9	34117.6	30864.2	33286.2	0.234746	0.274427	0.293197	0.346157	0.340333	0.330373	0.315142	0.148866	0.215922	0.222763	0.204971	0.20136	0.537217	0.684161	0.780712	1.01465	0.97041	0.94771	0.859649	0.261714	0.484343	0.501551	0.480447	0.468317	14352.8	13849	15074.8	20136.6	15337	24309.5	23397.7	11442.8	12088.7
B73/TX775	68.3212	69.3575	237.739	12.7315	17198.2	17940.8	7857.8	1566.84	7410.83	6873.29	6253.89	5003.26	26635.5	36557.8	33299.9	35485.7	0.229668	0.261815	0.281754	0.350985	0.345569	0.332394	0.318728	0.141885	0.205472	0.213014	0.205343	0.200255	0.528932	0.646214	0.733763	1.03782	0.987877	0.951523	0.868806	0.246927	0.453641	0.469517	0.480621	0.46513	14310.1	13731.8	14997.7	20053.7	15029.5	24640	23481.1	11384.8	11974.5
B73/TX777	68.6212	69.3178	252.604	12.0173	17589.6	16646.1	7224.03	1116.28	6912.14	6709.39	5621.68	4441.41	24000.9	34799.5	32648.3	35298.7	0.226686	0.261354	0.284057	0.352651	0.34919	0.33236	0.3191	0.149526	0.209884	0.206952	0.195669	0.193934	0.51628	0.638448	0.743844	1.04252	1.00866	0.951841	0.870883	0.260147	0.46566	0.461787	0.453065	0.449581	14240.9	13661.6	14992.8	20292	15088.7	24622.4	23546.3	11450.6	12014.3
B73/TX779	69.1649	69.3582	245.869	13.1695	19228	18870.4	8488.85	1265.51	7715.68	6675.58	5997.95	4575.46	26480.3	37037.1	33728.7	36443	0.230908	0.263913	0.287129	0.347827	0.341283	0.332453	0.319682	0.153828	0.216504	0.210129	0.202294	0.197444	0.529876	0.644944	0.749666	1.01995	0.979949	0.952303	0.870125	0.270907	0.489158	0.475849	0.472743	0.459768	14152.4	13582.5	15059.5	20305.4	15130.7	24712.7	23496.8	11439.1	11868.6
B97/PHB47	65.3168	66.6352	237.073	10.0511	14314.8	10644.3	3947.82	2045.42	8606.22	6850.24	6034.39	4539	24974.2	34417.1	31906.3	32800.9	0.233262	0.287521	0.311979	0.346208	0.334119	0.329612	0.314878	0.140669	0.203982	0.212505	0.202361	0.197473	0.53159	0.74076	0.860262	1.02025	0.954245	0.941041	0.860278	0.24218	0.444976	0.468098	0.4624	0.458274	14432.2	14042	15371.2	19689.9	14993.5	24534.9	23423.1	11338.6	12017
BGEM-0005-N/LH195	69.1794	69.3793	238.113	10.5946	16483.9	14495.5	5447.06	836.46	6723.08	6741.43	5176.6	3948.79	23107.4	32434.8	31329.4	32278.5	0.230361	0.265902	0.29131	0.350864	0.346649	0.329575	0.317685	0.144891	0.207208	0.204343	0.197197	0.196992	0.521098	0.646423	0.766125	1.04835	1.00701	0.942215	0.873015	0.253257	0.458209	0.463716	0.457331	0.456189	14289.5	13743.3	15053	20272.2	15121.3	24484.9	23538.7	11503.3	11966.6
BGEM-0039-N/LH195	68.5862	68.8997	252.005	10.4911	16964.3	17127.6	7382.58	2076.54	7339.26	6613.79	6428.64	4471.49	25956	33974.2	30339.3	33818.3	0.228987	0.263859	0.280071	0.346827	0.350107	0.324097	0.310941	0.146391	0.204318	0.202718	0.198755	0.19801	0.524294	0.644349	0.721328	1.0286	1.02013	0.923056	0.841447	0.256445	0.451596	0.447205	0.458225	0.454362	14363.8	13988.7	15571.4	20206.5	15251.9	24473.6	23338.4	11420.8	11955.2
BGEM-0040-N/LH195	68.9019	68.9541	249.344	10.4416	17295.6	16652.9	6619.04	2640.34	8286.37	7189.5	6527.46	4554.11	24073.9	33176.5	31225.7	33567.8	0.231229	0.26361	0.281957	0.344696	0.341261	0.325944	0.31212	0.143919	0.214112	0.203556	0.20076	0.196871	0.528855	0.647855	0.730763	1.015	0.974863	0.92862	0.848646	0.25262	0.476067	0.457723	0.46601	0.454518	14393.7	13826.1	15321.6	20074.1	15040.9	24432.5	23272.6	11416.1	12045.1
BGEM-0063-N/LH195	68.7721	68.9616	257.608	10.9179	17808.1	17275.8	7840.89	1126.66	6928.42	7407.1	6498.27	4703.16	24567.9	31299.5	31115.8	33464.1	0.227798	0.258862	0.277892	0.349895	0.348278	0.325341	0.313362	0.139336	0.206986	0.201702	0.195817	0.196256	0.518937	0.630054	0.715993	1.03696	1.01006	0.921501	0.854022	0.242602	0.456273	0.447481	0.451376	0.452622	14496.8	13859.7	15135.5	20464.7	15137.9	24383.5	23310.5	11430.4	12048.3
BGEM-0089-N/LH195	69.3379	69.4026	235.13	8.54631	18474.5	17163.5	7581.73	1808.93	7430.16	6218.56	5038.62	4246.01	24718.3	36637.2	32196.7	34911.2	0.225418	0.260215	0.280294	0.345816	0.347598	0.330969	0.321372	0.150892	0.215631	0.203725	0.198375	0.195529	0.513566	0.636833	0.719177	1.01537	1.00073	0.952447	0.883008	0.264514	0.478805	0.448486	0.4576	0.453539	14243.9	13801.3	15505.8	20328.4	15167.7	24692.9	23716.8	11481.6	11925.5
BGEM-0124-N/LH195	66.8288	67.5227	243.224	10.1271	16236.7	14343.6	4083.72	887.34	7063.54	7115.94	5909.64	4195.58	23338.2	30970.3	31377.9	32545.7	0.23144	0.269441	0.295471	0.352412	0.343338	0.328803	0.315198	0.146218	0.212039	0.210234	0.199955	0.196954	0.533428	0.665583	0.782928	1.05764	0.987039	0.936302	0.858946	0.256949	0.476123	0.48166	0.461329	0.458531	14382.4	13957.6	15347.6	20296.8	15051.6	24522.9	23489.7	11451.6	12009.2
BGEM-0125-N/LH195	68.0901	69.3105	222.412	9.75932	15770.8	13417.6	4847.19	1566.59	7462.35	6308.1	5052.84	3698.75	22245.3	32326.5	30071.6	32906.1	0.230141	0.266992	0.295168	0.346657	0.345384	0.327118	0.313725	0.149293	0.212469	0.201743	0.198719	0.197576	0.529308	0.66262	0.787105	1.03439	0.998166	0.939312	0.86088	0.262804	0.473361	0.461653	0.462587	0.457914	14293.6	13914.3	15358.1	20269.8	15039.2	24396.4	23528.7	11548.8	12119
BGEM-0129-N/LH195	68.2327	68.9209	228.306	9.88568	16573.2	13817.6	4096.21	1872.04	7244.7	6542.25	5204.5	3826.08	22773.7	32417.5	30060.3	33792.4	0.226774	0.265408	0.296822	0.346276	0.346564	0.328265	0.313441	0.144871	0.205902	0.201898	0.199429	0.195812	0.517355	0.651485	0.794449	1.03691	1.0074	0.942365	0.858221	0.253	0.457283	0.454884	0.46564	0.451134	14239.1	14008	15310.9	20015.6	14982.8	24274.4	23476.5	11498.9	12165.2
BGEM-0151-N/LH195	68.8443	68.498	241.901	8.99957	16287	14902.7	5219.84	2053.22	8317.91	6444.13	4888.95	3618.96	22208.6	30773.7	30223.4	31945.7	0.231545	0.266852	0.290413	0.342275	0.336835	0.333959	0.319998	0.154588	0.217379	0.209286	0.200591	0.196983	0.532447	0.660071	0.763102	1.00936	0.961532	0.960024	0.878095	0.271407	0.488649	0.463579	0.466484	0.459247	14328.5	13766.1	15242.9	20284.3	15078.4	24629.5	23692.2	11565	12039.1
BGEM-0182-N/LH195	68.5362	68.8784	254.338	11.2271	17818	16510.8	4838.26	2628.95	7475.05	6928.09	6359.1	4325.07	24486.8	32681.7	30411.6	34774.6	0.224096	0.261623	0.2787	0.341042	0.345947	0.328338	0.315762	0.142926	0.208472	0.201729	0.196056	0.194937	0.507427	0.636247	0.715093	1.00476	1.00428	0.93417	0.860639	0.24961	0.459127	0.438871	0.445744	0.444134	14417	13998.7	15436	20248.9	15484.2	24596.5	23522	11397	11959.7
BGEM-0202-N/LH195	68.829	68.9348	235.504	10.4694	17394.2	17936.5	6465.23	1563.41	7301.87	7388.34	6701.82	4320.01	24463.2	30561.2	30858.6	34134.7	0.224166	0.258108	0.276717	0.34748	0.344481	0.326225	0.315208	0.144407	0.206378	0.204816	0.19884	0.196797	0.511748	0.628406	0.718199	1.04554	1.00311	0.92546	0.860279	0.251744	0.456676	0.472809	0.459912	0.453106	14325.1	13885.7	15120.3	20365	15205.7	24319.6	23312.6	11428.2	11985.6
BGEM-0203-N/LH195	67.1964	68.4077	238.328	9.69523	18043.1	17068.2	4216.57	3390.86	8453.31	6707.24	6397.82	4073.17	23940	30828.7	30017.2	35054.7	0.226894	0.261647	0.283087	0.338223	0.33998	0.328719	0.317894	0.141713	0.209755	0.206012	0.201274	0.197096	0.51847	0.637785	0.7323	0.99473	0.979129	0.935542	0.867792	0.244946	0.463471	0.468155	0.466608	0.448789	14212.9	13795.6	15481	19839.6	15110	24573.8	23556.6	11483.7	12076.9
BGEM-0206-N/LH195	68.2423	67.9789	239.561	9.3684	17327.3	17308.1	7039.69	1568.11	7469.68	6998.75	6866.14	4738.37	26089.8	32425.7	30953.7	33619.7	0.229761	0.26185	0.2806	0.349434	0.346674	0.324614	0.310578	0.142176	0.20776	0.208363	0.20359	0.199492	0.525519	0.638845	0.721605	1.03851	1.00353	0.925595	0.840663	0.248909	0.46151	0.474641	0.470843	0.462117	14336.4	13874.9	15468.2	20245.6	15102.9	24333	23195.7	11359.9	11890.5
BGEM-0207-N/LH195	68.0341	67.8675	229.295	9.28326	17185.2	17653.7	6647.3	1905.52	7258.79	6454.99	6545.02	4369.89	27091.9	32994.2	30682	34014.3	0.227367	0.262693	0.295128	0.350267	0.344294	0.330614	0.315415	0.146707	0.203021	0.211542	0.204708	0.199264	0.523527	0.648969	0.780481	1.04353	0.990062	0.946855	0.858625	0.25639	0.444354	0.457206	0.477538	0.460189	14105.1	13814.3	15343.5	19920.2	15106.1	24555	23431.8	11466.9	11761.1
BGEM-0211-N/LH195	68.8659	69.408	252.623	10.7328	17682.3	16452	4613.66	1551.75	7256.95	7048.69	5795.97	4285.22	23433.9	34384.2	30767.2	33568.5	0.227298	0.262718	0.287128	0.352311	0.34983	0.330284	0.31605	0.142958	0.208245	0.198145	0.197143	0.193886	0.513918	0.640014	0.74564	1.06474	1.02013	0.942523	0.865197	0.248986	0.459019	0.451406	0.449249	0.441798	14373.7	13915.1	15412.9	20282.5	15133.2	24391.1	23400.5	11430.5	12043.7
BGEM-0227-N/LH195	67.7054	68.8984	239.556	10.289	17945.2	15124.8	3504.86	1460.71	7517.56	6714.99	6036.87	4275.59	23797.1	31908.9	31657.4	34129.9	0.227992	0.265281	0.289025	0.348857	0.345883	0.332825	0.317515	0.141439	0.210369	0.204599	0.19901	0.196289	0.521901	0.648753	0.755641	1.03897	0.996294	0.954989	0.866463	0.24724	0.46875	0.462375	0.459627	0.456093	14348.9	13929.6	15641.9	20183.5	15084.6	24678.4	23597	11463.3	11971.5
BGEM-0235-N/LH195	68.6048	68.4484	242.897	11.383	18547.1	18409.2	8469.23	1631.84	7335.49	6809.92	6517.84	4581.51	26202.7	35488.2	32314.1	35974.4	0.223388	0.257481	0.275922	0.35084	0.350149	0.323415	0.310666	0.14166	0.205439	0.196415	0.193456	0.192569	0.505985	0.624185	0.706959	1.03813	1.01378	0.918425	0.840042	0.247105	0.451042	0.434951	0.444195	0.440253	14175.1	13781.6	15404.7	20254.7	15255.7	24364	23223.4	11400.3	11812.1
BGEM-0239-N/LH195	68.8743	68.512	239.246	9.22957	17768.1	16328.5	5273.71	2205.56	7808.2	7245.62	5580.98	4284.9	23302	32133.8	31008.5	34374.8	0.231505	0.266231	0.292034	0.348727	0.343107	0.330056	0.317519	0.147113	0.212507	0.206695	0.199404	0.194489	0.528301	0.652522	0.765841	1.03508	0.99128	0.938339	0.867498	0.25639	0.474134	0.46278	0.462809	0.448247	14353.2	13751.9	15275.4	20130.5	15113.4	24529.4	23531.1	11444.8	12022.2
BGEM-0246-N/LH195	68.9248	68.922	245.984	11.0838	18519.8	16873.2	5166.02	2575.85	8015.13	6691.49	5393.65	4165.98	23418.8	31370	31930.8	34419	0.227132	0.265819	0.279229	0.344877	0.341218	0.333531	0.323408	0.147112	0.213842	0.202757	0.198646	0.19332	0.517567	0.64607	0.712601	1.02264	0.978642	0.951767	0.889369	0.25588	0.471021	0.445202	0.455182	0.443095	14447.4	13811	15515.5	20136.2	15280	24936.9	23815.6	11538	12066.1
BGEM-0253-N/LH195	69.2927	68.9715	243.027	10.8978	15844.5	15845.6	6511.97	555.84	6199.71	7082.05	6130.56	4371.41	24536.4	35611.6	31164.3	32952.2	0.224478	0.259474	0.282207	0.354556	0.350972	0.32925	0.31206	0.142889	0.202155	0.205354	0.19667	0.196277	0.506809	0.629523	0.729591	1.0713	1.02455	0.941135	0.849187	0.249771	0.440719	0.440632	0.448241	0.451109	14355.9	13839.3	14959	20348.4	15283.5	24170.9	23258.2	11403.2	11924.5
BGEM-0256-N/LH195	69.2953	69.8685	238.36	10.3269	17681.2	17908	5171.37	2038.77	7620.24	6319.18	5245.54	3671.76	22756.9	33175.4	30973.6	32638.2	0.22854	0.26347	0.282305	0.349782	0.342677	0.334806	0.32129	0.152326	0.207062	0.207875	0.201211	0.198665	0.526353	0.644169	0.724133	1.04261	0.983533	0.960251	0.884677	0.265985	0.45534	0.452708	0.461674	0.458561	14241.3	13665.6	15248.6	20029.7	15215.7	24799	23710.5	11502.6	11988.2
BGEM-0259-N/LH195	68.3192	67.9339	247.68	10.046	17140.1	15071.9	4225.37	1778.88	7551.42	7027.59	5756.38	4157.06	22979.7	32927	31733.8	33184.8	0.22645	0.264289	0.295592	0.349551	0.340912	0.329401	0.31601	0.144055	0.210483	0.203641	0.196894	0.192764	0.513057	0.642902	0.77719	1.04218	0.97484	0.93694	0.862287	0.252032	0.468329	0.454365	0.451512	0.441465	14249.7	13807.8	15367.1	20126	14979.8	24536.6	23492.2	11475.3	12016.3
CG44/CGR01	59.5978	60.2089	215.495	7.45955	9935.15	8799.31	3705.7	86.58	7413.88	7357.47	6344.95	4002.51	20154.5	29321.2	29019.9	28124.5	0.253541	0.309515	0.31318	0.346963	0.33293	0.331347	0.312978	0.150864	0.216775	0.220269	0.202408	0.20229	0.601242	0.828647	0.867371	1.04027	0.942397	0.946955	0.847636	0.265765	0.497774	0.502179	0.47941	0.47471	14597.3	14091.7	15024.6	20703.8	15153.3	24379.2	23257.1	11442.7	12033.8
CG60/LH162	59.9617	60.2164	211.661	4.54433	7822.81	8455.26	6068.01	6176.15	12755.7	6668.12	7145.54	4177.04	24476.3	32943.2	32647.4	30987.6	0.276393	0.317175	0.307388	0.319496	0.318037	0.32999	0.315324	0.158051	0.226432	0.220936	0.210122	0.20531	0.690799	0.855075	0.840538	0.898757	0.869684	0.940787	0.848331	0.277957	0.51561	0.509179	0.495095	0.481565	14941.5	14181.7	15346.9	19867.3	14969.9	24784.9	23309	11366.1	11733.7
CGR03/CG108	60.3255	60.2239	224.875	7.81498	11384.9	9170.68	5097.95	5643.97	11718.9	6174.99	6239.33	3943.69	21743.4	32483.5	32787.7	31522.6	0.246821	0.302193	0.306493	0.317449	0.323728	0.331237	0.315133	0.151443	0.212419	0.215059	0.200281	0.202563	0.580046	0.795027	0.831422	0.901909	0.89615	0.947205	0.851424	0.264211	0.483945	0.4818	0.468326	0.479614	14472	13998.2	15190.5	19772	14968.4	24717.4	23388.3	11428.3	11940.6
DKB 64-69	67.208	66.9546	221.369	13.1093	20004.6	20305.4	8815.37	1216.85	7446.83	6322.37	5554.83	4373.05	26228	38811.2	36150.8	40267.3	0.223188	0.255471	0.283802	0.349151	0.34451	0.330542	0.312914	0.148317	0.211958	0.204399	0.199713	0.191989	0.506997	0.622546	0.7325	1.04094	0.987471	0.944341	0.849485	0.25789	0.465674	0.443653	0.461679	0.436718	14052.5	13487.8	15033.5	20183.7	15093.2	24513.9	23421.3	11293.2	11671.1
DKB 64-69 (2016)	67.5331	67.4696	231.625	13.0992	20815.5	21655.5	8499.58	2277.35	7065.99	5749.46	5448.87	4355.89	24949.9	36954.1	35955.9	39412.3	0.222425	0.254542	0.276154	0.352037	0.353293	0.33314	0.319963	0.149202	0.213775	0.205889	0.194251	0.191704	0.502305	0.613907	0.704519	1.03458	1.02768	0.959166	0.874109	0.257264	0.469747	0.46088	0.443211	0.441695	14103.6	13548.8	14999.5	19968.2	15309.8	24861.6	23671.1	11389.9	11870
F42/H95	67.7758	69.3217	240.955	11.2301	17314.3	16638.7	6298.69	2137.2	6650.96	7674.75	6755.58	4429.94	25972.2	33712.6	32476.2	35506.6	0.230571	0.265925	0.291148	0.345937	0.349332	0.323145	0.314279	0.141632	0.205153	0.208415	0.198974	0.196106	0.535654	0.657201	0.776534	1.02132	1.013	0.915678	0.857316	0.249217	0.453036	0.462968	0.454259	0.456128	14196.2	13743.4	15146.4	20270.3	15153.1	24312.8	23314	11455.1	11941
F42/MO17	66.3295	67.9971	242.522	11.7056	17287.8	15070.9	4412.57	919.8	7037.16	6755.78	6498.04	4522.11	24353.3	37465.9	33614.4	36353.9	0.23248	0.273618	0.29857	0.34768	0.342056	0.335675	0.319186	0.147919	0.216086	0.211532	0.201371	0.20003	0.538031	0.684494	0.801468	1.03273	0.982724	0.962926	0.870106	0.258862	0.489735	0.47565	0.467611	0.470195	14257.3	13825	15272.1	20230.2	15134	24584.8	23406.5	11385.9	11970.3
F42/OH43	64.6116	66.6036	240.97	11.5533	17215.9	16453.2	5284.93	1140.37	6664.02	7454.53	7061.19	4410.52	22940.5	31274.1	36489.2	32516.4	0.226875	0.263274	0.281192	0.343689	0.337874	0.334916	0.314511	0.143228	0.205984	0.214169	0.200397	0.199451	0.517537	0.647545	0.728711	1.02105	0.961452	0.958638	0.854639	0.252702	0.460029	0.514503	0.466003	0.46434	14238.6	13719.3	15040.1	20113.5	15162.2	24380.4	23311.4	11368	11928.2
G6611 VTTP (2017)	67.741	68.3847	228.108	13.3012	19606.1	19273.4	4985.09	1681.25	6680.39	7103.39	6353.2	4243.45	24005.5	34154.7	33662.5	37536.2	0.226097	0.261109	0.284008	0.352806	0.350227	0.335888	0.31586	0.151113	0.208904	0.207147	0.195356	0.193845	0.510296	0.63809	0.73109	1.06116	1.00517	0.966929	0.860888	0.263207	0.457464	0.469773	0.430513	0.437211	14009.6	13492.5	15134	19998.8	15106.8	24319.6	23267.2	11325.5	11761.5
G7601VTTP (2017)	69.3461	68.4267	244.548	13.157	20000.7	21286.8	8738.17	2764.15	7866.2	7723.34	7076.34	4757.55	25843	37078.6	33105.2	38049.4	0.218797	0.256241	0.275145	0.34718	0.352498	0.323452	0.310008	0.144098	0.204099	0.204114	0.195446	0.194454	0.494849	0.621155	0.702209	1.03003	1.02358	0.915391	0.842724	0.249226	0.446062	0.462198	0.440657	0.443602	14088.9	13606.9	15032.3	20242.4	15208.1	24230.8	23219.9	11360.6	11977
GEMN-0260/3IIH6	66.2119	65.6981	223.439	9.05785	12727.6	11720	4385.5	2125.69	10747.3	6983.85	5596.91	3994.47	21959.5	29030.4	27717.9	29649.2	0.242231	0.284542	0.296848	0.340703	0.335942	0.324867	0.312458	0.151032	0.219666	0.213098	0.204875	0.19837	0.558772	0.715694	0.795145	1.00444	0.954793	0.919477	0.852464	0.266266	0.497065	0.483856	0.468891	0.45411	14408.8	13944.8	15447.7	20215.3	15095.8	24208	23347.7	11435.5	11890.8
GEMN-0261/3IIH6	65.2449	65.735	244.259	8.66733	16041.7	13583.8	4264.08	2944.91	8288.54	6840.96	6206.74	4168.42	23857.2	35102.2	31800.5	34009.7	0.235072	0.281773	0.301759	0.33714	0.338437	0.333944	0.320358	0.150334	0.22026	0.210781	0.201562	0.195824	0.541078	0.709349	0.808497	0.988144	0.968431	0.952336	0.873005	0.262196	0.494257	0.465031	0.468316	0.453501	14458.4	13856.5	15401.3	20122.3	15174	24842.3	23637.9	11462.7	11984.3
GEMN-0264/3IIH6	66.5166	66.6368	236.881	11.2317	15833.2	13515.5	5084.15	479.72	6566.94	7984.93	8033.56	5088.57	25200.7	33270.9	32580.2	34150.4	0.230821	0.275191	0.296219	0.350763	0.351548	0.324241	0.307133	0.144889	0.211679	0.210114	0.198764	0.196953	0.527935	0.688656	0.790033	1.05275	1.03025	0.917685	0.825327	0.253287	0.47928	0.479542	0.461441	0.454282	14279.6	13810.9	15147	20470.6	15344.1	24155.8	22981	11296.5	11742.8
GEMN-0266/3IIH6	68.8899	68.0763	230.958	8.55828	11638.7	11432.3	4134.45	609.41	6959.87	6597.51	5218.6	3253.86	19872.7	26704.2	25907.3	27261.8	0.228663	0.26921	0.291234	0.345994	0.346105	0.326668	0.312358	0.15253	0.212105	0.205601	0.197609	0.195646	0.513727	0.655448	0.76784	1.04046	1.00445	0.931579	0.85248	0.268531	0.470678	0.683177	0.451429	0.443973	14465.8	13988.8	15183	20492.8	15221.4	24401.1	23534	11493.2	11943
GEMN-0267/3IIH6	66.6549	67.1057	236.235	10.8571	14798.5	13939.8	4325.46	2281.45	7504.2	6994.39	6678.33	4365.3	25238.6	32981.1	32576.7	34179.5	0.22538	0.269189	0.287482	0.340078	0.343861	0.327925	0.313622	0.145946	0.208199	0.205371	0.198179	0.193349	0.508586	0.659419	0.751472	1.01258	0.992017	0.932475	0.851913	0.255276	0.464021	0.468679	0.455836	0.441111	14261.1	13830.6	15205.3	20180.5	15044.6	24320.6	23334.6	11369.3	11854.3
GEMN-0268/3IIH6	66.8828	67.0663	246.931	9.84535	17583.2	18592.6	6863.98	1699.97	7369.2	6839.33	6273.55	4296.09	25849	35567.2	32472.6	34383.3	0.226433	0.261251	0.282993	0.347952	0.347494	0.327323	0.314276	0.149662	0.210306	0.211138	0.201864	0.199185	0.514265	0.636563	0.729967	1.03617	1.0063	0.933961	0.853515	0.261797	0.464187	0.471848	0.454545	0.459101	14208.7	13667.7	15067.3	20209	15125.2	24459.7	23364.5	11402.5	11808.5
GEMN-0269/3IIH6	63.3868	64.8244	238.741	11.2305	17107.7	14940.4	4991.59	809.25	6670.72	8348.88	8413.81	5204.72	26836	36659.4	34808.5	35413.9	0.22503	0.267487	0.29877	0.356453	0.350587	0.320489	0.30437	0.143022	0.21174	0.211269	0.199213	0.196892	0.503468	0.653008	0.793147	1.07785	1.02707	0.903801	0.814648	0.250438	0.473189	0.476176	0.459815	0.453131	14115	13637	15118.4	20205.3	15247.7	23985.2	22849.6	11261.1	11665.1
GEMS-0264/3IIH6	66.833	67.0537	236.996	9.48394	15518.5	14157.8	4451.5	1681.5	6700.14	7362.41	6436.24	4391.53	23902.4	32801.3	31200	33143.9	0.229939	0.269311	0.293884	0.346636	0.347441	0.329348	0.313076	0.149617	0.218853	0.212291	0.20188	0.197449	0.523439	0.66655	0.778603	1.03893	1.01278	0.937162	0.849383	0.260581	0.491893	0.478368	0.466107	0.454049	14329.7	13819.6	15252.6	20239.4	15159.3	24323.1	23342.1	11389.3	11900.1
GEMS-0265/3IIH6	65.7873	66.6981	230.279	10.2644	13810.6	12660.9	4783.46	1398.14	6917.3	7083.31	6297.18	4098.14	22727.4	29233.5	28926.3	31042.3	0.231269	0.272079	0.290574	0.345108	0.348256	0.326223	0.312333	0.146708	0.2143	0.214461	0.203516	0.201449	0.527977	0.669944	0.76677	1.03536	1.01932	0.930048	0.852449	0.256549	0.47817	0.481903	0.474548	0.464074	14525.4	14049	15141	20441.3	15271.2	24201.8	23323.4	11427.3	11984.8
GEMS-0269/3IIH6	64.4455	66.2073	238.541	10.9202	18018.5	14663.5	3824.25	2685.49	8549.69	7667.8	7208.77	4707.85	25442.3	36647.3	35050.9	35711.6	0.230157	0.274305	0.302266	0.342903	0.333581	0.329811	0.31536	0.151631	0.221533	0.212011	0.202477	0.195787	0.519107	0.673085	0.798376	1.00585	0.937385	0.933249	0.853326	0.265813	0.495776	0.466003	0.465081	0.449714	14133.3	13651.2	15429.9	19930.5	15060.5	24631	23348.4	11375.5	11758
LAMA2002-58-3-B-B-B-B-B-B-1-B19-B18-B22/LH195	71.2162	72.4874	241.85	12.5008	21450.6	23042.7	17499	3968.51	6903.48	7043.61	7063.62	4997.39	28196.5	42327.2	36168.3	40078.4	0.220837	0.256365	0.255528	0.324499	0.352802	0.328716	0.313243	0.141454	0.20633	0.206219	0.195625	0.197659	0.50195	0.621567	0.648606	0.911249	1.02184	0.937425	0.847426	0.246058	0.4512	0.455531	0.446314	0.455685	14189.9	13646	14869.9	19930.7	15399.8	24426.5	23296	11377.2	11927.2
LH123HT/3IIH6	67.6922	67.9238	251.969	10.1049	15374	15332.3	7193.98	2047.03	7591.52	6910.9	5722.56	3990.73	24861.7	32239.4	30024.1	33166.3	0.227559	0.266452	0.288204	0.348465	0.35212	0.325388	0.315184	0.152323	0.211219	0.210329	0.198591	0.196991	0.513753	0.648317	0.752614	1.02512	1.02414	0.92745	0.863684	0.264408	0.465017	0.464402	0.454914	0.450246	14242.8	13706.2	14935.4	20244.7	15236.4	24322.7	23434.9	11414.1	11862
LH195/LH123HT	70.3618	69.5753	239.978	12.0344	16731.6	16339.2	5450.56	-50.13	5508.45	7406.47	6665.75	4496.64	23734.3	35060.9	31568.2	34509.2	0.226214	0.259094	0.289975	0.354736	0.349977	0.328048	0.311775	0.14392	0.20599	0.194662	0.192658	0.193394	0.510628	0.629779	0.757553	1.08515	1.01477	0.935533	0.850374	0.251707	0.461297	0.442912	0.44689	0.449287	14150.5	13817.3	15215.1	20362.8	15053.8	24126	23190.6	11383.2	11950.7
LH195/LH185	69.2573	69.4726	229.92	10.1959	17566.6	16805.6	6628.39	2040.93	7702.65	7163.33	6744.7	4526.86	25287.5	34465.9	31778.1	34566.3	0.238924	0.267796	0.289234	0.341581	0.341309	0.324997	0.31254	0.143837	0.202489	0.196764	0.197317	0.195609	0.560367	0.656288	0.757837	0.99759	0.977593	0.919475	0.849655	0.250952	0.44479	0.448411	0.458296	0.452249	14344.9	13792.2	15357.7	19967.7	15175.1	24491	23280.3	11349	11898
LH195/LH210	68.9262	68.6487	249.14	12.825	19920	21084.2	8715.28	247.7	6974.86	7268.74	6506.61	4630.9	25805.7	38000.2	33955.8	38861.2	0.216497	0.245032	0.277518	0.356449	0.350669	0.327768	0.313797	0.143308	0.211875	0.205384	0.193623	0.187359	0.491463	0.590341	0.707883	1.07493	1.01494	0.933014	0.854861	0.248696	0.474285	0.453468	0.443429	0.42764	14174.2	13683.1	14987.3	20430.8	15149.1	23999.4	23192.2	11441.4	12013.6
LH195/LH82	66.6492	67.5159	225.593	10.5997	16629.7	15976.6	4950	2065.77	6648.86	6622.76	6623.46	3975.76	21716.2	31412.7	29646.4	32790.8	0.228374	0.26773	0.290629	0.347804	0.346232	0.333039	0.31494	0.145322	0.210799	0.204353	0.199515	0.195673	0.517677	0.652971	0.758169	1.04201	1.00144	0.950177	0.852272	0.253488	0.460548	0.475723	0.449346	0.446548	14384.7	13867.3	15534	20193.8	15191.5	24613.9	23399.3	11519.1	12024.9
LH195/NK787	69.4656	68.5969	245.359	12.724	19041.3	19496.5	7915.69	746.76	7603.11	7129.51	6255.17	4765.97	25755.7	38214.2	32738.1	35186	0.225587	0.259049	0.280381	0.350644	0.34771	0.330945	0.316572	0.138951	0.205667	0.20462	0.19739	0.193253	0.515484	0.636293	0.729054	1.04697	1.00957	0.945191	0.86616	0.242502	0.45866	0.454176	0.460879	0.448422	14278.6	13743.7	15152.3	20078.1	15091.3	24531.2	23368.6	11322.9	11982.2
LH195/PHJ65	69.7896	72.3877	244.434	12.3283	21306.9	23105.6	12793.7	487.68	6631.04	7833.56	7876.43	5044.02	26997	39147.3	36736.9	38761.3	0.231066	0.259856	0.264915	0.35756	0.349716	0.322109	0.308391	0.140915	0.197928	0.198435	0.192722	0.198086	0.533351	0.641075	0.682911	1.07247	1.0124	0.905784	0.832566	0.247001	0.434801	0.459479	0.448531	0.455443	14253.9	13655.8	14882.4	20504.2	15186.7	24167.5	23014.1	11338.2	11937.7
LH195/PHM49	68.8289	69.0463	237.478	10.81	17619.4	17801.9	6628.42	851.7	7014.85	7889.41	6635.04	4420.24	24856.1	37948.7	31927.5	34055.7	0.224615	0.260013	0.290047	0.348627	0.346296	0.326521	0.31516	0.145865	0.204038	0.206967	0.201504	0.197651	0.51512	0.639664	0.76472	1.03913	1.00236	0.927974	0.8638	0.255368	0.454508	0.457738	0.467556	0.45849	14193.5	13734.6	14907.6	20121	15060.7	24019.9	23181.4	11399.3	11919.8
LH195/PHM57	71.5598	71.4975	234.369	12.4043	19865.2	20894.5	5697.52	623.66	6770.81	6878.01	6603.11	4989.41	25509.2	35164.7	32404	36456.8	0.22834	0.257528	0.284795	0.354508	0.355483	0.330682	0.314812	0.139358	0.203397	0.204847	0.196084	0.19634	0.525239	0.630813	0.745876	1.07697	1.03702	0.947404	0.858781	0.242381	0.449798	0.459263	0.447725	0.454384	14354	13799.2	15262	20645.5	15238.3	24586.9	23374	11353.3	11973
LH195/PHN37	65.4284	66.5422	243.245	10.8457	18087.8	16221.1	4116.15	1975.94	6767.63	7498.69	7473.35	4560.95	24341	32798.5	34385	35204.7	0.229127	0.273036	0.290031	0.3434	0.33592	0.335283	0.318027	0.146461	0.208499	0.208182	0.199869	0.197041	0.529565	0.675536	0.759718	1.01604	0.961913	0.955608	0.864376	0.257572	0.464712	0.480953	0.531193	0.455558	14311.7	13706.6	15322.6	19995.7	15058.8	24667.7	23359.5	11424.6	11946.2
LH195/PHN47	71.0585	71.3082	247.932	12.384	17495.8	18792.7	11354.5	134.41	6019.8	7746.6	6525.57	4642.48	27570.9	38442.9	32863.1	35740.5	0.214644	0.245324	0.258071	0.349227	0.356802	0.325126	0.315824	0.142557	0.205174	0.207251	0.191653	0.189351	0.478437	0.58744	0.646311	1.03089	1.04751	0.922032	0.863427	0.247453	0.475234	0.448416	0.430037	0.43027	14348.5	13844.4	15036.5	20605.4	15427.3	24078.8	23274.1	11404.2	11966.4
LH195/PHN82	68.8217	69.0442	259.651	11.3735	18037.9	16556.7	6700.92	2320.78	7478.74	6941.7	5516.15	4439.94	27330.5	33695.2	33942.5	36711.4	0.221783	0.261772	0.290041	0.353473	0.350154	0.329541	0.319687	0.149965	0.218082	0.21051	0.196352	0.193282	0.503508	0.642501	0.753667	1.0348	1.01085	0.940042	0.876227	0.262136	0.489025	0.4717	0.466178	0.44815	14109.8	13659.7	15320.1	19884	15284.2	24923.2	23730.8	11460.4	11968.6
LH195/PHP60	68.8498	69.0299	242.034	11.9686	18804.2	17700.3	6916.62	1666.6	7581.75	7364.24	6809.74	4849.9	25535.5	36549.4	32744.2	35098.2	0.22854	0.261538	0.282883	0.345278	0.337042	0.329053	0.313148	0.135548	0.201499	0.194365	0.19752	0.197559	0.523053	0.633379	0.729238	1.01697	0.968718	0.935709	0.847141	0.23643	0.442693	0.438927	0.448929	0.457608	14340.5	13876.1	15428.6	20135	15293.8	24530.7	23321.1	11449.3	12074.3
LH195/PHR03	69.9075	70.8761	251.475	12.941	20439.2	19469.4	7146.43	1406.91	7576.07	7288.08	6767.13	4893.42	27929.7	42345.9	34885.5	37638.9	0.218896	0.254504	0.284294	0.354765	0.351211	0.329972	0.314063	0.141112	0.202268	0.202396	0.195462	0.190305	0.498928	0.615248	0.736883	1.05914	1.01962	0.942356	0.853734	0.242321	0.446153	0.442249	0.447566	0.436336	14185.6	13686.1	15138.3	19906.8	15101.1	24400.6	23333.7	11363.5	11897.5
LH195/PHR55	69.6545	70.0593	246.221	12.7326	18098.8	17468.5	6027.7	943.31	6323.09	7841.4	6881.64	4750.31	24842.5	37933.5	32545.2	34156.3	0.22657	0.261325	0.291153	0.35541	0.350131	0.326635	0.312983	0.143639	0.209598	0.198473	0.197769	0.197357	0.517352	0.639403	0.766789	1.06957	1.0167	0.927734	0.851919	0.249374	0.46475	0.444443	0.452395	0.45482	14298.5	13846.7	15301.8	20492.4	15335.5	24282.9	23147	11372.3	11899
LH195/PHR63	68.1644	68.8297	242.915	10.932	17400.6	16657.7	6280.14	1705.73	7610.3	7590.81	6574.28	4310.24	25436.8	35367.5	30640.9	34495.8	0.219513	0.256754	0.288688	0.341668	0.345025	0.328521	0.316099	0.146241	0.213991	0.207435	0.198256	0.190198	0.502387	0.626904	0.752082	1.00834	0.991259	0.939006	0.856878	0.254569	0.472759	0.473329	0.457792	0.438362	14290.9	13770.9	15314.4	20018.1	15040.7	24371.9	23482.3	11512.1	12015.5
LH195/PHW30	68.362	69.0419	241.858	10.7708	15920.4	16137.8	4795.28	948.63	6843.66	7302.52	6893.02	4416.59	23267.2	31529.1	31259.1	32850.6	0.234569	0.271783	0.289792	0.3476	0.34463	0.329576	0.312721	0.144594	0.210766	0.220363	0.203052	0.201926	0.534945	0.669212	0.763903	1.04746	1.00823	0.939516	0.848117	0.253614	0.472758	0.501352	0.470091	0.466457	14326.1	13911.7	15115.2	20706.4	15286.3	24320.4	23219.8	11406.5	11949.2
LH195/PHW53	68.0274	68.349	234.535	11.6489	18394.7	17225.4	5605.39	1781.95	6947.01	7321.43	6267.54	4459.67	27167.5	33616.3	31941.4	34613	0.216712	0.253575	0.279121	0.356268	0.351395	0.331537	0.318695	0.147503	0.212961	0.210757	0.196674	0.192244	0.492335	0.618656	0.713883	1.04472	1.02551	0.946205	0.864206	0.255824	0.471117	0.468673	0.448133	0.439753	14339.6	13759.1	15347.9	20204.1	15285.6	24558.1	23440.2	11468.3	11872.9
LH195/PHZ51	67.6418	68.5835	243.481	10.8082	18085.7	16941.4	6331.03	2400.16	7221.61	7165.44	6616.16	4689.75	24621	31328.1	31839.6	34444.7	0.227223	0.262631	0.285121	0.348486	0.343501	0.330376	0.314439	0.143106	0.204006	0.205551	0.195662	0.195928	0.515183	0.637964	0.739795	1.0236	0.984096	0.936511	0.84519	0.247432	0.448168	0.457305	0.448396	0.45236	14276.8	13742.4	15209.5	19905.9	15341.7	24733.4	23328.2	11399.7	11985.1
LH195/Q381	67.1392	68.2788	226.022	9.11338	16183.9	15231.5	5329.45	3559.01	7680.39	6080.46	5593.92	4113.62	22761.8	29483.7	29662.3	32109.3	0.228939	0.26687	0.287055	0.337925	0.339534	0.334826	0.31886	0.147727	0.212886	0.210365	0.198452	0.196346	0.523263	0.657102	0.749046	0.988756	0.968933	0.96422	0.871094	0.260034	0.478795	0.47778	0.462907	0.458022	14448.1	13909.2	15386.7	20010.5	15209.8	24901.2	23654.1	11483.5	11972.3
LH198/PHN37	62.6566	64.2898	244.874	9.72088	15396	13144.6	4843.38	2833.79	8504.58	7117.28	6543.42	4014.5	23451.3	31865.1	31039.2	32472.7	0.234655	0.282206	0.303581	0.33939	0.332873	0.330999	0.318803	0.153788	0.214565	0.215777	0.202552	0.200878	0.540564	0.707275	0.822431	0.969785	0.939134	0.946033	0.867586	0.270263	0.48489	0.485459	0.477042	0.471544	14422.1	13970.1	15323.9	20094.1	15198.5	24701.6	23417.3	11513.8	12048.7
LH198/PHZ51	67.2522	67.9196	243.093	10.2052	15514.9	14792.2	4853.71	241.33	7868.95	7562.53	6396.38	4286.83	22991.5	32411.9	29366.2	32506.3	0.227268	0.261552	0.295048	0.347673	0.345319	0.327456	0.311354	0.145852	0.212408	0.210213	0.199774	0.194832	0.518017	0.645779	0.78181	1.02824	0.993786	0.932279	0.844478	0.254846	0.479933	0.469277	0.461842	0.448681	14340.4	13977.2	15229.5	20347	15116	24092.7	23163.5	11447.4	12070.8
LH212HT/LH195	67.817	68.9213	242.326	11.6814	17712.9	15861.6	5370.69	2477.9	7965.55	6919.44	6351.4	4374.74	25567.2	35518.4	32924.1	34788.2	0.227688	0.271875	0.294332	0.34686	0.345011	0.331694	0.316462	0.149457	0.207004	0.208202	0.200869	0.198592	0.515202	0.668499	0.777866	1.02558	0.99842	0.951939	0.862908	0.260287	0.458081	0.465781	0.46493	0.462075	14186.1	13719.8	15242.5	19762.7	15085	24635.9	23495.8	11390.3	11902.6
LH216/LH195	70.6772	69.1001	240.311	12.2298	19429.3	19278.8	7039.54	511.32	6645.68	7481.65	7270.3	4609.38	26184	36110.7	31888.2	36870.6	0.226732	0.259994	0.282418	0.354536	0.350297	0.331356	0.314925	0.142362	0.210087	0.205357	0.194157	0.197382	0.519804	0.632788	0.72966	1.05254	1.02035	0.941842	0.849069	0.245865	0.464188	0.459041	0.444661	0.456937	14247.3	13854.7	15343.5	20577.6	15370.4	24582.7	23306.2	11530.6	11984.4
LH74/PHN82	67.3049	67.49	225.425	10.8906	16479.4	14225.5	5377.97	1616.72	7194.77	6335.35	6268.36	4397.77	26229	35404.3	31478.4	34414.8	0.230242	0.273039	0.299158	0.345557	0.346625	0.332888	0.317231	0.146279	0.212471	0.210497	0.205758	0.20042	0.530364	0.676045	0.801024	1.01143	1.00418	0.953929	0.859681	0.25716	0.475292	0.46402	0.475178	0.468011	14323.1	13831.6	15385.5	20186.3	15137.4	24775.3	23523.2	11518.7	11969
MO17/PHZ51	65.4881	67.0698	236.631	9.79171	15542.8	13784.2	4809.13	2191.34	7464.78	6743.78	6299.61	3804.97	24603.3	32680.1	29921.8	33460.9	0.228886	0.272618	0.301105	0.346257	0.347932	0.323201	0.311075	0.150601	0.207402	0.20323	0.198275	0.195993	0.524977	0.672497	0.798553	1.01948	1.0038	0.918698	0.838604	0.263264	0.460686	0.45029	0.454603	0.447935	14251.9	14183.8	15632	20039.8	15271.8	24364.4	23171.9	11393.5	11804.9
NILASQ4G11I01S3/LH123HT	67.791	68.8492	242.48	10.9464	14764.1	15569.7	6331.62	1786.71	8434.56	7477.32	6582.78	4368.67	24953.9	35040.5	30693.3	34792.5	0.246919	0.264725	0.29327	0.345936	0.341005	0.329916	0.317245	0.150593	0.216412	0.21119	0.20323	0.197963	0.566225	0.650904	0.774069	1.01463	0.971773	0.949407	0.863897	0.26273	0.48323	0.466631	0.48714	0.455142	15361.6	13772.5	15274.5	20154.1	15033.1	24513.8	23426.2	11464.4	11986.3
NILASQ4G11I02S2/LH123HT	68.4594	69.2848	248.876	10.9758	17090.1	15029.2	5188.21	1014.63	7254.77	7733.43	6329.05	4394.27	25281.6	37166.3	31322.2	35437.1	0.219427	0.265103	0.294102	0.348313	0.347539	0.329857	0.318474	0.149023	0.213881	0.207423	0.199395	0.19566	0.50175	0.650566	0.780627	1.03114	1.00623	0.946333	0.86705	0.259668	0.476033	0.45325	0.470727	0.452919	14014.3	13761.8	15255.8	20236.5	15134	24584	23403	11433.4	11964.5
NILASQ4G11I03S2/LH123HT	67.4596	68.8197	240.979	10.1983	15835.7	13649.3	5419.64	1070.06	7099.52	7466.5	6015.07	4214.89	24229.4	32748.8	30851.7	33222.9	0.24026	0.270067	0.294788	0.346315	0.346683	0.331366	0.31807	0.151811	0.216111	0.213658	0.201292	0.197744	0.536313	0.667915	0.78652	1.02542	1.00401	0.951105	0.863905	0.264466	0.484359	0.477778	0.478378	0.4574	14626.9	13833.4	15145.2	20408.3	15173	24497	23452.1	11509.7	11969.6
NILASQ4G11I04S2/LH123HT	67.6575	68.9074	234.936	11.7675	16446.4	16081.5	5452.81	2233.31	7935.59	8130.45	7014	4559.49	26013.3	38278.9	30680.8	35359.6	0.218205	0.258517	0.292843	0.35157	0.344893	0.330184	0.316593	0.144628	0.209809	0.206751	0.197308	0.194061	0.494816	0.63431	0.774362	1.03103	0.988482	0.943807	0.855902	0.252458	0.460091	0.454214	0.451234	0.44481	14097.6	13768	15246.8	20071.3	15042	24452.3	23242.8	11442.7	12004.9
NILASQ4G11I05S2/LH123HT	67.7097	69.3784	242.375	9.82641	16647.3	14715	5771.66	1591.01	7138.3	7680.14	6228.7	4201.19	23711.6	33669.2	30847.1	33202.8	0.245175	0.269035	0.291988	0.344591	0.348058	0.332717	0.319715	0.155776	0.220481	0.213806	0.201255	0.203081	0.561733	0.664401	0.77979	1.01171	1.00891	0.954335	0.866432	0.272559	0.497621	0.486134	0.481414	0.472879	14992.9	13845.1	15110.2	20395.1	15147.4	24621.2	23439.9	11553.9	12018.1
NILASQ4G11I06S3/LH123HT	68.1915	68.4988	246.783	10.7863	15530.3	17872.2	7827.64	1989.6	7919.62	7963.35	7096.09	4382.32	25090.5	38608.9	29203.2	34183.5	0.226562	0.256709	0.279052	0.349079	0.34422	0.327857	0.314775	0.148142	0.215592	0.204466	0.196021	0.197825	0.515994	0.625617	0.724803	1.01796	0.986778	0.938791	0.851569	0.259514	0.47391	0.443646	0.45695	0.460111	14308.6	13766.9	15164.3	20070.3	15077	24353.6	23232.5	11413.8	11997.9
NILASQ4G11I07S3/LH123HT	69.5152	69.3714	244.369	10.0987	16885.8	15568.6	5867.33	1253.02	7061.83	7681.35	6063.91	4490.26	25573.6	37390.7	30131.2	32980.1	0.220303	0.261229	0.287087	0.34957	0.34844	0.333986	0.319355	0.1467	0.209908	0.206514	0.195208	0.196752	0.501645	0.642408	0.752297	1.03873	1.01356	0.956826	0.864863	0.255115	0.464306	0.458364	0.442343	0.454432	14110.9	13830.8	15082.9	20301.5	15098.6	24663	23464.6	11463.8	11930.3
NILASQ4G11I08S3/LH123HT	67.4282	68.8362	248.381	11.1289	15863.8	15534	6685.41	1298.79	7785.93	7611.42	6397.06	4472.68	25694.9	33736.1	31558	35472.6	0.242728	0.265686	0.290949	0.347794	0.344992	0.331582	0.318708	0.147636	0.211662	0.21183	0.201278	0.196803	0.547926	0.656116	0.766758	1.03203	0.995639	0.950425	0.864841	0.257208	0.47358	0.470456	0.477782	0.451746	14905.5	13823.2	15122.3	20311.8	15196.9	24688.2	23512.1	11438.7	11993.4
NILASQ4G11I09S2/LH123HT	68.8311	69.3052	246.437	10.4707	18011.4	15068.8	5415.21	1507.35	7923.34	7317.76	5699.74	4224.09	23266	33257.6	32048.7	34456.7	0.221471	0.263771	0.295928	0.347405	0.34782	0.330748	0.318176	0.153073	0.218269	0.211865	0.20263	0.197195	0.500954	0.652185	0.793513	1.02382	1.00529	0.952189	0.86726	0.265753	0.487159	0.474392	0.476493	0.453562	14042.8	13729.8	15155.9	20235.2	15060.4	24556	23405.4	11451.9	11958.8
NILASQ4G11I10S2/LH123HT	67.2152	67.9987	239.589	10.8643	16404.3	15554.2	5462.05	2238.45	7861.04	7715.35	6237.69	4177.45	24480.3	36368.9	30153.6	33084.6	0.223318	0.264615	0.293217	0.346037	0.34396	0.333817	0.321163	0.153991	0.219228	0.210172	0.196833	0.197861	0.506584	0.651006	0.780953	1.00512	0.98667	0.959325	0.876204	0.269573	0.488675	0.469917	0.460766	0.462083	14058.4	13723.2	15240	20052.1	15054.5	24618.1	23456.9	11497.2	11972
NILASQ4G11I11S2/LH123HT	67.4596	68.8687	239.051	10.961	17251.4	14036.1	5439.61	1423.43	7152.26	7730.04	6314.43	4333.87	23966.9	32576	31271.9	33947.7	0.220331	0.266382	0.294869	0.349846	0.349592	0.328425	0.314682	0.150587	0.217679	0.212673	0.202129	0.196178	0.499902	0.659769	0.791664	1.03421	1.01735	0.942863	0.852965	0.262632	0.483812	0.478798	0.477363	0.452924	14040.7	13779.9	15104	20172.8	15079.4	24397.1	23296.6	11470.9	11975.9
NILASQ4G11I12S3/LH123HT	67.481	68.7965	245.889	11.4812	16209.4	14246.6	5733.58	896.23	6984.59	7786.84	6404.45	4496.13	24527.8	33799.4	30913.3	33200.6	0.222329	0.267536	0.291882	0.349516	0.346207	0.333096	0.317281	0.147495	0.213911	0.210302	0.198348	0.196485	0.508459	0.665915	0.770168	1.03839	1.00595	0.955219	0.859066	0.255723	0.481437	0.463556	0.467817	0.455376	14070.5	13847.6	15199.2	20415.5	15133.3	24608.7	23356.1	11404.2	11941.7
NILASQ4G21I01S2/LH123HT	68.0894	68.888	242.346	10.4758	18235.6	16988.4	7424.19	1519.32	7918.68	7431.6	6316.75	4416.78	24915	33927	30973.8	35862.1	0.218167	0.263181	0.284888	0.35083	0.347062	0.325688	0.313389	0.146776	0.209379	0.207707	0.195455	0.196036	0.498862	0.645131	0.746678	1.04358	1.00489	0.931533	0.850989	0.255669	0.467145	0.465379	0.455488	0.448416	14078.6	13851.8	15069	20241.5	15193.1	24455.3	23326.2	11409.8	11930.2
NILASQ4G21I02S2/LH123HT	67.1172	68.9028	242.201	10.2719	18338.1	17686.2	7235.79	1135.27	6792.97	7460.14	6647.09	4821.6	25625.8	34117.8	32400.7	35195	0.221293	0.267972	0.286131	0.348963	0.348224	0.327574	0.31422	0.143084	0.203055	0.207696	0.194228	0.196463	0.508285	0.663037	0.752392	1.03828	1.01606	0.929244	0.862038	0.249068	0.453231	0.476769	0.439682	0.452684	14020.9	13809.7	15174.1	20217.7	15217.7	24407.5	23288	11337.1	11870.1
NILASQ4G21I03S2/LH123HT	67.5566	68.8482	236.538	10.4329	16801.6	15494.2	7143.91	1919.61	8457.97	7825.43	6507.87	4280.75	23404.6	32850.4	30142.1	33816.6	0.222881	0.263743	0.288018	0.347711	0.345608	0.324135	0.313016	0.145818	0.212697	0.20992	0.198146	0.197983	0.512955	0.650663	0.759837	1.03297	0.997958	0.922779	0.847081	0.254012	0.477045	0.473964	0.482032	0.454567	14140.6	13870.4	15009.6	20294.1	15089.8	24392.8	23286.8	11524.1	12060
NILASQ4G21I04S2/LH123HT	68.0836	68.8691	240.895	9.69293	16793.5	16469.8	6469.47	1668.14	7643.96	7639.68	6612.75	4675.49	24725	33771	30245	34525.2	0.220961	0.264375	0.291656	0.345969	0.348465	0.324679	0.311118	0.141265	0.210183	0.207094	0.198318	0.197498	0.509537	0.649434	0.767056	1.02228	1.01392	0.923885	0.842399	0.24572	0.467793	0.460288	0.453001	0.451655	14095	13853.7	15345.8	20250.2	15240.4	24371.7	23210.9	11367.6	11866.3
NILASQ4G21I05S2/LH123HT	68.5965	68.8619	249.841	10.8569	17292.6	17844.5	6915.75	2160.92	7263.36	7363.36	6563.92	4391.67	24105.8	34573.8	30891.3	35324.1	0.221513	0.262982	0.288509	0.344863	0.347874	0.322935	0.311365	0.143327	0.208693	0.202646	0.196234	0.195677	0.509716	0.643041	0.749114	1.0182	1.01597	0.91874	0.849102	0.250596	0.467413	0.449389	0.445396	0.448164	14064.3	13827.2	15474.7	20122.1	15217.5	24294.2	23257.2	11367.9	11924.4
NILASQ4G21I06S2/LH123HT	67.5053	68.853	244.981	11.1158	15885.3	14789.2	5542.67	1866.65	8057.09	7275.47	6410.28	4134.17	24778.9	32702.3	31147.6	35476.1	0.225139	0.270072	0.298639	0.345166	0.345338	0.323122	0.312539	0.148113	0.210914	0.207372	0.199427	0.197913	0.518211	0.668332	0.793903	1.02338	1.00133	0.923847	0.848512	0.257783	0.466186	0.464382	0.467716	0.452834	14105.2	13900.3	15484.8	20181.2	15189.6	24423	23344.1	11440.3	11904.5
NILASQ4G21I07S2/LH123HT	66.8269	68.4156	238.855	11.208	17956.8	16866.6	6660.6	1649.19	7303.53	7749.4	6355.49	4549.16	23862.7	33564.1	30791	35171.4	0.220577	0.264449	0.287321	0.346529	0.346032	0.325968	0.313812	0.144133	0.210413	0.208403	0.196483	0.19485	0.505796	0.649625	0.750398	1.02398	1.00429	0.928326	0.860197	0.2518	0.469887	0.47266	0.447572	0.447745	14044.7	13845.1	15105.5	20269.1	15167.3	24338.3	23323.6	11394.6	11984.4
NILASQ4G21I08S2/LH123HT	67.534	68.8488	242.463	11.5373	17661	17787.3	6986.42	1719.57	7363.08	7611.19	6969.59	4639.25	25283	34385.9	32032.8	35759.5	0.220082	0.264485	0.287069	0.348946	0.346055	0.324494	0.310502	0.142945	0.201761	0.206041	0.195797	0.195159	0.506505	0.649329	0.752996	1.03399	1.00351	0.920991	0.843967	0.249216	0.449203	0.464286	0.44553	0.447823	14087.1	13850.6	15319	20168.8	15146.2	24286	23212.4	11384.3	11924.1
NILASQ4G21I09S2/LH123HT	67.2306	68.9107	238.256	11.0175	17061.3	16039.5	6711.15	2508.81	7926.72	7050.41	5529.75	4322.51	23498.7	34300.4	29953.8	34223.6	0.221365	0.264574	0.287962	0.344597	0.34515	0.328538	0.315624	0.14717	0.214424	0.208261	0.199134	0.196477	0.508864	0.648706	0.756221	1.00723	0.99441	0.939037	0.86737	0.255104	0.476509	0.47224	0.454006	0.451737	14031.5	13810.5	15058.4	20083.3	15149.8	24502.3	23467	11450.9	12027.8
NILASQ4G21I10S2/LH123HT	68.5034	68.4062	244.263	9.47558	16463	14981.1	5726.2	1938.77	7552.35	7158.56	6063.03	4282.87	23745.3	33221.5	31187.8	32965.2	0.223817	0.269408	0.291383	0.344035	0.343244	0.331041	0.316625	0.15009	0.217287	0.209399	0.197618	0.196751	0.514347	0.664888	0.770602	1.01203	0.988623	0.940351	0.860502	0.262591	0.482165	0.48504	0.44962	0.455772	14055.7	13785	15074.7	20233.1	15153	24511.8	23527.3	11480.1	11998.1
NILASQ4G21I11S2/LH123HT	67.0546	68.8596	240.09	10.1467	17724.5	16520.8	7022.22	1776.33	8034.86	7724.33	6345.75	4549.19	24494.3	33879.5	31252.4	35246.6	0.219189	0.264265	0.28674	0.347306	0.345176	0.325462	0.312871	0.143862	0.211444	0.209424	0.195502	0.196396	0.501594	0.650297	0.754027	1.02819	0.994183	0.927041	0.848523	0.250777	0.471469	0.475298	0.456831	0.450476	14032.1	13872.4	15074.1	20275.8	15167	24406.6	23329.4	11390.7	11914.5
NILASQ4G21I12S2/LH123HT	66.5687	69.2859	238.074	10.709	17052.4	17068.2	7567.35	2169.63	8074.42	7356.38	6523.68	4077.78	24759.2	30415.5	31139	34204.7	0.237801	0.264343	0.289075	0.344063	0.347045	0.322801	0.312138	0.148815	0.218022	0.210083	0.202823	0.198518	0.531977	0.649509	0.754716	1.0191	1.00806	0.923548	0.84889	0.260041	0.480978	0.468955	0.542812	0.455051	14427.2	13808.7	15293.6	20164.8	15199.8	24336.3	23284.3	11413.9	11866.2
NILASQ4G31I01S2/LH123HT	68.8303	69.1276	242.216	10.4137	15868.9	17443.5	7169.11	1314.93	7293.84	7052.36	5915.9	4276.47	24948.6	35407.4	31369.6	34677.2	0.229944	0.263522	0.290164	0.347514	0.342373	0.32651	0.312596	0.146764	0.208038	0.204586	0.204093	0.195522	0.528283	0.646001	0.757692	1.03026	0.985056	0.92865	0.856462	0.258338	0.463697	0.461954	0.479534	0.447339	14278.7	13683	15187.9	20154.6	15119	24351.4	23319.4	11394.4	11906.7
NILASQ4G31I02S3/LH123HT	67.9099	69.1254	244.921	10.7574	16587.1	17346.9	7319.71	2107.64	7573.85	6801.86	6446.07	4440.42	26266.5	35015.4	32377.6	35732	0.229191	0.26517	0.291399	0.344804	0.344901	0.325637	0.313663	0.148216	0.203984	0.204494	0.202271	0.194942	0.525614	0.650662	0.765003	1.0153	0.996669	0.922911	0.85398	0.257185	0.447371	0.452718	0.472382	0.444805	14277.6	13831.4	15357.4	20002.7	15204.5	24467.2	23416	11409.1	11871.1
NILASQ4G31I03S2/LH123HT	68.7972	69.1067	238.956	10.5444	16815.5	13921.6	5669.3	1630.6	7521.49	6168.17	6050.16	4585.94	24429.8	35265.4	38575.6	35108.1	0.228596	0.270663	0.295641	0.346788	0.340551	0.330512	0.313291	0.142714	0.208854	0.204579	0.197711	0.193884	0.522802	0.670943	0.792344	1.03595	0.973562	0.942134	0.856311	0.247457	0.466679	0.459006	0.451172	0.454723	14257.7	13670.6	15049.8	20181.1	15061.2	24371.7	23336.7	11346.1	11921
NILASQ4G31I04S2/LH123HT	68.7384	69.1087	242.292	10.8096	16861.4	16605.2	6742.34	2148.96	7615.95	5976.98	5424.89	4227.35	26191.2	34965.8	32751.7	34944.2	0.22754	0.268803	0.293173	0.344801	0.344336	0.328748	0.316951	0.150177	0.205304	0.204439	0.202513	0.196133	0.520055	0.664688	0.770929	1.01615	0.992377	0.937321	0.868194	0.26227	0.450126	0.454227	0.468774	0.448778	14204.3	13810.8	15353.5	19969.5	15170.4	24674.6	23646.2	11406.9	11790
NILASQ4G31I05S3/LH123HT	69.3561	69.5901	236.297	10.1435	16850.6	14456.1	5225.79	1092.49	7021.99	6303.22	5305.35	4113.8	23189.4	32723	34384.1	32177	0.227534	0.27167	0.293417	0.347183	0.346909	0.331291	0.31496	0.150029	0.212491	0.207843	0.201231	0.195651	0.515773	0.67444	0.777229	1.03482	1.00995	0.945998	0.863277	0.261896	0.477111	0.469222	0.464831	0.452162	14300.1	13708	15119.8	20299.2	15257	24416	23526.2	11426.8	11990.5
NILASQ4G31I06S2/LH123HT	68.7467	69.1035	246.398	10.763	17021.2	15515.4	6595.09	2054.5	7350.7	6239.01	6888.41	4450.17	24253.3	34982.2	36535.4	34393.5	0.228957	0.26569	0.286811	0.346963	0.345809	0.326475	0.310955	0.142037	0.208563	0.203296	0.198685	0.195378	0.522693	0.653357	0.757764	1.03525	0.993769	0.926737	0.844402	0.245386	0.466656	0.461777	0.45309	0.46094	14332.7	13869	15226.6	20038.7	15065	24241.6	23172.7	11385.1	12022.6
NILASQ4G31I07S3/LH123HT	67.4095	68.6308	243.866	10.2534	16749.4	14970.4	6235.3	2106.21	7697.26	6204.23	6059.27	4271.34	25198.5	34753.9	35837.8	33592.8	0.229512	0.274637	0.295119	0.343205	0.341797	0.328578	0.31466	0.146905	0.205759	0.208713	0.199394	0.197054	0.528263	0.684881	0.788769	1.01787	0.981055	0.935525	0.861076	0.256086	0.455658	0.458483	0.454552	0.464326	14254.7	13820.9	15301.4	19994.1	15124.7	24481.4	23480.1	11371.3	11829.3
NILASQ4G31I08S2/LH123HT	69.2284	68.6602	240.713	10.4524	16696.6	13969.2	6149.21	1949.51	7455.07	6474.1	6783.42	4275.4	23577.1	33391.4	35890.1	33609.1	0.22681	0.271526	0.291897	0.34578	0.3428	0.326659	0.310649	0.143015	0.209361	0.204861	0.198893	0.195236	0.519698	0.683902	0.782315	1.03136	0.981043	0.926528	0.845916	0.250352	0.467517	0.456302	0.458142	0.46336	14320	13852.3	15264.8	20097.7	15030.8	24294.2	23196.4	11406.5	11982.5
NILASQ4G31I09S2/LH123HT	67.6132	69.1549	245.424	10.673	16478.1	15120.6	6145.5	1876.39	7533.93	6705.11	5793.03	4240.59	24237.6	34656.4	33661.4	33565.4	0.230428	0.271907	0.29459	0.345463	0.341777	0.328372	0.314289	0.15112	0.211506	0.20612	0.203183	0.197647	0.527825	0.678918	0.781716	1.0243	0.978983	0.934642	0.863092	0.263278	0.4729	0.463522	0.47191	0.457452	14274.7	13765.5	15286.6	20079	15093.9	24402.1	23422.3	11407.5	11907.6
NILASQ4G31I11S3/LH123HT	68.7995	68.664	243.392	10.6079	17356.2	15189.5	5365.99	1132.45	6388.55	6009.29	6233.02	4274.04	22067.3	35014.6	36786	32866.6	0.225723	0.264146	0.285148	0.351046	0.349398	0.330986	0.314283	0.149024	0.216504	0.209713	0.198765	0.194157	0.513488	0.64809	0.748322	1.0634	1.01914	0.944181	0.857104	0.260724	0.488995	0.460632	0.456776	0.461887	14229.8	13642.4	15054.9	20274.7	15159	24137.7	23179.9	11331.4	11997.9
NILASQ4G31I12S2/LH123HT	68.3412	69.1351	240.492	10.9921	16780.4	13853.9	5143.27	1121.23	7312.71	6718.66	6010.43	4335.16	23640.9	34435.5	36494.8	33743.5	0.229684	0.270648	0.294095	0.346722	0.342643	0.329165	0.313664	0.145877	0.209769	0.207685	0.19876	0.195609	0.524466	0.673788	0.784624	1.03479	0.984069	0.93496	0.857401	0.253517	0.468342	0.473833	0.460112	0.462191	14303.9	13730.1	15114.4	20265.7	15120.2	24302.4	23329.4	11398.5	11982.6
NILASQ4G41I01S2/LH123HT	68.467	69.0867	245.916	10.4999	16012.7	14186.9	5006.09	1423.76	7459.66	7208.51	6654.9	4620.96	24314.2	35619.4	32634.4	34780.1	0.232313	0.273255	0.291862	0.349771	0.345221	0.331254	0.315051	0.144494	0.206834	0.208692	0.193544	0.197941	0.534338	0.679231	0.77859	1.04152	0.996257	0.942106	0.85378	0.252525	0.464961	0.468483	0.439158	0.459803	14363.2	13861.4	15188.6	20177.9	15158.2	24537.5	23362.4	11362.3	11965.9
NILASQ4G41I02S3/LH123HT	68.8476	69.0793	239.396	11.0975	16032.1	15547.9	5254.03	1416.17	6843.33	6309.58	5858.76	4531.28	24351.4	33186.9	31686.8	33725.3	0.234804	0.270176	0.291618	0.346976	0.345345	0.333143	0.313884	0.143886	0.208111	0.209865	0.201947	0.196277	0.539044	0.669339	0.77464	1.03386	1.00212	0.950145	0.854887	0.251645	0.464539	0.475922	0.461489	0.453393	14394.6	13815.4	15174.6	20229.9	15202.4	24481.4	23413.5	11368	11913.1
NILASQ4G41I03S2/LH123HT	67.1833	68.6374	231.603	8.36661	14908.2	13960.2	5261.63	801.56	7219.7	6992.74	6091.18	3655.08	21183	32290.8	28960.3	30683	0.239347	0.28045	0.289725	0.347127	0.343086	0.331214	0.315176	0.159384	0.227216	0.215691	0.20172	0.205142	0.55901	0.710196	0.768996	1.03146	0.99086	0.943823	0.857176	0.283839	0.522265	0.500599	0.466403	0.480056	14475.6	13974.2	15189.4	20640.9	15297.9	24367.3	23446.8	11522.8	12102.7
NILASQ4G41I04S3/LH123HT	67.9332	69.0664	237.308	11.4158	16483	15195.9	5444.1	1351.46	6860.62	6470.1	6466.98	4642.76	24832.1	34054.8	32562	34514.4	0.23498	0.271455	0.295779	0.346995	0.344293	0.330979	0.312525	0.144076	0.208185	0.208208	0.198551	0.198072	0.534888	0.670775	0.782958	1.03212	0.997174	0.943671	0.849783	0.253248	0.464049	0.463707	0.455011	0.457254	14434.3	13838	15219.4	20205.3	15165.6	24473.1	23323.5	11350	11909.7
NILASQ4G41I05S3/LH123HT	68.9822	70.4798	245.855	11.1892	17658.2	16195.1	5875.73	1136.24	6917.45	6857.59	6292.34	4738.7	23611.7	36990.1	32663.3	34511.7	0.22933	0.266964	0.290033	0.349319	0.348504	0.330749	0.313942	0.14073	0.208295	0.207974	0.195668	0.196976	0.521022	0.655056	0.76575	1.04152	1.01349	0.943355	0.857106	0.246827	0.468341	0.47639	0.447605	0.456178	14356.6	13755.9	15064.8	20215.9	15199.7	24464.5	23361.9	11388.1	12035
NILASQ4G41I06S3/LH123HT	67.9905	69.079	239.311	10.1757	18429.2	16790.6	6247.2	1072.38	6664.5	6709.61	6361.91	4689.51	23764.9	34958	32791.8	35670.6	0.225241	0.263546	0.285803	0.349234	0.347913	0.331143	0.313013	0.138857	0.204449	0.205271	0.194978	0.194588	0.507232	0.641603	0.737018	1.04061	1.01357	0.944036	0.84795	0.240849	0.454115	0.463223	0.441733	0.447584	14295.2	13771.3	15078.6	20195.7	15215	24424.7	23362.9	11376.9	12002.6
NILASQ4G41I07S2/LH123HT	67.6329	69.089	241.294	10.3299	16476.7	14850.5	4465.19	1161.67	6974.52	6757.07	6711.73	4398.34	24104.1	36532.1	32743.2	35125.9	0.235547	0.276651	0.294574	0.349201	0.345986	0.333955	0.314582	0.14884	0.210042	0.209484	0.199359	0.198587	0.535322	0.685026	0.785013	1.04231	0.996913	0.948114	0.849054	0.261089	0.471606	0.476139	0.45295	0.459993	14322	13757.2	15130.2	20230.4	15125.5	24588.5	23464.6	11401.7	11899.5
NILASQ4G41I08S2/LH123HT	68.0386	69.1176	238.071	10.796	16787.4	15657.2	5376.92	1259.69	6821	6528.38	6634.56	4580.03	24583.8	34443.1	32123.4	34014.9	0.231963	0.268422	0.295012	0.346536	0.344894	0.331246	0.312682	0.141568	0.205856	0.206471	0.199598	0.197	0.528903	0.663128	0.782744	1.03203	0.996989	0.943889	0.849661	0.248994	0.461405	0.463152	0.458297	0.455359	14440.5	13817.3	15302.9	20229.7	15141.7	24467.9	23306.7	11398.4	11969.9
NILASQ4G41I09S2/LH123HT	69.3058	69.0782	237.377	10.9276	17003.2	15066.3	4918.36	1666.81	7255.24	6607.86	6325.28	4395.2	23614.7	33160.4	32147.6	34464.8	0.228035	0.268752	0.288373	0.349071	0.344282	0.333331	0.315439	0.145306	0.207141	0.208629	0.202	0.194474	0.519543	0.662448	0.763686	1.04503	0.989068	0.94752	0.858945	0.254892	0.462799	0.464657	0.458463	0.450051	14384.1	13853.7	15064.1	20193.7	15205.8	24428.7	23387.9	11451.1	12056.9
NILASQ4G41I10S2/LH123HT	67.9079	68.6198	242.923	11.1221	15681.3	13433.5	4516.91	1181.51	6913.93	7022.32	6760.94	4420.34	23009.3	33747.6	31213.2	32958.6	0.23442	0.279123	0.296945	0.349104	0.345516	0.332247	0.31294	0.144772	0.207406	0.209767	0.19922	0.199472	0.537139	0.697215	0.79835	1.03784	0.997337	0.944365	0.845492	0.253864	0.468186	0.481323	0.45733	0.464064	14427.3	13873.6	15181.2	20343.5	15181.7	24418.5	23363	11432.2	12039.6
NILASQ4G41I11S2/LH123HT	68.8858	67.7359	240.059	10.0644	15676	14255.4	5067.11	1134.11	6310.7	6611.51	6261.16	4390.93	23813.3	33497.1	31374.9	34008.4	0.235193	0.270854	0.291702	0.350734	0.344286	0.333521	0.313025	0.145665	0.207218	0.209793	0.202025	0.195663	0.533103	0.670074	0.77439	1.05451	0.998054	0.950369	0.853265	0.256568	0.467332	0.476779	0.461211	0.453365	14430.4	13864.3	15092.7	20238.2	15210.6	24368	23315.5	11403.1	12020.6
NILASQ4G41I12S3/LH123HT	67.5491	69.0897	247.976	10.2279	15362.3	14545.1	5574.22	1420.53	7685.92	7458.74	6855.42	4638.3	24539.2	36538.2	33514.8	35035.2	0.238429	0.279566	0.291467	0.346782	0.341168	0.330396	0.315808	0.143049	0.206924	0.20873	0.196693	0.198998	0.549394	0.704149	0.776135	1.02801	0.981137	0.937196	0.858691	0.249272	0.461889	0.466122	0.445492	0.461348	14320.8	13896.9	15148.5	20269.4	15138.3	24572.7	23348.4	11374.8	11969.4
NILASQ4G51I01S2/LH123HT	68.3778	68.848	237.184	10.8518	17823.5	16999.6	5958.39	2508.63	7709.42	6804.12	7040.17	4368.7	25563	33320.2	33262.1	35180.3	0.225124	0.264225	0.288664	0.342143	0.343926	0.325187	0.312681	0.144187	0.206701	0.205508	0.19904	0.194432	0.51805	0.650252	0.759223	1.01764	0.992407	0.920595	0.85331	0.253702	0.458254	0.471919	0.44953	0.449879	14099.5	13841.8	15331	19977.5	15119.8	24314.5	23326.9	11391.7	11913.8
NILASQ4G51I02S3/LH123HT	69.7291	69.3154	238.211	10.2986	17730.2	17111.3	5815.11	2480.91	7645.81	6703.68	6495.85	4104.47	24500.9	32129	30387.2	33400.7	0.223095	0.264326	0.288085	0.340312	0.342689	0.327705	0.313394	0.149131	0.209592	0.207008	0.197591	0.199192	0.510463	0.648872	0.75601	1.00574	0.989791	0.932644	0.852311	0.263245	0.467576	0.468205	0.44683	0.457681	14078.9	13931.5	15429.9	19972.2	15183.7	24475.4	23444	11443.9	11945.1
NILASQ4G51I03S2/LH123HT	67.0403	68.8599	235.115	10.2472	17205.7	15703.6	5659.4	2427.59	7393.19	6723.59	6566.49	4337.15	25926.7	33617.2	32976.3	34774.7	0.23013	0.272377	0.29394	0.340422	0.345085	0.326529	0.313767	0.146704	0.205686	0.209545	0.198735	0.196953	0.523285	0.667828	0.781229	1.01175	1.00154	0.928084	0.856859	0.25848	0.457355	0.467271	0.447568	0.451434	14102.9	13882.2	15282.2	20021.2	15179.7	24315	23381.4	11372.7	11894.3
NILASQ4G51I04S3/LH123HT	67.0568	68.9056	243.982	9.83133	17542.5	16350.2	6134.12	2392.42	7759.38	6238.51	6489.4	4290.1	26946.3	34237	33378.1	35513.3	0.230615	0.27252	0.294236	0.341427	0.344119	0.328805	0.317181	0.14945	0.20175	0.208819	0.198028	0.196733	0.530207	0.670806	0.781167	1.01075	0.990419	0.934443	0.86659	0.262344	0.449855	0.490893	0.447923	0.453772	13999.7	13796.6	15348.5	20003.1	15118.4	24543.8	23516.5	11410.2	11765.1
NILASQ4G51I05S3/LH123HT	68.8815	69.3798	238.624	9.9787	15769.4	15354.8	5733.48	1910.77	7141.48	5864.24	6117.51	4183.81	23335.7	33550.9	34245.9	32706.1	0.245988	0.26657	0.292358	0.345748	0.34354	0.328915	0.312674	0.147679	0.214936	0.206119	0.200884	0.194841	0.558395	0.654996	0.768459	1.03403	0.987824	0.936202	0.854286	0.258625	0.477449	0.464397	0.454443	0.455098	14892	13801.1	15211.9	20151.6	15080.5	24318.1	23349.3	11398.2	11974.8
NILASQ4G51I06S2/LH123HT	68.3747	68.9329	232.279	10.2641	15615.5	16304.4	5878.58	2308.18	6853.68	5634.15	6326.58	4118.83	24417.4	33653.5	34111.9	33181.4	0.253954	0.268675	0.290268	0.343979	0.345735	0.328908	0.315004	0.148721	0.214405	0.213402	0.20278	0.196923	0.606615	0.662224	0.761815	1.03218	0.998951	0.937837	0.861147	0.261924	0.477928	0.469981	0.4627	0.461289	15830.3	13813.6	15374	19994.7	15092.2	24289.2	23359.6	11392.4	11887.1
NILASQ4G51I07S3/LH123HT	68.3451	69.0601	231.649	9.88497	16597.2	14880.6	4541.03	2053.99	6633.64	6289	6763.38	4247.38	24965.3	32334.2	32400.5	32864.2	0.22858	0.27055	0.293426	0.34545	0.344785	0.331793	0.313171	0.145166	0.207504	0.207381	0.202051	0.196035	0.523816	0.670457	0.77283	1.03305	0.991937	0.948683	0.85193	0.25247	0.457631	0.463243	0.461153	0.455715	14253.7	13832.7	15457.5	20139.9	15127.6	24272.4	23237.6	11411.6	11911.7
NILASQ4G51I08S3/LH123HT	68.8415	67.7162	237.911	9.92344	16295.9	14542.9	4402.84	1952.55	6864.72	6419.97	6595.97	4365.68	24989.3	33069.2	32166.4	33148	0.230414	0.272687	0.294383	0.34485	0.342646	0.331596	0.315054	0.144723	0.206108	0.205981	0.203601	0.19758	0.528107	0.67626	0.776603	1.03294	0.98463	0.947173	0.858526	0.254056	0.454747	0.471742	0.462988	0.458981	14230	13848.1	15461	20084.1	15170.3	24293.9	23311.9	11393.7	11914.4
NILASQ4G51I09S3/LH123HT	66.6772	68.4069	234.935	10.1333	17524	14969.6	5240.13	2602.68	7585.44	6299.6	6376.05	4076.07	24273.8	33192.3	31912.7	33392	0.232839	0.273364	0.295697	0.343486	0.343599	0.328113	0.313656	0.150301	0.211255	0.207298	0.199705	0.195973	0.527546	0.681908	0.785598	1.02377	0.986624	0.934013	0.858368	0.264606	0.473267	0.456471	0.453602	0.458689	14202.8	13778.1	15330	19870.9	15162.3	24399.8	23437.6	11459.8	11902.1
NILASQ4G51I10S2/LH123HT	67.5484	67.2637	240.295	10.9599	16164	14430.3	4883.2	2386.65	7145.79	6830.95	7156.92	4384.27	25766.2	34056.7	31329	34524.9	0.23537	0.272798	0.293015	0.344777	0.340568	0.329468	0.314215	0.1467	0.207582	0.20964	0.205548	0.197976	0.542109	0.678172	0.774602	1.03033	0.977643	0.93509	0.854858	0.258249	0.460301	0.455462	0.471123	0.457934	14350.1	13924.6	15444.9	19921.8	15141.1	24331.4	23243.3	11409.9	11875.7
NILASQ4G51I11S2/LH123HT	68.87	69.5671	241.316	11.0073	17201.4	16064.6	5487.31	2558.48	7025.76	6285.92	7435.12	4484.17	27067.8	34573	32355.7	35189.9	0.229653	0.266674	0.287547	0.345414	0.345128	0.332498	0.314436	0.144181	0.199377	0.203076	0.203562	0.19616	0.527515	0.656543	0.751242	1.0333	0.993656	0.949054	0.851428	0.251764	0.435583	0.456073	0.465784	0.455207	14283.1	13895.2	15379	19841.6	15190.2	24477.2	23313.8	11430.3	11917.5
NILASQ4G51I12S2/LH123HT	67.5459	68.9467	235.344	10.6515	16869.9	16387.9	6282.58	1823.98	7105.57	6850.37	6751.21	4429.43	24939	33627.9	32413.5	32967.1	0.227576	0.266759	0.289496	0.344196	0.345528	0.327391	0.313868	0.145381	0.206983	0.207652	0.197744	0.197191	0.522754	0.656545	0.760912	1.02702	0.998065	0.926016	0.858274	0.255259	0.459675	0.479971	0.447006	0.45713	14114.2	13839.1	15278.3	20109.3	15169.2	24424.5	23352.3	11408.8	11951.6
NILASQ4G61I01S2/LH123HT	67.5664	68.1512	243.66	10.4673	17334	16433.9	5757.97	2539.33	8332.49	7432.3	6305.45	4550.07	25650.2	36071	33986.1	35394.2	0.227578	0.265741	0.293778	0.346487	0.342678	0.329943	0.320651	0.145485	0.209485	0.212186	0.196512	0.199729	0.516272	0.650912	0.774933	1.01833	0.982041	0.937207	0.882258	0.251175	0.464058	0.469257	0.460229	0.461638	14359.5	13774.4	15466.1	20032.7	15226.5	24608.1	23469.9	11369	11926.6
NILASQ4G61I02S3/LH123HT	67.8393	69.0378	243.338	10.9048	17517.9	18142.2	7334.72	3517.19	8982.23	7292.74	6219.73	4378.14	25580.5	36214	33272.3	35132.2	0.226893	0.261999	0.285669	0.345214	0.340941	0.330694	0.320839	0.149131	0.215466	0.209355	0.20261	0.198021	0.514071	0.637423	0.738944	1.00967	0.972686	0.945002	0.880998	0.258718	0.472339	0.468831	0.472957	0.457676	14245.8	13714.2	15205.8	20025.2	15186.8	24604.8	23529.6	11419.7	11960.6
NILASQ4G61I03S3/LH123HT	69.2953	69.1677	245.464	10.6897	17477.9	17182.4	6233.12	2592.81	7958.97	6925.04	6076.59	3969	24242.8	35408.9	32984.3	34428.7	0.226426	0.267113	0.288881	0.343451	0.345777	0.331285	0.32273	0.152273	0.218836	0.211915	0.200579	0.198635	0.516144	0.656421	0.750067	1.00516	1.00175	0.945317	0.891154	0.265303	0.481135	0.474465	0.465006	0.457116	14312.9	13808.3	15311.8	20116.6	15342.2	24737.5	23648	11481.4	11994.2
NILASQ4G61I04S3/LH123HT	67.5139	68.6186	241.828	10.8575	17413.2	16403.2	5640.64	1658.21	8175.24	7501.18	5741.44	4149.59	24346.3	35079.7	33081.6	34143.1	0.224849	0.262241	0.293481	0.346024	0.343529	0.330104	0.319788	0.152761	0.214688	0.210868	0.200809	0.195989	0.510782	0.64094	0.781283	1.01364	0.985569	0.945523	0.875018	0.267438	0.482138	0.468497	0.470086	0.454286	14176	13664.3	15238.2	20178.1	15077	24571.4	23523.2	11431.4	11930.1
NILASQ4G61I05S3/LH123HT	67.4088	68.6108	236.987	10.6127	16379.6	15526.8	5801.49	1327.22	7550.48	7039.97	5603.06	4014.32	23735.9	34647.5	31455	33919.5	0.226446	0.260784	0.29034	0.349172	0.347091	0.330268	0.319444	0.152851	0.214048	0.2103	0.201659	0.195176	0.513181	0.643417	0.760716	1.02905	1.00931	0.946402	0.877637	0.267055	0.48152	0.467136	0.471024	0.455249	14280.2	13801.2	15383.6	20212.8	15244.3	24603.3	23508.2	11512.3	11969.1
NILASQ4G61I06S3/LH123HT	68.2819	69.0454	244.55	10.5974	17940.7	18478.5	7210.31	2917.3	8683.23	7375.69	5955.8	4233.99	25066.9	35021.7	32960.2	34594.8	0.225199	0.261583	0.288925	0.343542	0.342196	0.330569	0.322303	0.152048	0.218671	0.208836	0.202372	0.19708	0.511786	0.637153	0.751919	1.00234	0.981364	0.943962	0.885112	0.263845	0.48107	0.471372	0.476954	0.456199	14180.9	13690.2	15262.8	20051.2	15173.1	24651.9	23633.6	11440.1	11954.6
NILASQ4G61I07S3/LH123HT	67.9817	68.7118	241.238	10.2955	15754.9	14656.2	5314.12	2266.93	9487.32	7238.69	6048.13	3825.01	23215.3	32143.8	30741.3	32524	0.235115	0.269596	0.289552	0.342193	0.341153	0.332002	0.320086	0.154646	0.225027	0.218075	0.206693	0.201364	0.537221	0.674064	0.758783	0.995799	0.979685	0.952577	0.879484	0.271495	0.507787	0.495796	0.484945	0.469653	14390.4	13894.4	15398.3	20149.3	15245.4	24623.3	23554.3	11511.8	11960.5
NILASQ4G61I08S2/LH123HT	68.8646	69.1837	241.115	10.7147	17696.6	17260	7312.69	2834.55	8785.83	7504.93	5916.69	4096.01	25203.2	34172.3	33167.8	35142.3	0.225291	0.264586	0.283513	0.34342	0.34248	0.327673	0.320557	0.151784	0.218991	0.212227	0.203817	0.195593	0.512425	0.649201	0.736634	1.00434	0.984381	0.935167	0.883791	0.265798	0.489087	0.476384	0.477504	0.448784	14172.9	13752.5	15172.3	20104.3	15241.1	24493.7	23609.9	11430.5	11878.7
NILASQ4G61I09S2/LH123HT	67.8492	69.0926	244.521	10.6947	16889.4	16407.3	6603.92	2157.78	8505.36	7661.53	6421.29	4228.41	24850.1	35484.5	33254.7	34777	0.223752	0.265783	0.288806	0.344843	0.340196	0.328759	0.318394	0.150878	0.21547	0.208968	0.200547	0.195487	0.510815	0.653911	0.756621	1.01676	0.972245	0.935794	0.866905	0.26203	0.480808	0.4683	0.465639	0.449786	14175.1	13747	15158.6	20131.8	15084.5	24553.2	23441.5	11463.4	11936.5
NILASQ4G61I10S3/LH123HT	67.9476	69.5091	245.33	10.4457	15489.6	15227.7	6511.52	1980.98	8736.66	7566.11	6350.02	4350.96	25125.4	34745	33159.2	34856.3	0.230215	0.273454	0.291437	0.344512	0.339212	0.328273	0.316723	0.148486	0.214126	0.207688	0.201423	0.195466	0.527	0.681468	0.773291	1.01645	0.967899	0.934937	0.861258	0.259702	0.475224	0.466075	0.469692	0.449575	14188.8	13792.5	15109.3	20152.1	15044.2	24450.1	23442.7	11450.1	12000.4
NILASQ4G61I11S2/LH123HT	67.4914	69.0592	244.977	11.2654	15687.5	14306	5215.03	1127.94	7655.03	7750.12	6309.38	4412.11	25124.9	34623.4	33071.2	34851	0.225758	0.267928	0.294512	0.345914	0.343021	0.329928	0.316171	0.148026	0.209068	0.212088	0.199173	0.194817	0.515201	0.662892	0.788326	1.02008	0.987426	0.940893	0.858543	0.259035	0.469832	0.47473	0.465402	0.450995	14307	13867.9	15215.4	20210.3	15044.1	24470.9	23355.5	11441.2	11951.4
NILASQ4G61I12S2/LH123HT	67.4921	69.0366	240.391	10.3067	16894.6	15476.8	5333.93	1383.76	7758.85	7319.74	5678.61	4300.54	23946	34931.9	33131.8	34416.4	0.228377	0.265488	0.292868	0.347313	0.344542	0.335399	0.319944	0.150805	0.21827	0.213861	0.200291	0.194545	0.51723	0.654812	0.766653	1.01864	0.991673	0.963032	0.87364	0.262374	0.492491	0.476849	0.4653	0.450956	14250.8	13718.7	15234.7	20136.7	15047.2	24674.3	23529.1	11432.4	11940.5
NILASQ4G71I01S2/LH123HT	69.2841	69.1078	236.488	9.033	14631.8	13750.5	5778.24	1586.99	8678.6	7326.73	6233.12	4359.71	22694.8	31775	29195.9	32253.7	0.231579	0.27409	0.294955	0.345651	0.341883	0.329344	0.313233	0.14468	0.215058	0.212935	0.202626	0.20301	0.531741	0.679673	0.786949	1.02239	0.981471	0.943157	0.847605	0.255572	0.482852	0.482859	0.468962	0.464064	14335.8	13935.5	15232.6	20406.5	15144.2	24361.3	23347.1	11549.3	12062.4
NILASQ4G71I02S2/LH123HT	67.3532	69.0917	250.756	11.5992	16939.4	15369	4851.34	1321.35	7334.38	7425.94	6548.62	4654.91	25297.8	34102.2	31681.3	35279.3	0.227071	0.269164	0.296785	0.34828	0.34252	0.331635	0.317414	0.14476	0.21045	0.214412	0.199637	0.197687	0.517803	0.667779	0.792559	1.03716	0.988169	0.952362	0.866155	0.253823	0.470553	0.481689	0.464807	0.456403	14275.1	13840.8	15262.3	20196.6	15153.8	24640.3	23415.2	11352.7	11979
NILASQ4G71I03S2/LH123HT	68.2847	69.1175	244.344	12.0478	15971.5	15763.5	5595.27	1505.4	8017.93	7415.61	6137.71	4473.87	24263.7	34415.5	31007.5	35417	0.227413	0.268474	0.295915	0.347801	0.342598	0.331516	0.31747	0.146803	0.20779	0.209417	0.201529	0.197824	0.519889	0.659818	0.782184	1.03077	0.981323	0.948604	0.864117	0.255234	0.461783	0.472249	0.458283	0.454205	14377.7	13887.2	15271.8	20159.3	15123.7	24588.7	23484.1	11411.1	12000.1
NILASQ4G71I04S2/LH123HT	67.9122	69.0943	246.657	10.6702	16488.4	15192	5400.48	1395.58	7310.21	7355.82	5912.17	4280.51	24131.5	33618.6	31536	34335.1	0.23084	0.267981	0.292407	0.348588	0.346146	0.331066	0.316914	0.148618	0.213856	0.209592	0.192818	0.196163	0.526553	0.65884	0.778137	1.03543	1.00399	0.951418	0.863758	0.259883	0.479162	0.473486	0.444736	0.454591	14327.7	13852.3	15086	20244.2	15103.1	24486.1	23380.4	11441.3	11952.2
NILASQ4G71I05S2/LH123HT	67.8498	69.0905	240.593	9.56508	15753.1	14270.2	4969.8	1049.63	7806.12	7269.33	5976.13	4372.48	24257.9	34811.2	32695.4	35560.3	0.230965	0.276593	0.299902	0.347361	0.339433	0.331481	0.317924	0.146666	0.210687	0.212043	0.197384	0.198433	0.528321	0.686663	0.805286	1.03295	0.975209	0.949018	0.866098	0.257227	0.470091	0.476232	0.454375	0.455274	14307.4	13905.4	15243.2	20313.9	15143.9	24585.3	23500	11442.3	11977.4
NILASQ4G71I06S2/LH123HT	67.4621	69.1246	239.6	10.4171	15737.2	14303.3	5858.65	1285.06	7543.95	7742.73	6496.34	4753.62	25277.2	34467.5	31621.2	35884	0.229515	0.273107	0.294744	0.349291	0.346165	0.328592	0.313099	0.145269	0.208467	0.208509	0.199118	0.196344	0.526684	0.678599	0.784954	1.03756	1.00159	0.938379	0.84722	0.251199	0.464718	0.469005	0.461568	0.44999	14357.2	13888.2	15168.3	20272.2	15188.9	24328.2	23306.5	11400	11959.9
NILASQ4G71I07S2/LH123HT	67.8837	69.0928	239.888	10.3864	17659.5	18415.8	5750.29	1659.94	8064.74	7078.01	5808.15	4282.07	25154	35494.6	32602.8	35986.3	0.225033	0.265826	0.293101	0.347027	0.339455	0.332054	0.319616	0.148949	0.210085	0.209038	0.204018	0.19709	0.512148	0.651573	0.76701	1.02863	0.972341	0.946633	0.879117	0.261073	0.465764	0.468588	0.475741	0.452478	14211.8	13757.5	15344.2	20051.2	15124.7	24667.1	23565.5	11440.5	12009.7
NILASQ4G71I08S3/LH123HT	67.1002	68.6508	243.267	11.2528	17667.4	18284.4	5753.09	2030.61	8186.85	7350.53	6041.36	4441.64	26309.9	35821.9	32432.7	37031.6	0.22541	0.262616	0.290534	0.347224	0.343056	0.33181	0.319406	0.147393	0.207942	0.209649	0.201302	0.193895	0.513806	0.64024	0.753001	1.02533	0.982607	0.947263	0.877198	0.257968	0.462117	0.468614	0.465821	0.444357	14292.9	13747.9	15298.5	20012.8	15109.5	24677.7	23552.9	11391.9	11959
NILASQ4G71I09S2/LH123HT	67.6224	69.1528	232.968	9.19171	15420.8	14449.8	5988.07	1321.19	7685.24	7561.79	6303.28	4462.43	22210.9	31740.4	28660.7	32383.9	0.231988	0.273166	0.293793	0.347547	0.346817	0.327545	0.311951	0.14441	0.213028	0.209711	0.201618	0.200314	0.528735	0.673459	0.777326	1.03273	1.00091	0.933905	0.842049	0.254334	0.480784	0.470842	0.471553	0.459201	14438.3	13901	15308.6	20379.2	15251.1	24253.2	23252.5	11495.2	12059.5
NILASQ4G71I10S2/LH123HT	67.0502	69.1233	248.073	11.7355	16561.5	13918.1	4906.65	863.46	7371.52	7721.32	6451.57	4644.57	24522.1	32669.7	31197.4	34771.7	0.228718	0.273255	0.296102	0.350517	0.347926	0.328507	0.314118	0.145658	0.208305	0.210781	0.195076	0.197602	0.520711	0.678258	0.792149	1.04715	1.0081	0.940202	0.853495	0.256045	0.467267	0.478934	0.450374	0.455456	14352.4	13882.4	15180.5	20322.8	15160.9	24365.7	23303.7	11353.9	11951.6
NILASQ4G71I11S3/LH123HT	68.8744	69.5559	236.383	11.2108	16925	15752.7	6908.54	1321.45	6710.81	7572.62	6490.95	4531.76	23700.7	34093.9	30020.3	34694.2	0.226449	0.259551	0.283368	0.34909	0.351369	0.327716	0.31232	0.144509	0.212378	0.206033	0.195661	0.194014	0.515123	0.633401	0.740353	1.0399	1.03009	0.938751	0.84578	0.254353	0.47972	0.461291	0.455512	0.444709	14341.1	13817.4	15013.8	20341.8	15212.6	24266.2	23188.5	11448.3	12035.4
NILASQ4G71I12S3/LH123HT	68.0137	68.1746	243.815	11.0661	16608.9	16587.5	5229.43	1772.19	8312.71	7658.29	6559.77	4618.1	25257.4	35931.4	31985	35968.1	0.22852	0.269242	0.296748	0.346253	0.33894	0.330294	0.317255	0.147295	0.210167	0.210165	0.204716	0.197071	0.522407	0.662847	0.78803	1.02567	0.966311	0.940812	0.871244	0.258553	0.46953	0.472296	0.475838	0.452832	14262.5	13800.2	15318.5	20069	15075.9	24513.9	23383.7	11378.6	11954.4
PB80/PHZ51	67.5306	67.9648	243.564	10.7754	18229.1	18485.7	7362.75	3668.18	7633.08	6748.9	6227.12	4185.93	25183	32735	30900.4	35230.8	0.235752	0.266964	0.283691	0.341929	0.344943	0.325543	0.315779	0.148328	0.20481	0.199788	0.197939	0.198269	0.551097	0.654236	0.740548	1.00615	0.996454	0.921244	0.862615	0.259583	0.452605	0.447174	0.454485	0.458654	14301.5	13728.7	15222.8	20092.6	15118.8	24476.7	23419.2	11395.1	11887.9
PHB47/PHZ51	65.6273	65.6742	245.854	10.0887	15408.7	12393.7	4032.96	1523.08	7231.36	6801.57	6427.79	4308.94	23078.3	31494.8	31077.1	32532.3	0.228941	0.282738	0.304966	0.34654	0.346308	0.327917	0.312483	0.14287	0.207794	0.210297	0.195204	0.19568	0.517452	0.714839	0.830745	1.03705	1.00284	0.932432	0.84651	0.25057	0.461806	0.474418	0.433385	0.451934	14457.4	14011.5	15522.6	20280	15094.8	24584.9	23369.9	11407.6	11922.7
PHG29/PHG47	63.2999	62.9207	227.022	9.44361	13605.5	11884.2	4225.27	1971.24	8599.85	7231.13	6246.63	4371.45	23447.8	30757.9	30124.4	31839.9	0.24211	0.28108	0.298337	0.34084	0.336831	0.327497	0.311997	0.150008	0.217607	0.212819	0.203442	0.196351	0.566761	0.713349	0.802915	1.01191	0.958617	0.932857	0.849247	0.264669	0.491529	0.49713	0.475766	0.458681	14294	13869.3	15381.8	20038.6	14939.1	24229.8	23307.3	11403.8	11919.5
PHG39/PHN82	68.2987	68.4727	240.499	10.9787	17612.7	17445.1	6133.93	253.13	5855.02	6011	5599.32	3891.19	23066.1	35215.2	31518.2	35307.2	0.225154	0.261187	0.281728	0.349525	0.351578	0.337122	0.319006	0.156571	0.212529	0.20865	0.198986	0.196624	0.510706	0.631814	0.719785	1.04371	1.02818	0.973808	0.875033	0.275142	0.478182	0.474636	0.456452	0.456941	14302.7	13786.6	15154.5	20385.3	15365.1	24730.6	23496.8	11463.9	11928.2
PHG39/TX205	69.7203	69.8578	244.32	10.0602	18406.4	18588.6	6267.87	3251.35	7392.62	6771.61	6306.47	4023.59	23273.3	35714.7	33910.2	33818.2	0.231538	0.266903	0.282004	0.348922	0.347515	0.3308	0.315672	0.156552	0.214584	0.207573	0.204447	0.204002	0.527293	0.652992	0.725872	1.04304	1.00164	0.944285	0.858952	0.27417	0.474889	0.481137	0.466454	0.475336	14148.8	13637.7	15266	20057.9	15089.5	24578.4	23414.1	11392.1	11852.9
PHG80/PHZ51	65.9866	67.0267	244.116	8.62968	17463.7	16421.7	7715.13	2412.93	8137.4	7515.79	6513.63	4320.73	26801.8	36720.7	31242.2	34720	0.217309	0.254582	0.282148	0.346451	0.346242	0.324221	0.312421	0.144578	0.206203	0.197811	0.191668	0.190916	0.490836	0.610985	0.717457	1.00996	1.00079	0.917223	0.845884	0.249478	0.459066	0.432961	0.433793	0.432287	14215	13848.4	15204.4	20097.9	15239.9	24310.8	23254.1	11447.5	11952.8
PHHB9/LH123HT	68.0058	68.5593	246.979	10.8065	17203.4	16013.5	5989.53	2171.88	6921.8	7485.19	6190.85	4267.11	24733.7	32785.9	32529.6	36040.2	0.224726	0.262617	0.288357	0.348794	0.349958	0.329543	0.317215	0.151735	0.219393	0.214441	0.193622	0.193255	0.508363	0.644887	0.748857	1.0222	1.02131	0.942862	0.866987	0.264823	0.496992	0.487224	0.452307	0.444755	14308	13675	15139.8	20070.2	15322.7	24480	23526.8	11472.2	11952.8
PHHB9/LH185	66.8465	67.3307	237.095	9.75904	18128.4	16255.4	5298.92	1319.26	7420.84	6970.57	5764.95	4411.65	25729.2	34904.3	33188.6	35270.2	0.227787	0.265282	0.291137	0.34771	0.344685	0.331387	0.31778	0.148944	0.210955	0.204056	0.195106	0.192281	0.517961	0.651079	0.7679	1.02699	0.997225	0.948564	0.87418	0.26213	0.468386	0.455489	0.449913	0.444447	14158.8	13756.9	15246.7	19997	15120.5	24476.2	23504.5	11341.9	11807.7
PHHB9/LH210	67.7888	68.0943	240.022	9.88217	18138	15654.5	5435.95	990.17	6489.34	7221.06	6374.67	4328.32	24103.6	34806.4	33200	34959.3	0.231452	0.270957	0.301374	0.353063	0.346154	0.324819	0.310809	0.145703	0.20113	0.202947	0.197383	0.194971	0.535559	0.670169	0.807909	1.05897	1.00284	0.919814	0.842917	0.255606	0.443305	0.462574	0.456379	0.446518	14139.4	13795.9	15293.6	20475.2	15218	24271	23199.3	11351.5	11920.1
PHHB9/NK787	68.5672	69.7166	240.393	10.9876	18791.2	16081.8	6294.49	549.61	6610.01	7846.07	6688.28	4872.64	28131.8	37934.8	34866.6	37893.6	0.221747	0.265897	0.29231	0.356495	0.350485	0.329084	0.316596	0.145104	0.211063	0.205517	0.193558	0.19423	0.506992	0.665052	0.779097	1.06293	1.02315	0.937327	0.866138	0.253969	0.477475	0.447165	0.444449	0.446239	14176.8	13770.2	15230	20563.6	15303.9	24618.7	23514	11385.1	11980.5
PHHB9/PHJ65	69.8222	69.1095	244.204	10.7407	20397	22145.9	7213.57	-76.4	6369.94	7496.39	6503.71	4653.33	25158.1	39441.2	34890.3	38484.1	0.227037	0.256023	0.283342	0.355913	0.347187	0.327198	0.312103	0.149595	0.212688	0.20359	0.200501	0.196912	0.520298	0.630602	0.734977	1.0943	1.00635	0.930281	0.851862	0.263719	0.480277	0.455964	0.469846	0.458408	14017	13579.5	14976.6	20485.8	15121.5	24154.8	23209.8	11333	11968.4
PHHB9/PHM49	67.4747	68.7294	239.38	9.69045	18019.7	16631.2	6528.38	2002.81	8204.94	7607.84	6645.17	4618.97	24490.1	34460.8	33390.1	36382.6	0.225024	0.265478	0.289507	0.347504	0.344007	0.326527	0.315936	0.149211	0.2172	0.213963	0.199524	0.195215	0.510034	0.655372	0.754172	1.02148	0.984658	0.930739	0.860335	0.259572	0.486261	0.476239	0.451989	0.45011	14198.8	13680	15143.3	19960.3	15072	24308.6	23410.5	11417.9	11926.2
PHHB9/PHM57	69.971	71.6045	244.87	11.2508	20142.5	20452.3	8964.59	574.49	6738.95	7682.83	6099.28	4929.09	27685.8	40533.3	34016.4	37819.5	0.218213	0.251627	0.278654	0.348962	0.355003	0.322684	0.313208	0.145517	0.208467	0.203293	0.197878	0.19333	0.495072	0.608698	0.72082	1.03163	1.03416	0.912775	0.858201	0.254959	0.462851	0.448814	0.457477	0.446049	14081.9	13655.5	14919.5	20159	15209.3	24153.3	23376	11365.6	11956.7
PHHB9/PHN47	68.7897	69.5116	235.749	10.8597	17233.8	17630.3	8698.61	862.87	6968.48	6980.92	6335.35	4454.81	24505.3	35025.8	32121	33959	0.229736	0.259887	0.273006	0.344381	0.346219	0.327796	0.312646	0.145331	0.20521	0.198345	0.196545	0.196763	0.519908	0.629122	0.70078	1.01529	1.00367	0.934122	0.852089	0.255923	0.454302	0.446087	0.450347	0.45018	14264.1	13795.5	15101.8	20602.4	15252.4	24286.1	23276.6	11392.9	11963.6
PHHB9/PHN82	68.5719	68.71	240.148	11.2553	18092.7	17369.2	7574.16	768.45	6574.37	7543.72	7028.53	4545.89	25877.8	38336.1	34764.5	36933.3	0.216981	0.253976	0.281908	0.350587	0.350693	0.326645	0.309669	0.145833	0.204402	0.213293	0.194881	0.192626	0.489138	0.614348	0.730845	1.04835	1.01702	0.929937	0.83867	0.256711	0.453412	0.460787	0.452847	0.443815	14169.4	13699.1	14907.4	20248.7	15183.1	24180	23220.3	11405.6	11991.8
PHHB9/PHP60	69.7157	69.0219	247.944	10.5621	19717.2	17370.9	5722.1	1752.22	7619.51	6685.44	6213.36	4641.04	25454.3	34171.9	33336.3	35891.4	0.225665	0.26378	0.287611	0.350455	0.341687	0.331327	0.314525	0.144291	0.205376	0.198633	0.19371	0.194151	0.511365	0.641259	0.745789	1.04128	0.97808	0.94638	0.850768	0.251961	0.45337	0.449659	0.443133	0.446816	14250.2	13764.7	15446	19958	15124.1	24726.3	23451.3	11393.8	11967.3
PHHB9/PHR03	68.8449	69.4915	250.229	12.4287	18204.8	16162.8	4828.74	813	7099.93	7322.65	7154.12	4771.34	25849.7	37021	33263.8	37098.4	0.223775	0.263768	0.292421	0.356671	0.349207	0.327098	0.312173	0.145139	0.206099	0.208669	0.19871	0.194867	0.509975	0.648911	0.775013	1.078	1.01024	0.928999	0.844418	0.252406	0.458635	0.46116	0.457584	0.448615	14266	13830.4	15184.2	20316.2	15081.5	24305.9	23278.1	11406.7	12000.6
PHHB9/PHR55	68.547	68.7922	251.104	12.3277	17836.5	17228.5	6640.54	4599.35	8908.61	7288.79	7160.95	4560.68	24679.1	34597.4	35332.7	37080.6	0.21872	0.262096	0.291235	0.342014	0.347192	0.329358	0.318083	0.15172	0.217242	0.203917	0.193084	0.193775	0.487657	0.641379	0.759443	0.997284	0.991753	0.937197	0.864934	0.262461	0.476624	0.453638	0.458381	0.447324	14175.9	13732	15408.2	19900.6	15116	24903.4	23540.7	11479.8	11955
PHHB9/PHR63	67.9583	68.3113	239.315	9.34701	15908.4	15341	6133	1350.36	7944.95	7858.6	5968.28	3801.55	22944.9	36846.8	31452.6	33768	0.223546	0.261337	0.295177	0.340657	0.338889	0.326337	0.316595	0.156344	0.219142	0.213237	0.203511	0.196355	0.510177	0.644521	0.779193	0.998516	0.962992	0.931146	0.87011	0.277812	0.498571	0.482496	0.480541	0.45722	14180.3	13727.2	15072.5	20090.1	15058	24124.8	23509	11573.4	12089.8
PHHB9/PHW30	68.1226	68.289	246.859	9.93192	17114	16614.7	6144.85	497.14	6606.19	7990.44	6637.43	4371.19	27284.5	38797.8	34097	36876.5	0.228783	0.266331	0.294697	0.34353	0.349016	0.324364	0.313367	0.149749	0.209557	0.20995	0.199334	0.194518	0.530898	0.658143	0.782929	1.01024	1.01298	0.917016	0.857522	0.263679	0.460152	0.466144	0.462396	0.451498	14135.2	13742.7	14929.9	20189.2	15113.7	23980.1	23170	11415.4	11893.8
PHHB9/PHW53	66.3035	66.9406	239.53	10.3649	17835.9	15266.9	4968.66	3091.8	8452.42	7376.18	6499.84	4753.13	27668.3	41121.4	33098.5	36490.9	0.226904	0.265526	0.298702	0.338827	0.338342	0.330859	0.317076	0.148546	0.213489	0.208778	0.199969	0.192185	0.513627	0.647184	0.794122	0.995501	0.963112	0.945263	0.860486	0.25747	0.472862	0.46947	0.458462	0.438951	14287.1	13784.2	15307.9	19900.6	14937.2	24374.7	23372.8	11376.2	11874.8
PHHB9/PHZ51	66.8119	67.8686	247.813	8.95049	17342.3	14241.6	4681.2	2790.03	7103.74	6859.85	6162.41	4444.05	25809.3	37761.9	32902.7	35139.9	0.224846	0.266153	0.297052	0.341504	0.344254	0.333286	0.317635	0.147696	0.204808	0.199112	0.193793	0.191803	0.511456	0.648428	0.787919	1.00874	1.00002	0.953718	0.869068	0.257085	0.454833	0.438121	0.446008	0.441607	14363.3	13968.7	15362.8	19960	15266.1	24631.4	23378.3	11359.5	11858
PHHB9/Q381	64.5202	64.9306	234.384	9.21083	15482.4	12628.5	4697.25	2197.02	7833.78	6963.41	6976.23	4582.6	24701.4	33176	32243.1	32760.9	0.237885	0.276192	0.303401	0.345846	0.342332	0.328944	0.311354	0.145016	0.209758	0.206387	0.201137	0.197438	0.557121	0.685487	0.819791	1.02266	0.984926	0.935557	0.838301	0.255638	0.467967	0.478896	0.466884	0.454514	14360	13920	15631.3	19808.3	15139.7	24679.6	23375	11391	11975.7
PHN11_OH43_0001/PHB47	64.5125	65.2438	236.956	8.93413	11896.5	10127.9	3427.03	2454.57	9600.37	6122.69	5889.13	3926.02	20195	28363	28705	28824	0.233957	0.282426	0.30671	0.344295	0.333032	0.330655	0.316215	0.145773	0.21118	0.211276	0.20326	0.198653	0.536924	0.718948	0.838516	1.02259	0.943179	0.943513	0.85924	0.256078	0.470701	0.489759	0.460696	0.459206	14641.9	14274.5	15923.6	20228	15056	24746.7	23576.4	11440.9	12051.6
PHN11_PHG47_0251/PHB47	64.568	64.7342	242.51	8.00853	14492.5	11709.5	3554.02	3035.66	9228.62	6552.38	6404.19	4100.26	22671.2	31510.8	32727.7	31643.1	0.238241	0.286297	0.303468	0.333709	0.326014	0.334149	0.317877	0.156977	0.220988	0.216325	0.208156	0.202292	0.552273	0.723282	0.817361	0.968397	0.91727	0.957555	0.86275	0.275026	0.495927	0.507601	0.481606	0.472221	14406.7	13930.4	15631.1	19863.3	14918.2	24796.4	23594.3	11506.7	11910
PHN11_PHW65_0323/LH195	68.3008	68.905	237.563	11.0906	16984.9	15987.3	4512.93	806.12	7006.23	7663.76	6604.41	4631.96	23156.5	30072.1	27966	31136.1	0.226521	0.266096	0.284338	0.34515	0.341023	0.333209	0.315916	0.142634	0.209255	0.215725	0.204151	0.199413	0.511425	0.653443	0.741882	1.02962	0.98048	0.950942	0.860418	0.249243	0.466963	0.472675	0.474214	0.463894	14492.5	13985.8	15308.1	20424.1	15080.4	24477.3	23329.1	11463.2	12092.6
PHP02/PHB47	65.0964	65.682	235.444	9.29827	14166	12369.3	5296.69	2699.05	9954.26	7325.06	6019.5	4088.9	22978.4	32609.7	29031.7	31336.5	0.229152	0.268288	0.295611	0.342188	0.340164	0.324077	0.311686	0.146118	0.215265	0.217691	0.205132	0.198734	0.521841	0.661319	0.788791	1.00962	0.975248	0.916307	0.848671	0.256894	0.484654	0.492982	0.477619	0.457962	14340.7	14050.3	15259.8	20111.3	15038.1	24188.2	23298.2	11417.1	11993
PHP02/PHG47	62.5754	61.9956	234.379	7.63104	13941.9	11216.9	4149	308.21	6924.18	7173.11	6377.03	4145.66	23671.6	31297.3	30757.6	30279.7	0.23637	0.282564	0.305211	0.34734	0.338769	0.331853	0.313269	0.152438	0.213296	0.219222	0.201333	0.203792	0.546548	0.718561	0.841243	1.03526	0.97904	0.95421	0.851193	0.268809	0.488711	0.502863	0.476055	0.478338	14417.4	14081.9	15091	20687.4	15351.5	24461.6	23305.3	11454.6	11959.2
PHP38/LH123HT	68.145	68.8335	243.358	8.64442	14268.8	12949.9	4452.76	-372.32	7133.43	7047.79	5316.16	3464.72	20927.7	29991.6	28983.2	31602.8	0.231627	0.275428	0.297421	0.353171	0.34475	0.332617	0.319817	0.161292	0.220213	0.215559	0.204386	0.201008	0.530384	0.688759	0.798615	1.07168	0.993065	0.955375	0.883475	0.286983	0.496949	0.487796	0.477447	0.466082	14221.4	13797	15071.1	20745.9	15173.6	24447.8	23512.4	11471.8	11903.1
PHP38/LH185	67.2492	67.8996	237.887	8.93999	15466.9	13678.6	4353.85	417.12	6332.27	6749.2	6031.45	4022.03	21900.5	32840.5	31823	32932.5	0.237725	0.271685	0.300689	0.345113	0.344261	0.329993	0.312814	0.154764	0.223034	0.208567	0.201825	0.197312	0.549432	0.668582	0.795923	1.02658	0.994399	0.944267	0.854201	0.273441	0.511882	0.476035	0.474573	0.454863	14228	13902	15469.6	20618.1	15239.6	24262.9	23307.3	11375.3	11891.3
PHP38/LH210	66.8502	66.8093	241.37	9.99392	17172.7	15507.3	5079.41	3859.64	9123.02	6166.27	5431.93	3675.28	22928.8	31614.4	31114.5	33588.2	0.234641	0.274242	0.299472	0.338213	0.336438	0.33474	0.321479	0.161363	0.222921	0.213764	0.208689	0.204174	0.53423	0.681941	0.801329	0.993599	0.958268	0.962165	0.882975	0.283002	0.498205	0.478506	0.485431	0.475364	14209.3	13751.2	15268.3	19892.1	15016.3	24804.9	23583.7	11402.1	11852.5
PHP38/PHJ65	66.8157	67.876	245.993	10.6715	17846	16336.8	5391.72	397.97	6992.42	7908.55	6677.45	4246.34	25226.3	37091.8	32412.3	34778.1	0.232981	0.270398	0.296452	0.347817	0.346552	0.325271	0.313945	0.15564	0.219166	0.213107	0.207285	0.20081	0.538893	0.672634	0.796823	1.0317	1.00601	0.918868	0.858489	0.273008	0.495205	0.479134	0.486281	0.469059	14084.8	13691.3	15161.9	20132.8	15195.2	24233.5	23172	11323.6	11789.6
PHP38/PHM49	67.0342	68.5604	234.136	9.39604	15836.2	16044.7	8164.69	1258.56	6908.26	7735.09	6349.13	4081.88	24602.9	34148.3	32379.2	33013.1	0.225547	0.266081	0.292761	0.345963	0.347782	0.325732	0.313818	0.154857	0.222329	0.220187	0.204603	0.199287	0.513328	0.656814	0.759574	1.02289	1.00845	0.925908	0.856722	0.272251	0.506502	0.481365	0.476402	0.458165	14147.8	13668.2	14990.9	20433	15214.8	24126.5	23351.4	11464.6	11907
PHP38/PHM57	68.9175	69.2174	237.867	10.2513	19306.9	18832.6	10091.9	3172.31	8518.55	7184.59	5815.24	4324.55	25254.6	36014.2	32440.2	36195.3	0.221696	0.25619	0.274997	0.342611	0.343988	0.329027	0.319498	0.155033	0.218512	0.210871	0.205286	0.196504	0.499537	0.622312	0.700398	0.998363	0.980711	0.940783	0.874334	0.268809	0.480902	0.47139	0.474767	0.455716	14125.6	13592	15094.4	19793.2	15004.1	24522.3	23669	11413.8	11920
PHP38/PHN47	68.9203	68.7678	236.193	9.57649	17732.6	15685.4	6643.51	1542.01	6968.8	5835.84	4529.6	3848.74	21715.7	30542.6	30213.1	32101.3	0.232848	0.269312	0.281706	0.346193	0.349413	0.334453	0.321566	0.152783	0.218955	0.201228	0.201036	0.199352	0.535822	0.663522	0.723916	1.01886	1.01017	0.962553	0.885207	0.268078	0.495024	0.460009	0.459444	0.459381	14320.3	13745.4	15379.5	20006	15295.9	24981.3	23848.3	11415.6	11828.7
PHP38/PHN82	67.8603	68.0302	242.653	9.75463	17161.5	16224.2	6501.25	2151.99	7266.84	7610.37	6162.7	4366.17	24601.3	36072.1	32145.3	35354.6	0.219746	0.255323	0.291868	0.342763	0.347492	0.325241	0.312403	0.150768	0.218421	0.213751	0.199811	0.192952	0.494309	0.613054	0.76843	1.05856	1.00357	0.921261	0.850833	0.263802	0.490425	0.476656	0.466072	0.44162	14130.6	13705.5	15063	20303.3	15183.3	24067.7	23224.5	11420.5	11980.1
PHP38/PHP60	64.1066	65.8684	229.447	8.14467	13491.9	12371.8	4442.54	2907.52	9736.18	6569.1	6065.61	4252.58	23931.5	32420.9	30973	30953.3	0.235035	0.273497	0.296671	0.335422	0.331069	0.334028	0.315926	0.147971	0.213188	0.211433	0.203028	0.197728	0.538178	0.678845	0.789859	0.979885	0.929008	0.960344	0.858145	0.261675	0.479884	0.480184	0.470268	0.458828	14494	14033.7	15455	19775.9	14898	24749.4	23475	11440.1	11981.9
PHP38/PHR03	67.2301	67.5431	242.237	11.7177	17384.4	15490.7	6529.94	339.18	6236.86	7748.9	6222.59	4262.23	26157.5	38891.4	33412.9	35506.6	0.224749	0.266343	0.302268	0.358132	0.351658	0.325877	0.314285	0.154138	0.217197	0.210508	0.201842	0.195334	0.515128	0.65769	0.80933	1.06692	1.02662	0.927178	0.857953	0.269842	0.486971	0.476283	0.476071	0.446209	14109.3	13639.2	15043.4	20671.7	15391.5	24270.1	23353.5	11401.4	11823.2
PHP38/PHR55	67.7211	68.3095	243.113	10.9988	18716.7	17031	7936.28	3118.96	7619.42	7199.32	5970.67	4188.78	25709.2	33591.3	32840	35482.2	0.228206	0.267961	0.288732	0.348552	0.349561	0.329331	0.318015	0.15739	0.224428	0.212075	0.199547	0.198048	0.515245	0.648564	0.739965	1.02442	1.01681	0.940663	0.863891	0.273002	0.496599	0.471052	0.455044	0.452052	14231.5	13705.6	15191	20047.5	15427.8	24639.6	23547.1	11371.9	11796.9
PHP38/PHR63	66.5693	67.1753	233.691	10.7739	16404.6	14155.5	4549.18	2208.28	7344.34	6721.82	6341.36	4065.69	22891.1	28431.1	29748.9	32746.1	0.237889	0.276978	0.299315	0.345466	0.343873	0.326654	0.312329	0.150166	0.213159	0.209509	0.202916	0.198994	0.550538	0.686149	0.798403	1.01573	0.990119	0.926991	0.845813	0.262829	0.472037	0.479135	0.470843	0.458252	14357.1	13877.3	15439	20024.3	15169.8	24553.6	23374	11351.8	11874.4
PHP38/PHW30	66.7211	66.4956	243.433	9.61987	16545.6	14757.3	6348.27	1045.43	6329.81	7572.41	6140.04	4091.32	25840.3	37315.5	33305.1	34173.9	0.225684	0.268924	0.300736	0.350566	0.350556	0.326972	0.314731	0.154468	0.215157	0.214127	0.200273	0.196121	0.517699	0.666849	0.805326	1.03498	1.0251	0.931752	0.861066	0.272187	0.486603	0.465817	0.465475	0.45237	14163	13672.7	14977.8	20240.3	15332.7	24355.4	23368.5	11435.2	11822.4
PHP38/PHW53	66.6486	67.8894	232.595	10.2543	17473.4	15051.6	5604.44	528.62	7567.22	7458.19	5859.68	4278.41	25924.5	38476.7	33502.2	35098.8	0.223732	0.26602	0.30288	0.348753	0.342799	0.32541	0.316504	0.153972	0.221765	0.21576	0.203615	0.198575	0.501238	0.64846	0.813405	1.0073	0.996161	0.924249	0.869527	0.266573	0.497856	0.474193	0.464201	0.450589	14144.4	13727	15367.5	20130.7	15363.6	24195.1	23417.5	11387.9	11832.8
PHP38/Q381	64.1199	65.5552	237.327	7.77236	14712	13181.7	4930.36	725.79	7572.34	7041.04	5720.05	3827.3	24286.9	33497.6	29590.6	30662.4	0.232016	0.271905	0.297426	0.346369	0.340724	0.328676	0.315957	0.154045	0.212597	0.215109	0.204756	0.199511	0.534885	0.673293	0.793949	1.02773	0.984495	0.937825	0.866947	0.271748	0.473717	0.482574	0.477481	0.460786	14320.8	13882.8	15336.1	20037.9	15115.4	24345.2	23409.1	11445	11906.2
PHV63/LH123HT	66.7964	67.226	235.895	10.5675	14676.2	13471.8	5325.46	4142.95	8404.29	6594.27	5969.03	4087.39	23398.8	32657.5	30344.7	33386.1	0.225611	0.269815	0.293919	0.337694	0.339942	0.331596	0.318182	0.145223	0.208772	0.209615	0.197282	0.191952	0.51151	0.659997	0.773907	0.996634	0.970742	0.948679	0.867197	0.251748	0.456363	0.467661	0.454885	0.441559	14400.7	13944	15265.8	19884.1	14993.1	24703.6	23579.8	11476.7	12058.4
PHV63/NK787	69.3675	68.7731	247.581	11.4774	16355	15736.2	6855.88	255.66	6255.5	6649.47	6019.44	4472.75	23287.5	36250.9	33351.2	34905.7	0.227291	0.264436	0.28939	0.35162	0.346011	0.328726	0.313119	0.139798	0.202869	0.198693	0.190471	0.19328	0.521218	0.654291	0.762126	1.04949	0.997565	0.938144	0.853956	0.244326	0.45265	0.455589	0.441934	0.446175	14272.3	13816.3	15149.8	20417.8	15151.6	24341.6	23349	11430.5	12084.3
PHV63/PGM49	67.6958	68.3217	239.796	10.4493	15430.6	14843	4803.54	576.08	6850.26	7745.29	6866.03	4384.18	23101.5	30264.1	29733	32604.9	0.228109	0.267797	0.289629	0.350436	0.346524	0.33327	0.313176	0.140149	0.200995	0.214759	0.199295	0.196616	0.521231	0.65976	0.765101	1.06018	1.00871	0.953527	0.847353	0.245481	0.443345	0.492569	0.462024	0.453884	14343.6	13864.5	15071.9	20498.7	15148.3	24404.9	23229.4	11427.9	11968.3
PHV63/PH210	67.0837	67.218	238.273	9.86872	16161.5	12225.4	4865.39	2038.98	8682.8	7151.48	6290.06	4248.7	25074.3	35759.8	32297.6	35210.5	0.22676	0.27616	0.304863	0.340837	0.338809	0.329837	0.314489	0.144084	0.212541	0.209615	0.19856	0.193775	0.516089	0.688346	0.825295	1.00001	0.962762	0.938844	0.851497	0.251138	0.467707	0.474457	0.451923	0.446419	14379.3	13960.9	15357	19984	15057.1	24465.9	23429.8	11503.8	12087.2
PHV63/PHJ65	67.997	67.8598	241.882	10.9069	15283.1	15783.8	5169.06	919.87	7282.47	7340.46	6478.78	4777.43	25605.8	34174.1	31221	34852.1	0.231243	0.268666	0.291677	0.349527	0.345795	0.327032	0.313626	0.140865	0.208261	0.219903	0.20196	0.197407	0.528559	0.66537	0.778565	1.0556	1.00967	0.935161	0.856953	0.246753	0.465094	0.491092	0.465242	0.455354	14337.8	13849.6	15053.6	20678.4	15118.8	24119.3	23320.6	11352.9	12010.2
PHV63/PHM57	69.0847	68.9231	232.016	10.4105	17326.8	17404.7	7090.63	353.94	6791.89	6881.62	5361.63	4263.46	24933.5	37084.1	31258.6	33793.2	0.22044	0.257351	0.282807	0.346571	0.346138	0.327357	0.315821	0.147322	0.210974	0.205523	0.198172	0.194423	0.498893	0.62587	0.737375	1.01359	1.00243	0.936916	0.870408	0.259243	0.469501	0.449427	0.458171	0.448294	14124.8	13753.6	15072.5	20078.5	15079.5	24256.8	23483.9	11415.4	11971.3
PHV63/PHN47	69.2817	69.5522	233.908	10.668	16490.5	16954	6012.57	1689.4	7148.66	6716.89	5905.63	4372.19	24051	31020.6	29961.2	32282.5	0.231529	0.265589	0.281443	0.34983	0.34702	0.331466	0.316008	0.143428	0.20649	0.200954	0.198603	0.200112	0.525401	0.650289	0.728067	1.03748	0.998787	0.948674	0.859167	0.250609	0.456756	0.450423	0.454926	0.464662	14397.1	13936.7	15460.6	20106.8	15179.4	24622.3	23380.9	11409	11972.1
PHV63/PHN82	67.2384	67.4221	231.48	11.3125	16379.3	15386.5	6190.42	1564.42	7187.01	7245.64	6297.86	4382.78	26126.6	36029.1	32351	33842.2	0.219704	0.257337	0.285644	0.349907	0.350709	0.327821	0.313536	0.140994	0.206177	0.208149	0.195706	0.190378	0.499757	0.623277	0.740835	1.03634	1.01679	0.934158	0.84958	0.245618	0.456806	0.458623	0.451865	0.437848	14392.9	13869.7	15306.6	19919.2	15244.4	24553.1	23354.2	11478.2	12007.1
PHV63/PHP60	68.6932	68.4139	235.139	11.5609	16604.1	16319.4	6247.47	1031.08	6808.53	7708.06	6512.47	4688.56	27018.3	37359.3	32278	36152.7	0.217203	0.251471	0.285151	0.350652	0.352145	0.325139	0.310511	0.137738	0.204656	0.203664	0.193841	0.186658	0.488005	0.60748	0.744663	1.05756	1.03297	0.923334	0.844326	0.24014	0.456163	0.45439	0.442925	0.425683	14316.8	13865.3	15142.5	20363.4	15105.6	23978.2	23160.6	11471.2	12032.3
PHV63/PHR03	68.4329	68.1367	242.554	10.4939	14104.6	12586	4977.25	868.47	7420.59	7615.8	5723.69	3924.6	23371.1	32483.8	31421.2	33588.3	0.219478	0.269371	0.296062	0.354094	0.348426	0.328998	0.317938	0.150937	0.21654	0.215502	0.189975	0.191508	0.491556	0.663515	0.781827	1.0484	1.00602	0.936235	0.86802	0.26453	0.485126	0.482159	0.446663	0.435667	14316.8	13955.6	15305.9	20563.9	15193.2	24519.6	23580.8	11546.8	12058.9
PHV63/PHR55	68.4066	67.8655	240.467	12.0309	15045.3	12488.2	5635.21	640.61	6748.81	7487.7	6865.74	4512.32	23307.9	34177.9	31761.4	33392.9	0.228676	0.270998	0.294977	0.34776	0.346387	0.325843	0.309629	0.139455	0.202652	0.198262	0.192089	0.193999	0.52199	0.6686	0.780879	1.0285	1.00102	0.925043	0.838491	0.24328	0.47197	0.451994	0.438784	0.449007	14372.3	14046.7	15288.7	20347.8	15277	24211.4	23111.4	11415	12072.8
PHV63/PHR63	65.9138	66.5027	243.747	9.45951	15208.5	14275.9	5257.29	2753.34	9586.05	7235.39	6541.6	4594.17	25592.2	33901.8	31463.1	33322.2	0.223844	0.262892	0.294804	0.339405	0.333431	0.328438	0.314949	0.139703	0.214212	0.212654	0.197673	0.192856	0.509176	0.646327	0.768947	0.980596	0.931832	0.935116	0.853819	0.243434	0.47306	0.474021	0.456727	0.445885	14337	13826.1	15596.2	19801.9	14908.4	24555.7	23505.8	11497.6	12184.7
PHV63/PHW30	67.1502	67.1964	244.012	10.3743	15216.3	13774.3	6392.74	1141.19	7491.07	7421.54	6197.48	4192.11	24936.8	35225.8	32975.7	33879.1	0.227598	0.271291	0.297008	0.351873	0.348276	0.328003	0.315317	0.14811	0.215371	0.213398	0.196416	0.192218	0.522062	0.67458	0.789629	1.03792	1.00987	0.937926	0.862364	0.260147	0.490499	0.480156	0.453209	0.443297	14318.6	13722.4	15152.9	19887.3	15174.8	24402.2	23380.5	11500.7	11984.3
PHV63/PHW53	65.8307	66.9294	232.452	10.2219	14561.8	13537.8	5023.25	3073.18	9032.74	6834.02	6349.81	4340.77	24795.7	33013.4	32114.9	33817.4	0.21967	0.266442	0.296891	0.343431	0.341028	0.328495	0.319085	0.146201	0.211284	0.213097	0.195115	0.193229	0.492148	0.653742	0.780844	0.995995	0.96496	0.933426	0.871334	0.253062	0.468333	0.473073	0.461189	0.445282	14347.4	13938.3	15525	19832.6	15035.7	24770.3	23638	11536.9	12074.7
PHV63/PHZ51	65.4316	66.0693	240.852	9.3298	14515.5	12689.8	5400.91	2323.06	9442.57	6944.42	5766.24	4002.14	22137.9	31257.2	29908.8	31440.3	0.227511	0.272915	0.293365	0.338497	0.335249	0.328891	0.316816	0.144323	0.212882	0.211343	0.196795	0.193621	0.513453	0.673807	0.775439	0.98826	0.939283	0.935711	0.861055	0.251181	0.472556	0.466539	0.454529	0.445974	14514.6	14008.7	15322.7	20016.4	15072.8	24557.6	23495.9	11524.2	12126.6
PHV63/Q381	64.956	65.848	226.073	8.46942	12793.2	12307.3	5175.85	1959.73	8048.58	6347.33	5630.43	3962.52	23791.6	35803.2	30411.7	30902.8	0.231153	0.271299	0.29132	0.33729	0.340726	0.332549	0.318174	0.150261	0.212308	0.212608	0.20279	0.19738	0.530636	0.674738	0.771418	0.991086	0.973597	0.955464	0.874544	0.265895	0.479127	0.472024	0.47261	0.459631	14522.3	14043.8	15222.3	19922.1	14960.4	24598	23545.1	11481.8	11992.3
PHW52/LH185	66.7315	67.8572	236.003	9.29507	15156	14129	6739.86	176.82	7098.8	8341.69	6626.02	4580.48	26595.3	37009.6	33347	33058.4	0.233814	0.272171	0.291605	0.345567	0.345186	0.320142	0.311354	0.14497	0.211129	0.210607	0.198605	0.201068	0.532303	0.6681	0.766333	1.01383	0.998762	0.900223	0.846461	0.25175	0.473957	0.46624	0.461019	0.464303	14289.5	13839.9	15023.6	20283.1	15323.4	24016.9	23235.2	11354.4	11823.7
PHW52/LH210	67.3082	68.3939	237.541	11.4501	18362.6	17689.5	6547.99	2170.05	7543.15	7703.42	6327.23	4291.95	26091	37763	32858.6	36409.2	0.228974	0.264105	0.293316	0.346699	0.345861	0.324348	0.312653	0.148257	0.209681	0.214188	0.203564	0.193579	0.516379	0.642957	0.774563	1.02301	1.00093	0.915179	0.850012	0.25903	0.459469	0.475297	0.46207	0.442343	14055.3	13624.4	15049.2	19923.1	15002.2	24089.6	23199.4	11362	11852
PHW52/NK787	68.9469	68.5551	246.278	11.0578	17043.1	16183.3	6099.54	328.42	7874.14	7448.97	6446.93	4417.63	24508.8	37861	32075.5	34650.9	0.226696	0.263283	0.290557	0.34661	0.339416	0.325942	0.313646	0.149556	0.217292	0.211939	0.20346	0.198949	0.519087	0.647491	0.773929	1.02282	0.970699	0.929659	0.857905	0.260865	0.480639	0.470903	0.476837	0.458261	14241.4	13815.4	15101.9	20147.8	15082.4	24059.9	23231.4	11463.9	12051
PHW52/PHJ65	68.8802	69.6583	236.583	10.9479	17507.2	17113.2	6802.67	411.6	7197.71	7610.62	6843.58	4527.68	23889.9	36143.3	31984.1	34674.7	0.227209	0.263468	0.287678	0.352725	0.338286	0.326188	0.310265	0.145622	0.208688	0.202756	0.202234	0.199444	0.520586	0.64341	0.746766	1.0733	0.965949	0.927715	0.840429	0.253672	0.482862	0.450416	0.465123	0.461892	14105.5	13683.8	15016.5	20369.7	15114.4	24189.4	23181.5	11340.7	11936.8
PHW52/PHM49	68.3857	68.4295	235.972	11.4819	18755.8	19027.3	6331.62	3486.64	6710.24	6360.95	6377.44	4308.08	24549.3	31888	33285.5	36110.6	0.236212	0.266305	0.283595	0.342168	0.345497	0.334833	0.318112	0.149983	0.210645	0.200637	0.205619	0.203981	0.549613	0.64838	0.73808	1.00982	0.99683	0.95734	0.865854	0.261108	0.464821	0.458478	0.576977	0.475032	14370.5	13599.6	15201.5	19996.7	15044.3	24883.7	23503.7	11412.1	11874.5
PHW52/PHM57	69.8314	71.0876	238.519	10.2365	18381.8	17476.6	7718.11	3049.41	8155.09	6665.45	5602.16	3936.18	22565.6	33892	30332.2	32990.9	0.232563	0.265727	0.279115	0.342637	0.349382	0.326106	0.312161	0.15271	0.217461	0.204821	0.200772	0.201533	0.535569	0.650453	0.716896	1.00141	1.01332	0.925974	0.849831	0.269058	0.484573	0.469271	0.464591	0.468605	14299.5	13759.8	15462.3	20074.6	15369.4	24435	23498.3	11459.4	11999.1
PHW52/PHN47	68.9057	69.6765	241.583	11.7408	17509.7	18302.3	7809.46	1376.13	6033.8	6534.8	5526.04	4318.19	26823.5	37964.2	31778.1	34317.5	0.225985	0.256965	0.282234	0.345012	0.355234	0.330734	0.317814	0.145529	0.204474	0.200254	0.199762	0.196236	0.517878	0.624776	0.733589	1.02042	1.04096	0.947478	0.870371	0.253532	0.448293	0.439028	0.454336	0.453268	14233.9	13706.2	15058.5	20033.4	15207.1	24489	23466.4	11420.5	11952.4
PHW52/PHN82	68.0746	69.0656	236.305	10.5018	17527.1	16628.6	4992.21	2318.66	7918.19	6825.03	6302.51	4282.9	25035.5	32357.6	32979.1	34693.6	0.231135	0.267757	0.287879	0.345261	0.34193	0.328958	0.314923	0.148432	0.209446	0.215785	0.204903	0.201152	0.529714	0.650138	0.750731	1.03894	0.990242	0.937188	0.855881	0.259439	0.460684	0.496513	0.472473	0.461765	14172.8	13793.1	15159.6	20417.7	15076	24465.7	23390.3	11374	11855.1
PHW52/PHP60	68.5996	68.1734	237.615	10.5565	15881.1	16217.2	5755.6	2217.69	7339.11	6825.13	6207.51	4378.13	24468.2	33637.7	30549.8	34287.7	0.227842	0.263602	0.283077	0.342803	0.344224	0.331154	0.317434	0.144114	0.210071	0.211603	0.203316	0.196161	0.520279	0.644749	0.734578	1.00894	0.992606	0.944108	0.86259	0.251252	0.465972	0.47343	0.471715	0.453913	14371	13869.3	15194.5	20099.7	15109.5	24598.2	23468.1	11466.3	11938
PHW52/PHR03	68.0949	68.5895	245.057	11.9054	17536.9	15192.4	5589.37	2006.47	8052.66	7111.25	6113.6	4434.47	26384.8	36617.2	35440.6	36447.2	0.229438	0.270113	0.29914	0.350837	0.347335	0.329134	0.31634	0.148974	0.21575	0.210318	0.200808	0.195229	0.525311	0.665472	0.796384	1.04221	1.0015	0.939796	0.859749	0.260159	0.479391	0.465329	0.464888	0.450046	14163.7	13684.6	15225.9	19865.5	15089.5	24481.6	23492.9	11367.9	11872
PHW52/PHR55	68.6701	68.8363	244.493	12.926	17706.2	17365.4	7621.14	1821.49	8309.4	7974.64	6543.51	4752.83	25874.8	41271.2	34347.9	36212.9	0.217373	0.256894	0.282985	0.346064	0.344693	0.323252	0.313543	0.144822	0.210082	0.2048	0.194733	0.193449	0.481035	0.618665	0.731359	1.00149	0.987903	0.913769	0.853905	0.250539	0.463546	0.43566	0.452178	0.440917	14144.6	13707.6	15070.4	19975.4	15015	24113.6	23283.1	11360	11969.7
PHW52/PHR63	66.3693	67.779	235.78	10.336	16791.6	15228.6	5032.12	968.36	7767.29	7158.03	5983.35	4085.35	22959	32761.6	29852.8	31946.7	0.22818	0.267549	0.294097	0.345018	0.339419	0.325127	0.310058	0.148013	0.209756	0.206353	0.201669	0.198345	0.523136	0.654973	0.779997	1.01452	0.970183	0.920452	0.841571	0.261351	0.467657	0.475159	0.463444	0.463529	14163.4	13765.4	15254.2	20012.4	15071	24331.6	23315.4	11388.4	11897.9
PHW52/PHW30	67.7606	66.8029	241.713	10.9213	15657.7	13508.7	5061.36	2027.57	7196.87	6987.22	6117.19	4130.18	24742	33412.6	32941.4	35067.6	0.232522	0.278172	0.29987	0.343631	0.346648	0.331317	0.317165	0.152431	0.216626	0.216832	0.202929	0.198577	0.536548	0.703267	0.807031	1.01099	1.00444	0.95024	0.865794	0.267102	0.487161	0.488863	0.471556	0.460818	14262.6	13737.6	15102.7	20106.8	15180	24529.9	23443.9	11466.6	11908.7
PHW52/PHW53	67.0761	68.2773	229.423	9.72988	15316.9	13761.7	3970.93	1750.06	8022.04	6708.51	6119.98	4015.67	22838.9	28728	30586.5	31701.7	0.24327	0.279672	0.299143	0.348375	0.340239	0.326297	0.31395	0.151229	0.210226	0.216368	0.202611	0.202244	0.56057	0.69771	0.803725	1.0375	0.975856	0.923119	0.852753	0.264632	0.466651	0.482145	0.468806	0.462686	14359.1	13816.7	15366.6	20553.8	15165.7	24481	23324.4	11406.9	11844
PHW52/PHZ51	66.7541	67.8455	239.969	9.13062	13904.6	12992.4	5100.59	6562.16	10223.3	6513.48	5340.58	3454.37	20735.7	29031.3	29368.7	30404.2	0.240602	0.275946	0.298247	0.323949	0.330303	0.330946	0.32146	0.16317	0.231642	0.228062	0.212551	0.208441	0.545879	0.682601	0.784451	0.921926	0.927312	0.94843	0.879421	0.287619	0.515176	0.518181	0.487324	0.482125	14483.9	13892.3	15465.6	19966.2	15088.9	24663.3	23742	11596.7	12092.5
PHW52/Q381	64.0683	66.4824	230.723	8.8366	14321.5	12440.1	3940.56	3302.98	7545.48	7284.16	6599.37	4259.06	23884.6	30742.7	30978.7	32032.8	0.235194	0.279204	0.298903	0.340406	0.339248	0.332119	0.31322	0.151293	0.213367	0.218662	0.20724	0.202234	0.544281	0.705063	0.804792	1.00622	0.976185	0.947821	0.847939	0.266613	0.479775	0.498704	0.483367	0.469003	14405.5	13906.2	15167.1	20374.7	15138.3	24568.3	23313.5	11463	11898.3
REV28HR20 (2016)	69.5557	70.6972	256.524	14.7675	19635.4	19875	10193.2	-25.13	6476.33	6937.92	5450.79	4696.64	26741.9	40214.7	33661.2	38954.1	0.217587	0.246968	0.270638	0.35705	0.36071	0.325976	0.314326	0.146341	0.20436	0.198643	0.193718	0.186465	0.490361	0.590115	0.692576	1.06819	1.06085	0.929001	0.858662	0.251095	0.444676	0.434819	0.435835	0.420424	14067.5	13597.6	14765.6	20320.1	15400.9	24218.2	23344.4	11285.8	11837.3
TX204/PHB47	67.8354	66.5762	236.758	10.4291	16377.6	14750.3	5900.33	2291.5	7868.65	7185.89	5983.1	4349.25	24532.4	34884.9	32427.8	34698.3	0.229142	0.263032	0.291279	0.343571	0.341505	0.33126	0.316459	0.148621	0.213425	0.214217	0.204315	0.196526	0.519032	0.644725	0.768819	1.00561	0.977696	0.939872	0.856189	0.257319	0.470038	0.481564	0.470708	0.453765	14225.6	13725.5	14925.9	19914.3	15098.3	24467.6	23306	11453.7	11954.4
TX303/TX777	71.701	73.4337	248.093	11.4241	17998.4	18117.9	8451	1497.48	6746.69	7346.02	6115.71	4393.3	23681.6	35717.9	33168.1	33719.2	0.226041	0.26124	0.279146	0.346295	0.354869	0.329233	0.314978	0.145786	0.208295	0.203177	0.189792	0.19584	0.514382	0.635239	0.723703	1.01406	1.02587	0.936478	0.854228	0.253514	0.459395	0.453781	0.437167	0.451287	14342.6	13739.8	14955.6	20213	15106	24438	23370.4	11437.2	12043.1
TX714/PHZ51	67.2161	67.941	246.996	9.90798	17598.9	15668.2	5478.12	651.34	8152.95	7549.05	6182.23	4540.53	26635.6	35100.7	31578	34753.4	0.223492	0.256474	0.296024	0.35022	0.343844	0.325855	0.314241	0.148049	0.211805	0.198357	0.195876	0.192363	0.50524	0.62643	0.79069	1.02072	0.989404	0.927424	0.859172	0.258393	0.478229	0.431729	0.441599	0.438591	14149.2	13800.3	15409	20175.7	15140.9	24255	23388.7	11398.4	11969.7
TX714/TX775	69.0791	69.7889	235.101	11.0935	16234	16479.9	7121.46	1155.71	7183.51	7339.45	6812.46	5107.17	26576.5	35698.9	32959.6	33954.4	0.22775	0.265133	0.284841	0.350561	0.344498	0.332362	0.316351	0.139792	0.201214	0.213689	0.201379	0.200205	0.522246	0.655846	0.750283	1.04106	0.980441	0.949409	0.859461	0.243739	0.443977	0.479196	0.470059	0.468714	14317.1	13778.9	14933.8	20153.1	15066.4	24494.2	23314.2	11388.3	12017.6
TX714/TX777	71.2794	69.7597	242.017	12.2541	16411.7	17677.1	9914.18	2072.11	7563.42	6400.25	6053.78	4294.93	24891.7	37353.1	32245.8	35615.6	0.225646	0.262479	0.278272	0.346258	0.347477	0.331395	0.31638	0.148089	0.209848	0.209084	0.195712	0.197459	0.510135	0.635484	0.717681	1.00561	0.99659	0.952782	0.862449	0.258246	0.461325	0.449711	0.446043	0.453568	14230.6	13675.7	15105.1	20004.6	15217.1	24569.3	23495.9	11386.3	12004
TX714/TX779	69.202	69.7972	242.861	12.0925	19622.8	19094.6	7582.93	967.87	6771.95	6831.55	5714.7	4401.07	24844.1	35311.6	34080.9	36886.6	0.2263	0.257343	0.282368	0.349051	0.349446	0.331327	0.319294	0.152385	0.212498	0.208159	0.198703	0.194864	0.519525	0.630812	0.735109	1.03507	1.00813	0.948695	0.874978	0.267066	0.474611	0.470395	0.464606	0.454801	14176.2	13585	14951.1	20403.3	15006.1	24482.9	23448.3	11464	11986.7
TX740/LH195	70.8359	71.1741	246.053	12.0989	18236.6	19693.3	8357.94	1790.69	6300.35	6865.26	5602.58	4473.05	25726.1	37079.1	31980.4	34524.9	0.226418	0.256496	0.278919	0.334438	0.356857	0.334931	0.322127	0.150056	0.207051	0.212358	0.203492	0.198451	0.517803	0.629306	0.726167	0.965017	1.04103	0.959953	0.882909	0.26032	0.45852	0.47643	0.474914	0.462925	14275.6	13698.8	14901.5	20334.1	15607.2	24551	23538	11442.3	11956.5
TX770/LH195	70.4034	71.5933	245.108	11.8023	16966.4	17055.2	7877.34	1613.92	7244.57	6670.39	5590.21	4086.43	24151.7	37537.4	32759.2	35540.5	0.221885	0.257923	0.279731	0.351016	0.347557	0.331285	0.319109	0.146251	0.201923	0.205023	0.194482	0.192275	0.504941	0.631399	0.71875	1.04124	0.997725	0.949	0.875246	0.255233	0.443513	0.45224	0.451357	0.442299	14193.1	13731.9	15099.2	19990.5	15008	24517.8	23512.4	11505.2	12005.2
TX772W/LH195	69.9498	69.7867	225.825	11.4036	19879.5	19551.7	9695.5	2218.02	7139.01	6442.31	5132.78	4693.82	27238	37563	34422.4	35498.7	0.22192	0.256314	0.277205	0.34497	0.350876	0.334892	0.323121	0.14812	0.210064	0.20648	0.201253	0.196416	0.505669	0.625923	0.710213	1.01186	1.01642	0.966193	0.889348	0.25644	0.462193	0.455449	0.45896	0.456271	14242.1	13674.6	14967.8	20050	15092.3	24734.2	23695	11372.6	11858.1
VA35/LH195	68.6163	68.4096	243.651	11.079	19034.2	19431.9	6115.68	1008.6	7432.08	6526.88	6434.72	4789.95	24769.8	34820.3	33723.3	37085.2	0.230194	0.264508	0.283527	0.359408	0.337472	0.334406	0.319039	0.140546	0.210574	0.208381	0.196014	0.193371	0.516535	0.641605	0.731406	1.07414	0.966944	0.958966	0.867835	0.243147	0.462379	0.466077	0.446434	0.446655	14286.8	13784.1	15213.7	20130.4	15182.1	24725.6	23476.9	11396	12047.5
W10001_0022/PHB47	63.328	63.852	230.397	9.25223	13018.5	10993.6	4148.33	2654.08	8549.44	7522.09	6809.42	4191.11	21023.6	29899.3	28144.8	29875	0.23754	0.286935	0.29785	0.335414	0.329144	0.333604	0.31085	0.144584	0.206986	0.219649	0.205098	0.203832	0.543633	0.732915	0.793053	0.978977	0.918672	0.954336	0.842808	0.254761	0.461777	0.502539	0.472601	0.473073	14486.1	13970	15142.7	19877.4	15039.5	24309.2	23267.7	11414.7	12044.5
W10004_0216/PHZ51	66.8237	67.9687	250.012	9.97786	17575.5	15566.5	4174.83	1306.49	6628.53	7238.38	6580.85	4462.18	23977	31034.2	30701.2	34217.6	0.226136	0.267141	0.300018	0.348659	0.347628	0.327457	0.315014	0.142483	0.205442	0.205901	0.195029	0.194779	0.512395	0.65709	0.807602	1.04476	1.0111	0.932276	0.857181	0.249739	0.453289	0.465352	0.433504	0.446252	14369.6	13936.2	15580.6	20325.7	15142.4	24527.3	23438.9	11390.1	12030.3
W10005_0107/PHB47	64.4375	65.6334	230.904	9.00132	13338.4	11211.9	3082.57	2071.41	8038.59	7447	6610.95	4345.39	21763.3	29108.3	30504.2	31467.1	0.239489	0.287163	0.302204	0.342553	0.333852	0.332383	0.313671	0.145776	0.213647	0.216476	0.205857	0.199618	0.554307	0.733792	0.810353	1.01417	0.94461	0.946167	0.851134	0.2537	0.479049	0.5021	0.474189	0.458799	14520.6	14062.9	15490	20427.9	14985.7	24556.1	23366.7	11453.8	12021.4
W37A/PHB47	62.7164	62.0449	229.984	9.34659	12221.4	8864.51	3955.58	-174.97	6013.25	7809.61	6813.75	4263.08	21774.3	29984.5	29197.6	30519.4	0.23647	0.298054	0.315123	0.351431	0.345181	0.328606	0.312368	0.148505	0.212021	0.227209	0.211358	0.20404	0.551319	0.787132	0.880228	1.05957	1.00064	0.934108	0.844963	0.259724	0.478955	0.52253	0.50085	0.475932	14472.6	14274.8	15031.3	20652.8	15365.9	24263.9	23151.3	11366.9	11948.1
WF9/H95	66.7251	68.8446	238.09	10.8573	14563.8	12179.2	3950.5	2992.81	8214.12	7020.9	6812.44	4537.41	24765	32481.3	30412.2	32302	0.230775	0.274374	0.303802	0.343934	0.340018	0.327461	0.311435	0.134442	0.199943	0.209455	0.196905	0.195265	0.523439	0.68113	0.824827	1.01365	0.969372	0.928387	0.838015	0.234392	0.439081	0.465878	0.448602	0.448151	14510.6	13968.1	15492.6	19752.6	14973.5	24581	23405.7	11452.7	12040.5
Z029E0002/PHZ51	67.1415	68.0112	240.123	9.13761	16844.4	15788.6	4578.89	1846.89	7105.56	7043.13	5929.23	4263.64	23288.7	34168.7	32214.4	34172.5	0.228348	0.264332	0.298179	0.347159	0.343153	0.331472	0.315331	0.148332	0.210644	0.212816	0.198655	0.196569	0.520417	0.652235	0.795855	1.03714	0.987512	0.947439	0.859947	0.259619	0.472853	0.460839	0.45693	0.452149	14259.4	13798.6	15185.2	19963.7	15146.6	24312.6	23357.8	11396	12066.7
Z031E0012/PHZ51	66.0763	67.5948	240.124	10.0345	15804.3	13889.6	5702.93	1001.43	7134.5	7333.2	6701.91	4528.61	24479.5	34292.4	32675.7	33645	0.231315	0.271794	0.299613	0.348485	0.340986	0.326778	0.311727	0.147568	0.209251	0.212672	0.199415	0.198616	0.530984	0.676817	0.803581	1.0395	0.977876	0.928696	0.845092	0.258277	0.469267	0.463371	0.463696	0.461576	14252.9	13904.8	15075.2	20278.9	15131.9	24319.6	23198	11368.6	11977.1
Z031E0556/PHZ51	66.8397	67.4991	241.639	9.75149	17150.7	14775.8	3967.56	1599.95	8041.79	7201	6712.12	4380.74	23654.4	32124.6	32037.9	34488.3	0.229945	0.272268	0.2976	0.347108	0.341196	0.328651	0.314703	0.147036	0.212305	0.205448	0.197852	0.19598	0.528607	0.676489	0.793492	1.0336	0.977188	0.932785	0.853465	0.256806	0.474984	0.459602	0.456485	0.453507	14289.1	13903.4	15489.6	20273.2	15088.8	24552.8	23424	11380.4	12053.1
Z032E0034/PHZ51	66.6935	67.5875	237.181	8.77435	15784.5	13798.8	5116.31	2008.79	7865.24	7271.53	6314.16	4531.2	23718	32439.6	32176.5	33807.6	0.231253	0.273291	0.297383	0.338573	0.337414	0.33072	0.315024	0.147022	0.212744	0.213062	0.198895	0.195337	0.531404	0.682183	0.793168	0.997182	0.965325	0.940293	0.857331	0.255468	0.475131	0.461149	0.457626	0.453411	14392.6	13912.8	15132.3	20183.9	15206.6	24393.4	23344.1	11400.9	11993.1
Z032E0081/PHZ51	66.9873	67.9984	243.133	9.63105	15651.3	13680	3849.37	2545.64	8430.03	7337.65	6929.13	4438.29	24053	34265.8	31417.5	32646.6	0.229267	0.273683	0.305616	0.339974	0.328799	0.329755	0.313116	0.145347	0.206667	0.213222	0.20136	0.200337	0.524888	0.682585	0.82145	0.996119	0.931171	0.936927	0.849151	0.255054	0.458083	0.463907	0.463751	0.465383	14278.7	13906.5	15366.8	20012.3	15084.9	24407.7	23321.4	11338.7	11946.8
Z033E0001/PHZ51	66.4926	67.1151	243.874	8.90939	15012.2	13299.4	3896.69	1793.45	8167.5	7628.41	7413.16	4172.28	23586.3	33713.4	31816.8	32691	0.23041	0.274573	0.308316	0.343	0.331262	0.327376	0.310256	0.150558	0.211468	0.218072	0.201811	0.20009	0.530616	0.687134	0.840204	1.01692	0.934742	0.928084	0.840041	0.265232	0.480534	0.479635	0.470555	0.46457	14215.6	14007.8	15336.6	20073.9	15032.3	24282.3	23249.9	11400.7	11980.8
Z033E0056/PHZ51	66.7186	67.1011	241.911	10.4282	18136.4	15351.1	4625.59	2680.45	8475.81	7185.14	6217.94	4484.04	23466.8	34831	32266.3	34788	0.230614	0.271231	0.294464	0.342964	0.334165	0.331988	0.318994	0.149443	0.217801	0.208733	0.201842	0.195964	0.526128	0.670309	0.775366	1.00422	0.94223	0.943997	0.87045	0.26148	0.49004	0.479145	0.466053	0.452396	14270.9	13696.3	15437.1	19987.6	14922.4	24668.3	23498.7	11394.6	11938.9
Z034E0042/3IIH6	64.39	64.8539	238.133	8.84175	14664.1	12000.7	4014.47	1444.42	7516.37	7811.09	6469.41	4497.24	23543.6	33173.1	31600.5	33065.3	0.238406	0.286702	0.306292	0.346941	0.344287	0.328056	0.314739	0.14958	0.217476	0.208491	0.200341	0.196505	0.549798	0.730781	0.833581	1.03319	0.994583	0.931845	0.857047	0.262863	0.495098	0.477513	0.465915	0.455157	14299.1	13767.3	15184.3	20202.2	15131.3	24328.5	23289.4	11360	11916.1
Z034E0042/PHZ51	66.6428	67.1371	246.52	10.0448	15805.6	14472.7	4428.15	1916.96	7798.97	7431.5	7060.14	4312.54	24020.2	31151.9	30619.4	33173.9	0.229872	0.268974	0.30366	0.342244	0.34271	0.324876	0.31137	0.14747	0.211552	0.206369	0.198196	0.197072	0.529822	0.667233	0.818289	1.01016	0.986949	0.923025	0.845033	0.258595	0.471255	0.471062	0.455909	0.454977	14206	13905.2	15277.2	20129.9	15062.7	24312.6	23186.1	11408.8	11896.8
Z034E0064/PHZ51	65.8399	66.6656	243.06	9.32954	17203.1	14215.7	4764.44	3601.14	9225.26	6921.18	5730.49	4128.02	23247	32871.1	31802.1	34332.2	0.230874	0.277219	0.298597	0.334987	0.330803	0.332447	0.321007	0.154201	0.221015	0.212308	0.202666	0.195819	0.529629	0.692819	0.791683	0.969283	0.929149	0.948922	0.881427	0.270962	0.499767	0.48352	0.470954	0.454816	14248.2	13815.2	15334.1	19957.1	14999.9	24736	23656.3	11393.4	11959.6
Z035E0047/PHZ51	66.2906	68.5027	236.876	10.1361	17475.3	15270.9	5244.53	2049.28	6994.9	7200.83	6284.15	4434.01	23392.6	34541.6	32133.4	35163.2	0.230654	0.266985	0.297827	0.346265	0.34479	0.332162	0.316603	0.146418	0.21176	0.210773	0.19936	0.194883	0.52307	0.655565	0.791532	1.02698	0.99889	0.945767	0.86003	0.257076	0.472455	0.457536	0.460702	0.450733	14359.6	13769.5	15198.9	20243.6	15292.2	24438.2	23364.9	11392.1	12088.3
Z035E0060/PHZ51	65.575	67.548	248.537	10.2031	17420.1	14839.1	4744.46	1168.69	6950.31	6903.11	6311.65	4301.45	24538.3	34160.2	32715.9	35370.3	0.229943	0.270052	0.308503	0.351254	0.345745	0.325702	0.313509	0.150218	0.212927	0.204129	0.197249	0.19543	0.527669	0.669697	0.837386	1.0405	0.999321	0.925504	0.851674	0.263823	0.475905	0.444979	0.454086	0.451512	14221.8	14006.4	15575.1	20153.2	15146.2	24528.1	23355	11402.9	11901.9
Z036E0034/PHZ51	67.2763	68.0818	240.476	9.97743	17130.4	14527.2	4031.98	1285.79	7862.46	7806.25	6906.63	4459.03	23836.5	32003.9	31362.1	34870.8	0.231097	0.270244	0.297545	0.353047	0.344277	0.327868	0.312299	0.146296	0.21339	0.207313	0.199332	0.195612	0.528572	0.669536	0.792305	1.06008	0.994567	0.930662	0.846933	0.255801	0.477513	0.472857	0.460506	0.449593	14354.4	13846	15355	20164.7	15163.8	24211.7	23194.2	11374.8	11962.7
Z036E0057/PHZ51	67.0291	67.5758	239.825	10.2453	17249.2	15283.4	4370.38	1684.85	7453.01	7339.94	5985.81	4536.03	24935.4	33046.8	32977.4	35183.4	0.228185	0.267386	0.299423	0.345384	0.340214	0.330125	0.316219	0.149434	0.208177	0.211773	0.199105	0.195164	0.524773	0.661652	0.803607	1.02763	0.978096	0.940173	0.863219	0.259721	0.466621	0.466437	0.456105	0.453597	14298.4	13841	15217.1	20230.6	15092.8	24454.9	23418.5	11353.2	11958.2
Z037E0012/3IIH6	65.4154	66.2219	236.655	11.5196	15694.8	13373.9	4530.27	1250.4	7207.48	7718.79	7062.29	4944.21	25304	42006.8	32687.8	34715.5	0.235099	0.280904	0.300995	0.349921	0.346894	0.328706	0.312636	0.144475	0.211945	0.212652	0.200992	0.196622	0.537883	0.706002	0.809738	1.04205	1.00722	0.934223	0.845631	0.252898	0.478363	0.482673	0.468728	0.453078	14353.1	13830.1	15203.8	20189.5	15276.7	24344.8	23161.1	11345.8	11893.9
Z037E0054/PHZ51	66.3128	66.5578	240.355	9.8742	15173.1	12422.2	2968.43	3427.62	8913.44	7100.12	7100.38	3947.83	22763.8	31254.2	29022.1	32075.5	0.233785	0.281104	0.314112	0.331952	0.332249	0.327467	0.316403	0.152822	0.220141	0.208629	0.202665	0.199604	0.53612	0.701135	0.862931	0.969216	0.941874	0.929759	0.861003	0.268647	0.497032	0.475094	0.468705	0.458563	14365.2	14147.5	15625.9	20062.4	15118.7	24490	23436	11433.6	12053.6
Z038E0057/3IIH6	64.561	66.2584	237.795	10.5177	16572.9	14634.1	5471.03	1856.69	7240.22	7446.13	6909.49	4924.75	25557.7	34781	33547.7	34764	0.233002	0.274926	0.296332	0.345145	0.347254	0.328365	0.313209	0.146979	0.215404	0.214005	0.202031	0.198357	0.52993	0.682792	0.788246	1.02519	1.00666	0.934647	0.841347	0.255783	0.485335	0.472744	0.469444	0.459514	14215.5	13602.9	15064.7	20203.1	15094.4	24339.6	23245.2	11350.7	11854.3
Z038E0057/PHZ51	66.9964	67.5664	245.59	9.99199	17431.3	15455.1	3188.24	3468.48	9315.75	7303.59	7124.82	3998.86	23826.8	32377.5	30614.9	34350.5	0.232427	0.273205	0.301647	0.331693	0.335939	0.329612	0.317432	0.151381	0.216011	0.209691	0.202114	0.198375	0.534792	0.679334	0.807677	0.960411	0.954495	0.938207	0.86883	0.26566	0.487385	0.486596	0.469522	0.456842	14311.1	13838.7	15523.6	20016.5	15203.1	24619.9	23410.5	11470.7	11905.9
[truncated: 975 more columns]

## Sheet: TPP_RGB (OM)
Pedigree	DTA	DTS	PHT	GY	BCC_103	BCC_105	BCC_118	BCC_27	BCC_34	BCC_41	BCC_48	BCC_55	BCC_59	BCC_63	BCC_69	BCC_77	BCC_82	BCC_88	BCC_97	BGI_103	BGI_105	BGI_118	BGI_27	BGI_34	BGI_41	BGI_48	BGI_55	BGI_59	BGI_63	BGI_69	BGI_77	BGI_82	BGI_88	BGI_97	BI_103	BI_105	BI_118	BI_27	BI_34	BI_41	BI_48	BI_55	BI_59	BI_63	BI_69	BI_77	BI_82	BI_88	BI_97
2369/3IIH6	66.5879	67.0718	240.48	10.2773	0.240649	0.23857	0.317447	0.211423	0.21225	0.249046	0.227967	0.243317	0.24471	0.247416	0.237267	0.235018	0.258502	0.252058	0.248029	0.600528	0.601088	0.911646	0.52459	0.521494	0.64052	0.552549	0.596398	0.590712	0.589302	0.574386	0.570719	0.639915	0.620837	0.612925	105.937	115.175	117.592	117.261	103.298	153.453	100.102	85.5909	88.0032	82.4453	101.537	30.7274	93.7214	96.7247	97.4833
2369/LH123HT	68.0718	69.1304	242.134	10.5954	0.246614	0.238732	0.31112	0.209245	0.206341	0.24533	0.22663	0.240168	0.24012	0.246835	0.236645	0.233206	0.259517	0.251909	0.247821	0.619444	0.601638	0.887514	0.516558	0.50136	0.625752	0.54909	0.585993	0.575868	0.591298	0.570711	0.565164	0.643102	0.621982	0.612072	104.82	113.87	117.461	117.474	102.308	151.753	102.738	85.6988	85.8632	84.9253	100.874	31.8411	93.6884	97.7242	97.1079
2369/PHN82	68.5988	68.8376	236.574	12.574	0.236221	0.240693	0.310928	0.209566	0.204423	0.247976	0.229276	0.242015	0.241783	0.24554	0.238909	0.235053	0.259354	0.251458	0.248103	0.582915	0.603984	0.887951	0.518439	0.495601	0.637438	0.558327	0.59551	0.580287	0.585419	0.574011	0.570365	0.639547	0.61894	0.609116	101.638	110.191	118.485	118.642	100.798	153.773	101.847	85.5651	84.5487	83.1093	98.3189	31.2012	91.348	97.406	97.6398
2369/PHZ51	66.7869	67.9374	244.867	10.035	0.238613	0.242928	0.313227	0.206467	0.204552	0.245157	0.226896	0.239372	0.237986	0.244135	0.235142	0.236337	0.258131	0.251969	0.248755	0.595373	0.613871	0.894316	0.508878	0.496978	0.622843	0.551122	0.58543	0.568626	0.584127	0.567146	0.572847	0.637446	0.621386	0.615582	104.688	116.205	111.089	120.818	103.078	149.697	105.729	86.6348	85.5986	86.7682	102.561	31.4115	95.264	98.5262	98.6683
B14A/H95	67.8741	68.3921	236.248	11.8616	0.248347	0.240877	0.311654	0.209623	0.210204	0.246598	0.223994	0.241375	0.23973	0.248497	0.232251	0.233201	0.258028	0.252367	0.249272	0.624053	0.607089	0.894398	0.517713	0.513466	0.627633	0.537501	0.58661	0.570405	0.592972	0.554046	0.56022	0.634817	0.618351	0.614524	106.11	113.309	125.576	119.825	104.486	151.652	100.092	87.0989	86.9319	85.5818	101.213	30.9933	94.0727	98.4711	97.9412
B14A/MO17	67.3302	67.5747	234.125	11.8364	0.247711	0.243724	0.321516	0.20748	0.204657	0.245202	0.229362	0.243041	0.243257	0.246835	0.236191	0.235244	0.260133	0.254763	0.251297	0.626947	0.619418	0.907934	0.509467	0.497676	0.625517	0.558337	0.594883	0.589754	0.593164	0.568106	0.568585	0.645922	0.632636	0.625664	106.68	114.979	102.463	118.221	103.084	151.358	103.109	86.6747	87.4009	85.7648	101.79	31.6307	95.5002	99.4538	99.1812
B14A/OH43	66.2787	67.5387	236.009	12.0634	0.244667	0.240857	0.309849	0.216201	0.213294	0.245308	0.226803	0.242155	0.24357	0.245894	0.235248	0.23205	0.260889	0.252656	0.248653	0.614055	0.609436	0.879888	0.538171	0.523095	0.621604	0.54667	0.589765	0.588162	0.585321	0.564413	0.56002	0.644807	0.624737	0.615251	104.789	115.861	122.344	120.522	106.371	151.038	102.99	86.2966	86.3414	87.4433	100.374	32.0102	90.4762	98.0518	98.0572
B37/H95	67.7549	69.3489	235.052	10.6985	0.241486	0.23812	0.316111	0.20909	0.207261	0.247375	0.224026	0.243056	0.238303	0.245124	0.235206	0.229895	0.256584	0.250344	0.24741	0.603402	0.599549	0.904503	0.514613	0.503025	0.633059	0.537934	0.597489	0.567733	0.584723	0.56484	0.55196	0.634151	0.616399	0.611441	105.071	115.54	118.029	117.689	103.259	155.89	103.665	87.4439	89.9042	86.7295	102.915	32.4533	96.0358	100.542	98.7839
B37/MO17	66.8488	69.3075	238.362	11.4612	0.241637	0.239822	0.318571	0.207263	0.201102	0.243294	0.226124	0.242387	0.239501	0.246088	0.236916	0.232327	0.256382	0.251422	0.24752	0.606474	0.607373	0.92068	0.511522	0.485102	0.620638	0.547008	0.596075	0.57428	0.592256	0.574904	0.561807	0.636632	0.624392	0.616227	106.56	115.596	128.106	117.404	101.929	154.559	101.494	84.8339	86.0482	85.4692	103.101	32.1082	97.0822	101.157	100.121
B37/OH43	65.6326	67.0494	237.313	10.2302	0.245119	0.239825	0.302262	0.208667	0.202645	0.243153	0.225886	0.240232	0.240841	0.246476	0.236521	0.232638	0.26007	0.252616	0.247309	0.614251	0.606709	0.862742	0.514821	0.490345	0.617727	0.544815	0.583517	0.580103	0.593413	0.571592	0.561612	0.645569	0.626387	0.612638	105.446	115.732	138.049	119.493	104.85	153.083	103.731	85.6247	86.7457	88.2573	102.378	31.9903	93.7296	99.9507	100.276
B73/MO17	67.5607	69.3645	246.124	11.1968	0.242792	0.243343	0.314386	0.208869	0.203846	0.245023	0.229413	0.244519	0.242773	0.249711	0.239276	0.231228	0.262	0.252918	0.250138	0.608585	0.616965	0.883827	0.514745	0.494085	0.624634	0.559497	0.602071	0.584924	0.60082	0.576882	0.557777	0.653413	0.627528	0.622159	102.829	114.298	107.975	116.629	100.805	151.512	101.708	86.1986	84.3217	82.9621	100.675	32.491	94.2835	97.279	97.3684
B73/PHM49	69.2354	68.8461	240.342	11.1674	0.239866	0.239829	0.315746	0.208186	0.203076	0.246548	0.230131	0.24361	0.240408	0.245829	0.236633	0.232794	0.257037	0.249347	0.247296	0.601212	0.607946	0.905626	0.514398	0.49067	0.632044	0.561354	0.601606	0.579011	0.591202	0.571894	0.567221	0.638844	0.619276	0.615308	103.617	113.433	118.347	118.55	101.028	152.441	102.249	85.8905	83.9423	84.1023	100.899	32.2172	94.0068	98.8691	97.7186
B73/PHN82	67.9217	69.3038	240.022	12.1136	0.242954	0.239966	0.309104	0.207496	0.206114	0.247394	0.229087	0.245031	0.242517	0.24753	0.237932	0.232088	0.258817	0.252794	0.247523	0.605735	0.603883	0.879544	0.509625	0.501143	0.633104	0.557233	0.601611	0.58316	0.592039	0.5754	0.557547	0.640627	0.62487	0.611987	105.593	114.797	124.529	115.625	101.283	151.972	102.363	84.7963	88.0736	86.2249	103.12	31.7888	96.8614	100.502	100.765
B73/PHZ51	67.257	67.9956	249.363	10.9925	0.24435	0.239271	0.316012	0.208008	0.205591	0.247101	0.230396	0.240826	0.24003	0.245206	0.236614	0.229749	0.257791	0.250006	0.24618	0.612829	0.602618	0.892979	0.512523	0.498574	0.63316	0.560005	0.588064	0.575083	0.58563	0.571813	0.551995	0.638204	0.616596	0.609735	106.962	114.248	118.751	118.424	102.732	153.698	103.481	85.2002	86.8357	88.2187	106.338	32.6706	97.2616	100.945	103.484
B73/TX6252	67.3033	68.8752	237.83	11.1797	0.236794	0.241885	0.314605	0.210897	0.206276	0.246522	0.229194	0.239053	0.241456	0.248745	0.236989	0.230799	0.256621	0.251419	0.245384	0.590475	0.613867	0.8932	0.522319	0.501962	0.631059	0.559377	0.582061	0.584507	0.602429	0.574542	0.559328	0.637762	0.62564	0.609825	106.596	117.197	119.661	118.697	104.024	151.393	104.143	86.987	88.3081	90.1063	104.547	33.2449	97.9784	102.152	100.992
B73/TX775	68.3212	69.3575	237.739	12.7315	0.239431	0.246202	0.315532	0.20752	0.201481	0.243974	0.225503	0.242527	0.243702	0.250157	0.238416	0.232837	0.262105	0.253327	0.25164	0.598064	0.62554	0.900366	0.513102	0.48742	0.618181	0.545291	0.592927	0.587169	0.600844	0.576378	0.569135	0.655153	0.631394	0.626247	104.442	113.125	112.46	120.235	104.507	148.476	100.749	87.1457	86.5978	85.3308	102.519	32.4955	94.4422	100.185	97.3772
B73/TX777	68.6212	69.3178	252.604	12.0173	0.236388	0.238469	0.313734	0.208682	0.202527	0.245106	0.22643	0.242849	0.242836	0.245856	0.236364	0.232737	0.259593	0.250313	0.24781	0.586787	0.599291	0.886369	0.516103	0.490238	0.624374	0.548949	0.595645	0.585814	0.589122	0.56724	0.563495	0.640247	0.615676	0.611771	105.541	114.75	108.031	117.935	101.997	150.969	101.142	85.832	85.5195	85.0076	99.9189	31.8351	91.7604	96.4443	96.6684
B73/TX779	69.1649	69.3582	245.869	13.1695	0.23624	0.240933	0.309294	0.204879	0.201376	0.247053	0.228313	0.245316	0.244121	0.252405	0.238582	0.237353	0.262863	0.252975	0.250841	0.58429	0.606606	0.870227	0.504304	0.485703	0.631415	0.556347	0.602812	0.591341	0.610614	0.574833	0.578986	0.654399	0.625783	0.622807	101.283	113.042	111.028	118.379	101.994	150.974	102.829	85.4343	85.3674	83.2836	98.7084	30.5508	92.6031	97.6924	95.0537
B97/PHB47	65.3168	66.6352	237.073	10.0511	0.24334	0.241518	0.335699	0.206258	0.199119	0.242705	0.223465	0.240175	0.240892	0.245928	0.236652	0.229808	0.260305	0.251769	0.248681	0.613409	0.614461	0.967553	0.507678	0.478302	0.615802	0.537191	0.584099	0.577284	0.590992	0.572778	0.55401	0.650286	0.624373	0.619992	107.484	118.151	91.956	120.693	103.476	150.491	102.466	85.7755	87.8735	89.9257	103.037	32.7529	98.3308	101.458	102.834
BGEM-0005-N/LH195	69.1794	69.3793	238.113	10.5946	0.238942	0.237507	0.299838	0.207	0.202716	0.244321	0.225762	0.238973	0.238866	0.244156	0.235428	0.229389	0.254669	0.249837	0.247087	0.59447	0.597015	0.843192	0.510462	0.49183	0.623374	0.547653	0.585089	0.573924	0.580455	0.564478	0.553747	0.625041	0.615467	0.608868	103.593	115.182	118.625	118.914	103.428	151.935	104.242	88.2689	87.5866	82.6035	100.442	31.9636	90.6225	97.932	96.2024
BGEM-0039-N/LH195	68.5862	68.8997	252.005	10.4911	0.24468	0.241675	0.31208	0.206957	0.206665	0.246444	0.226135	0.238696	0.239498	0.243876	0.235837	0.23369	0.260799	0.253496	0.248837	0.615572	0.610958	0.885508	0.510044	0.502564	0.629286	0.546814	0.582182	0.574539	0.581138	0.565641	0.564987	0.649978	0.629966	0.619261	107.992	117.741	116.346	118.028	102.35	151.189	100.785	85.3495	85.7155	84.8837	100.49	31.8295	97.8954	102.297	103.211
BGEM-0040-N/LH195	68.9019	68.9541	249.344	10.4416	0.241787	0.242804	0.310619	0.209039	0.207417	0.246925	0.224947	0.238472	0.241839	0.243372	0.236151	0.230012	0.259807	0.252681	0.249222	0.605702	0.613463	0.878939	0.516019	0.505576	0.632085	0.543796	0.581016	0.58304	0.579345	0.567492	0.554819	0.646546	0.625267	0.619807	107.044	116.701	116.572	118.328	103.001	152.361	102.162	85.0856	88.2871	85.142	100.472	33.2118	96.9888	99.6004	100.959
BGEM-0063-N/LH195	68.7721	68.9616	257.608	10.9179	0.240982	0.243758	0.310528	0.208889	0.206005	0.246513	0.225358	0.241744	0.240798	0.245994	0.235725	0.228796	0.259556	0.25323	0.248779	0.603188	0.617464	0.876893	0.515644	0.4998	0.629659	0.544586	0.587616	0.578112	0.590756	0.569028	0.549541	0.645741	0.629398	0.619015	107.244	117.96	117.927	119.141	101.802	151.709	101.504	87.9624	87.3656	87.2418	105.609	33.4855	100.898	105.435	104.131
BGEM-0089-N/LH195	69.3379	69.4026	235.13	8.54631	0.243737	0.243456	0.309692	0.206878	0.206219	0.248172	0.226693	0.244334	0.24034	0.251538	0.237082	0.235826	0.260779	0.253787	0.250819	0.609623	0.614836	0.875104	0.511625	0.503416	0.637652	0.551747	0.600846	0.576992	0.604157	0.569799	0.571176	0.646239	0.627581	0.619268	101.998	114.627	115.074	119.281	103.043	152.666	101.633	85.1862	84.5245	80.1549	96.5257	31.0586	93.0402	98.0814	94.6634
BGEM-0124-N/LH195	66.8288	67.5227	243.224	10.1271	0.246403	0.235813	0.311156	0.211536	0.205937	0.246781	0.229262	0.240763	0.241149	0.246518	0.237603	0.23423	0.26018	0.252942	0.24827	0.6191	0.593708	0.883164	0.52544	0.499835	0.631673	0.559665	0.590965	0.581853	0.594515	0.578641	0.567981	0.649242	0.628714	0.616385	107.246	115.957	123.39	119.194	103.578	154.16	105.239	88.2754	88.1378	86.5657	104.476	31.9692	97.5929	101.319	101.199
BGEM-0125-N/LH195	68.0901	69.3105	222.412	9.75932	0.240072	0.240941	0.313527	0.211196	0.203698	0.246765	0.226933	0.243255	0.240395	0.248139	0.237785	0.231306	0.260421	0.253682	0.249802	0.600845	0.608089	0.891744	0.525295	0.495791	0.633736	0.55204	0.599083	0.580685	0.593152	0.572006	0.558801	0.645573	0.628474	0.617046	109.021	114.973	116.482	122.086	106.977	153.678	103.287	87.4333	85.9142	80.4749	99.9751	32.0504	90.934	96.4543	94.7012
BGEM-0129-N/LH195	68.2327	68.9209	228.306	9.88568	0.241835	0.236617	0.316111	0.21277	0.204992	0.24675	0.226015	0.243823	0.239225	0.247159	0.236839	0.233141	0.259294	0.252763	0.248379	0.601966	0.592935	0.900271	0.53105	0.500404	0.633082	0.548308	0.597981	0.573814	0.589597	0.56829	0.561892	0.640664	0.624025	0.609001	105.63	112.419	115.72	120.498	105.216	153.959	104.218	86.4032	86.8332	84.3592	100.481	31.2547	91.4323	97.0683	96.1082
BGEM-0151-N/LH195	68.8443	68.498	241.901	8.99957	0.24487	0.23857	0.306682	0.207235	0.202777	0.246008	0.226133	0.241726	0.240637	0.248712	0.235857	0.231	0.258671	0.251384	0.247422	0.613957	0.600903	0.862415	0.51117	0.491464	0.629901	0.549207	0.590983	0.579741	0.600151	0.566753	0.556	0.64275	0.62296	0.611443	106.146	115.946	117.597	119.972	103.872	153.492	105.23	87.6982	87.2358	84.3267	98.7205	31.6894	93.357	98.4695	97.1514
BGEM-0182-N/LH195	68.5362	68.8784	254.338	11.2271	0.245447	0.234932	0.305877	0.206082	0.203455	0.246336	0.223602	0.240488	0.237078	0.242714	0.235326	0.231415	0.258267	0.250507	0.245984	0.615316	0.588171	0.862238	0.506369	0.492278	0.631238	0.537866	0.588902	0.565247	0.575285	0.56327	0.553556	0.638481	0.617407	0.605081	107.316	117.464	124.054	118.616	101.403	155.04	101.222	86.7894	87.06	86.5212	103.012	32.145	100.237	103.88	104.144
BGEM-0202-N/LH195	68.829	68.9348	235.504	10.4694	0.247578	0.235659	0.318533	0.210207	0.204452	0.247219	0.225132	0.23964	0.239572	0.243684	0.237177	0.233433	0.260262	0.253006	0.24889	0.621704	0.589946	0.906813	0.519324	0.493985	0.632503	0.542925	0.584956	0.573958	0.58146	0.570605	0.563746	0.645718	0.626631	0.615956	105.848	114.284	122.074	118.078	100.802	156.392	101.971	87.1071	87.085	86.4783	102.256	32.2104	97.8582	101.874	101.629
BGEM-0203-N/LH195	67.1964	68.4077	238.328	9.69523	0.244517	0.234347	0.309862	0.204503	0.197853	0.242977	0.22111	0.24265	0.239424	0.244575	0.235603	0.232034	0.257743	0.251202	0.247372	0.609208	0.586585	0.87611	0.503306	0.474923	0.618773	0.528872	0.596083	0.57512	0.58441	0.567196	0.560299	0.636141	0.620556	0.609041	104.321	112.063	118.211	119.583	103.322	154.914	101.57	87.3845	87.4628	87.1641	101.847	31.716	94.7399	99.1834	97.8042
BGEM-0206-N/LH195	68.2423	67.9789	239.561	9.3684	0.242094	0.242839	0.308841	0.206836	0.207628	0.245898	0.228082	0.245442	0.243803	0.250329	0.239295	0.234381	0.261734	0.254567	0.250748	0.602597	0.614114	0.873413	0.509307	0.505516	0.628267	0.552822	0.605695	0.588685	0.603234	0.58214	0.569679	0.655921	0.635566	0.623705	101.163	115.953	115.531	116.157	101.231	150.308	100.63	86.2933	86.4001	83.9278	102.319	31.7181	95.7784	102.245	99.8108
BGEM-0207-N/LH195	68.0341	67.8675	229.295	9.28326	0.246039	0.243874	0.324739	0.201484	0.202277	0.245101	0.226042	0.247013	0.243324	0.252264	0.240798	0.233886	0.261817	0.253615	0.251225	0.619611	0.618773	0.944695	0.490951	0.489046	0.623252	0.547458	0.607339	0.58788	0.607947	0.5857	0.570503	0.65391	0.631429	0.624759	103.18	114.331	135.893	115.888	100.751	149.943	101.046	86.7891	84.6953	82.7237	100.121	31.5792	91.8771	97.962	96.0714
BGEM-0211-N/LH195	68.8659	69.408	252.623	10.7328	0.244702	0.236487	0.303825	0.207724	0.203593	0.247167	0.224042	0.240329	0.239419	0.243798	0.234099	0.2301	0.255901	0.249514	0.245349	0.609817	0.590322	0.852543	0.512014	0.493609	0.635347	0.539584	0.586549	0.572351	0.578663	0.557323	0.552474	0.630524	0.614471	0.603819	107.529	114.584	122.055	118.352	102.524	155.802	101.735	86.393	88.5305	87.1394	101.068	32.1705	97.8642	102.533	102.137
BGEM-0227-N/LH195	67.7054	68.8984	239.556	10.289	0.250775	0.2341	0.309008	0.207332	0.203024	0.246132	0.225463	0.241348	0.238762	0.24634	0.235902	0.233516	0.259174	0.254297	0.248688	0.631265	0.586903	0.87699	0.512014	0.492657	0.630769	0.545312	0.59466	0.570663	0.588201	0.567258	0.56565	0.643514	0.631423	0.615591	104.409	113.823	119.341	119.881	103	154.61	102.766	87.2401	87.832	85.3006	102.296	31.7881	97.0787	100.808	100.451
BGEM-0235-N/LH195	68.6048	68.4484	242.897	11.383	0.244218	0.237945	0.311605	0.20726	0.201684	0.245205	0.222608	0.238507	0.238302	0.24473	0.234983	0.232077	0.258016	0.251096	0.247176	0.610079	0.595194	0.879196	0.510927	0.486032	0.625926	0.535844	0.579946	0.567251	0.581269	0.560556	0.558108	0.635366	0.614085	0.607543	103.927	113.909	113.211	119.337	102.599	151.185	100.681	84.0754	85.0231	83.1118	98.4959	31.7071	94.1477	98.311	97.634
BGEM-0239-N/LH195	68.8743	68.512	239.246	9.22957	0.245422	0.240339	0.306025	0.206945	0.201247	0.243532	0.225128	0.241638	0.238757	0.244332	0.234139	0.231084	0.259687	0.252591	0.247675	0.614589	0.605487	0.864548	0.508311	0.483959	0.619412	0.545184	0.592286	0.571945	0.582304	0.560185	0.556765	0.642453	0.625288	0.612114	105.5	115.024	118.482	118.883	102.839	152.458	102.848	88.605	87.7087	84.9534	101.01	31.7831	94.7728	100.15	100.334
BGEM-0246-N/LH195	68.9248	68.922	245.984	11.0838	0.245544	0.237321	0.308664	0.204715	0.196158	0.245775	0.223856	0.240525	0.236535	0.241394	0.23362	0.229787	0.256006	0.249294	0.245057	0.613143	0.59477	0.871466	0.503715	0.469526	0.629455	0.539846	0.590178	0.563992	0.576136	0.560512	0.549737	0.629021	0.611421	0.601258	108.488	117.444	118.113	120.451	102.208	155.705	104.713	88.7524	88.7362	87.8662	102.008	32.0426	96.728	101.52	101.566
BGEM-0253-N/LH195	69.2927	68.9715	243.027	10.8978	0.243089	0.238897	0.303338	0.209442	0.20661	0.241661	0.224046	0.240081	0.238117	0.242126	0.230954	0.226513	0.254936	0.249283	0.244276	0.608285	0.599058	0.850964	0.517187	0.502291	0.611247	0.540974	0.587018	0.569661	0.571881	0.547478	0.540867	0.626976	0.61229	0.59984	106.764	116.356	121.516	116.735	102.293	148.868	101.089	86.2167	88.0326	85.1356	99.981	32.7901	95.0023	101.138	101.257
BGEM-0256-N/LH195	69.2953	69.8685	238.36	10.3269	0.247171	0.236981	0.308391	0.203228	0.198815	0.240169	0.221207	0.238565	0.236669	0.239544	0.232516	0.228334	0.254817	0.248805	0.24361	0.619627	0.593587	0.87303	0.499261	0.480025	0.607657	0.532603	0.585206	0.568895	0.572056	0.555093	0.549049	0.629838	0.61344	0.597465	105.532	115.739	117.176	122.084	105.184	151.204	104.649	90.4812	89.3326	88.9329	101.16	32.3596	96.5281	100.284	99.3735
BGEM-0259-N/LH195	68.3192	67.9339	247.68	10.046	0.241909	0.233731	0.302118	0.209308	0.203628	0.24708	0.225827	0.240186	0.238504	0.242008	0.233818	0.230749	0.253349	0.247082	0.243393	0.602011	0.583802	0.849169	0.517894	0.493531	0.63313	0.548011	0.587149	0.571923	0.57925	0.561142	0.553988	0.619369	0.603119	0.595831	105.238	113.569	119.026	119.372	103.82	155.202	104.869	88.7093	90.0926	87.5059	101.805	31.2683	93.2877	97.7395	96.8449
CG44/CGR01	59.5978	60.2089	215.495	7.45955	0.246882	0.24255	0.326258	0.203132	0.202407	0.245219	0.231051	0.242214	0.248239	0.251929	0.242375	0.231087	0.260291	0.250202	0.245679	0.625965	0.622454	0.945407	0.495145	0.489523	0.624463	0.56435	0.596134	0.609962	0.616049	0.593028	0.563653	0.646322	0.621954	0.608872	110.127	122.678	99.4623	115.462	102.536	153.229	103.769	87.2717	86.7011	87.9883	103.328	33.9709	91.4994	98.6064	97.6704
CG60/LH162	59.9617	60.2164	211.661	4.54433	0.236528	0.233915	0.31741	0.200175	0.195306	0.242244	0.222894	0.242926	0.241348	0.252477	0.240672	0.239874	0.261777	0.252438	0.247234	0.587982	0.586371	0.888856	0.489099	0.465236	0.612821	0.537082	0.598866	0.58918	0.621119	0.588649	0.592088	0.656498	0.63034	0.617122	100.499	113.003	101.604	118.031	99.1036	149.547	98.0358	83.1366	85.6876	82.9802	97.9322	29.7018	89.4103	94.9146	93.5209
CGR03/CG108	60.3255	60.2239	224.875	7.81498	0.245644	0.243293	0.323843	0.200011	0.197847	0.245644	0.225332	0.23927	0.240709	0.2496	0.238882	0.234072	0.26193	0.253319	0.24872	0.62527	0.625103	0.905215	0.486316	0.474077	0.626952	0.543975	0.583287	0.580312	0.609693	0.578673	0.569496	0.656169	0.632002	0.620848	108.582	122.996	94.5672	119.435	104.597	156.579	103.976	87.5657	88.2073	87.7987	100.265	32.4705	94.6289	98.0188	97.6731
DKB 64-69	67.208	66.9546	221.369	13.1093	0.241694	0.237856	0.303937	0.202139	0.198994	0.241508	0.216675	0.237908	0.233492	0.236339	0.231408	0.23446	0.252495	0.247563	0.245735	0.596845	0.589424	0.842646	0.49464	0.480365	0.611971	0.514516	0.578628	0.554424	0.554896	0.547452	0.561577	0.609224	0.600404	0.596789	97.9508	108.586	114.108	119.006	103.951	148.887	96.9845	83.8394	84.9934	81.851	94.4412	29.034	87.2527	93.5782	91.8962
DKB 64-69 (2016)	67.5331	67.4696	231.625	13.0992	0.244003	0.236902	0.30711	0.210391	0.205165	0.243236	0.22064	0.232647	0.231566	0.237222	0.231781	0.233474	0.25615	0.249498	0.246118	0.605605	0.588885	0.860581	0.522784	0.499953	0.619259	0.528615	0.560526	0.546893	0.554546	0.548499	0.562945	0.623849	0.60736	0.597333	102.667	109.632	111.674	121.118	103.278	150.965	99.5266	83.9877	83.4804	81.9041	97.0177	30.6168	90.6286	94.4257	93.3018
F42/H95	67.7758	69.3217	240.955	11.2301	0.248834	0.243433	0.312481	0.210116	0.208712	0.248058	0.228371	0.245046	0.247036	0.251561	0.235706	0.232526	0.262687	0.25501	0.252556	0.627521	0.620791	0.894239	0.520323	0.509569	0.635103	0.552689	0.603725	0.59799	0.603943	0.565661	0.563345	0.652115	0.632231	0.629145	102.947	115.166	125.734	117.625	102.68	152.271	102.053	86.0195	83.7074	82.894	100.901	31.4499	90.7397	96.8653	96.9886
F42/MO17	66.3295	67.9971	242.522	11.7056	0.245274	0.244041	0.313286	0.206149	0.201915	0.245292	0.230297	0.24278	0.243799	0.250291	0.240503	0.231734	0.260991	0.254649	0.251903	0.617843	0.621323	0.89609	0.505769	0.488353	0.625454	0.562127	0.59553	0.590635	0.603026	0.583384	0.561856	0.648269	0.633917	0.629575	103.63	114.073	124.349	118.819	101.034	151.787	102.554	86.1233	84.7295	84.2904	100.608	32.5243	93.492	97.6079	97.2833
F42/OH43	64.6116	66.6036	240.97	11.5533	0.241438	0.243497	0.31725	0.212131	0.208778	0.246492	0.228204	0.242774	0.245201	0.247296	0.240276	0.231415	0.259456	0.253121	0.249061	0.603123	0.617608	0.90294	0.522821	0.507984	0.629027	0.553059	0.594009	0.594048	0.595221	0.585071	0.560245	0.641853	0.627563	0.618421	105.095	113.089	121.009	117.696	102.642	152.253	101.772	85.8441	86.3217	88.2921	103.938	32.5702	94.5883	98.3054	99.4155
G6611 VTTP (2017)	67.741	68.3847	228.108	13.3012	0.228803	0.236939	0.295216	0.211356	0.20403	0.242947	0.217751	0.231659	0.233426	0.234246	0.229607	0.230665	0.248636	0.239883	0.237615	0.556663	0.59083	0.816055	0.524206	0.495176	0.620728	0.520888	0.560381	0.554362	0.548538	0.542509	0.552835	0.600678	0.57566	0.572282	98.35	109.159	112.016	117.346	100.448	151.583	99.5415	82.9198	83.614	81.4407	96.7375	30.587	90.1224	92.8194	91.3833
G7601VTTP (2017)	69.3461	68.4267	244.548	13.157	0.243305	0.23639	0.30428	0.214648	0.210617	0.247061	0.227955	0.240487	0.236278	0.243192	0.235664	0.234288	0.255753	0.248169	0.24785	0.60015	0.587374	0.849617	0.533482	0.515277	0.633177	0.552307	0.584517	0.557289	0.572991	0.562687	0.562756	0.61904	0.601186	0.603094	102.114	110.641	115.231	114.848	102.589	151.321	101.472	84.3033	83.7497	83.8939	98.4614	31.0628	89.3604	95.3631	94.5227
GEMN-0260/3IIH6	66.2119	65.6981	223.439	9.05785	0.240488	0.234154	0.317245	0.203224	0.202361	0.244634	0.226788	0.245346	0.241632	0.245722	0.234342	0.234189	0.255483	0.247673	0.243019	0.60433	0.591567	0.884621	0.495984	0.489701	0.623015	0.550671	0.605153	0.585286	0.590833	0.565531	0.569224	0.631096	0.610002	0.597845	108.016	120.006	105.87	115.461	102.256	150.775	102.074	86.7973	87.7349	84.0224	102.275	31.0182	94.5303	100.277	98.044
GEMN-0261/3IIH6	65.2449	65.735	244.259	8.66733	0.245989	0.235131	0.318637	0.205178	0.199643	0.246693	0.225455	0.240484	0.239667	0.246193	0.236069	0.23304	0.257275	0.249645	0.24595	0.620177	0.592728	0.897596	0.504304	0.480576	0.63338	0.546531	0.588431	0.576905	0.59336	0.572182	0.563001	0.636739	0.616087	0.609386	108.138	117.113	103.165	119.309	102.867	155.213	103.568	88.283	87.7303	86.3733	103.131	31.8952	95.4712	99.3877	100.226
GEMN-0264/3IIH6	66.5166	66.6368	236.881	11.2317	0.242588	0.234598	0.305706	0.210895	0.208994	0.245753	0.227576	0.241826	0.240723	0.247767	0.236108	0.230494	0.257794	0.249158	0.245323	0.605989	0.587403	0.865136	0.51932	0.508086	0.625886	0.550014	0.589741	0.575419	0.592557	0.570825	0.555409	0.635509	0.611349	0.603883	102.337	114.034	121.837	115.169	101.635	150.189	99.5425	81.5038	82.4189	82.5326	101.201	32.0489	92.0589	98.3326	96.5668
GEMN-0266/3IIH6	68.8899	68.0763	230.958	8.55828	0.233462	0.228673	0.285369	0.210157	0.208325	0.243567	0.220268	0.235869	0.23717	0.241314	0.228667	0.226495	0.249665	0.241855	0.237109	0.577373	0.56695	0.783858	0.521176	0.511972	0.621533	0.529455	0.57491	0.570977	0.573544	0.543851	0.543693	0.607735	0.588516	0.573411	104.513	116.36	117.285	121.565	106.907	153.281	102.772	85.1826	84.734	84.1341	101.417	32.1935	92.673	99.1689	95.4907
GEMN-0267/3IIH6	66.6549	67.1057	236.235	10.8571	0.241624	0.230759	0.314918	0.207511	0.204774	0.247645	0.224368	0.243795	0.241962	0.249108	0.239069	0.234988	0.258051	0.249811	0.243547	0.59944	0.572243	0.890575	0.510425	0.496341	0.63598	0.539521	0.598724	0.579266	0.596005	0.576826	0.566989	0.634447	0.612215	0.595391	105.935	113.631	116.352	114.783	102.146	154.868	99.3188	82.9346	84.3318	84.8668	100.197	31.3365	94.6764	98.3104	98.6204
GEMN-0268/3IIH6	66.8828	67.0663	246.931	9.84535	0.243526	0.237926	0.304295	0.206436	0.203103	0.244482	0.224369	0.236542	0.235603	0.238183	0.230906	0.230047	0.254763	0.247417	0.244194	0.609133	0.596797	0.861309	0.508788	0.492859	0.624107	0.541627	0.574506	0.561115	0.559616	0.550657	0.553375	0.626834	0.607557	0.600023	105.723	112.571	124.017	119.586	103.515	152.775	101.899	87.0122	85.684	83.1781	99.7701	31.2145	94.6956	98.8697	97.41
GEMN-0269/3IIH6	63.3868	64.8244	238.741	11.2305	0.241101	0.231593	0.305557	0.209308	0.210195	0.244917	0.226277	0.238707	0.238901	0.242968	0.233999	0.230744	0.253809	0.246538	0.243642	0.599518	0.574953	0.860896	0.513716	0.511745	0.623912	0.546575	0.580915	0.569191	0.575161	0.560861	0.556758	0.619444	0.601733	0.593286	103.632	110.272	112.338	114.833	99.433	149.382	98.068	80.3453	81.2877	81.5905	98.3244	31.7686	89.8519	96.1823	93.7095
GEMS-0264/3IIH6	66.833	67.0537	236.996	9.48394	0.243697	0.237099	0.30448	0.207386	0.205187	0.244657	0.22559	0.240348	0.241213	0.245642	0.235538	0.233973	0.25755	0.249099	0.245373	0.608459	0.59419	0.864203	0.508736	0.496442	0.62207	0.545336	0.584708	0.582593	0.588767	0.567804	0.565635	0.636952	0.613591	0.602985	104.517	114.624	122.655	115.056	101.238	150.845	101.365	84.1452	86.2645	84.5314	101.393	31.2035	94.9929	98.5234	96.7657
GEMS-0265/3IIH6	65.7873	66.6981	230.279	10.2644	0.23292	0.238431	0.290367	0.206738	0.204153	0.247173	0.229578	0.242271	0.24401	0.248556	0.239203	0.231778	0.258752	0.250831	0.244466	0.576965	0.602008	0.805353	0.508747	0.495608	0.634706	0.558549	0.595181	0.591389	0.599121	0.584209	0.563324	0.64306	0.622297	0.602873	108.198	119.388	120.348	116.747	104.896	154.136	103.499	86.7201	85.6969	87.7814	105.275	32.2327	95.6888	103.533	101.597
GEMS-0269/3IIH6	64.4455	66.2073	238.541	10.9202	0.240272	0.231256	0.318183	0.203349	0.201107	0.243614	0.22296	0.239489	0.237617	0.241994	0.234059	0.234578	0.253565	0.245041	0.241144	0.594794	0.575464	0.894991	0.497201	0.483018	0.620238	0.536319	0.585581	0.564387	0.576119	0.56184	0.570363	0.620081	0.59556	0.586208	101.593	112.485	96.1167	116.595	100.428	152.697	98.283	83.3761	81.6908	80.6498	96.8892	30.2649	91.9062	94.5376	92.8405
LAMA2002-58-3-B-B-B-B-B-B-1-B19-B18-B22/LH195	71.2162	72.4874	241.85	12.5008	0.237275	0.244245	0.327418	0.20766	0.19991	0.244578	0.224588	0.242994	0.242539	0.244815	0.237359	0.236544	0.260577	0.252713	0.249946	0.588755	0.615568	0.926455	0.512464	0.480574	0.619691	0.543491	0.595404	0.583413	0.580792	0.563521	0.574841	0.643814	0.623168	0.618275	104.134	113.608	104.776	117.607	101.378	148.204	101.463	87.2023	88.0546	85.8346	96.4548	31.3616	93.4512	98.7679	98.5867
LH123HT/3IIH6	67.6922	67.9238	251.969	10.1049	0.246542	0.234695	0.307596	0.212511	0.206508	0.244781	0.226791	0.237795	0.239415	0.244423	0.233381	0.231637	0.257471	0.246871	0.245205	0.611718	0.588327	0.863656	0.529031	0.503567	0.625596	0.550484	0.579462	0.57486	0.583614	0.562137	0.560298	0.63759	0.605619	0.601968	101.032	114.799	114.18	117.769	103.605	151.379	101.291	85.5696	84.1041	85.5465	103.141	31.7587	95.9647	100.297	97.2207
LH195/LH123HT	70.3618	69.5753	239.978	12.0344	0.237058	0.238179	0.304918	0.21326	0.211846	0.246964	0.226369	0.239618	0.240335	0.248303	0.235621	0.231154	0.262493	0.251818	0.249218	0.586228	0.596751	0.862224	0.528826	0.518126	0.631824	0.547594	0.582716	0.575051	0.590265	0.562232	0.554682	0.649888	0.617747	0.614548	100.962	113.153	114.631	116.336	101.774	151.326	100.943	83.0044	84.5281	83.014	100.46	32.6832	93.1696	97.78	95.6783
LH195/LH185	69.2573	69.4726	229.92	10.1959	0.241297	0.241288	0.308493	0.2104	0.206881	0.246577	0.227424	0.24455	0.24257	0.246542	0.235045	0.233172	0.261504	0.252783	0.250389	0.603829	0.611158	0.872518	0.519674	0.503729	0.630476	0.550844	0.598316	0.583924	0.589233	0.565261	0.562391	0.650285	0.625402	0.620647	104.149	115.265	121.072	118.262	102.604	151.115	100.605	86.6391	86.9935	83.3591	102.182	31.3615	94.4864	99.2269	97.075
LH195/LH210	68.9262	68.6487	249.14	12.825	0.244817	0.243692	0.308229	0.200512	0.199411	0.242253	0.223994	0.241634	0.237093	0.240998	0.232377	0.234395	0.258657	0.253802	0.24957	0.611665	0.613456	0.869157	0.488904	0.478956	0.611287	0.540393	0.588471	0.565787	0.571434	0.552705	0.563636	0.637584	0.626894	0.616772	103.432	113.151	116.566	117.634	101.484	146.508	102.236	85.2737	86.9209	85.7274	101.534	31.4211	94.3383	101.267	99.0641
LH195/LH82	66.6492	67.5159	225.593	10.5997	0.234293	0.235	0.301106	0.203994	0.198426	0.242942	0.219916	0.23537	0.232493	0.238424	0.234227	0.23192	0.252246	0.245763	0.242153	0.575899	0.585047	0.844612	0.499057	0.475968	0.617733	0.527616	0.572221	0.550725	0.563427	0.56313	0.55826	0.617681	0.599783	0.591825	104.996	115.327	118.626	119.756	103.536	155.708	103.992	86.5841	88.1473	84.7517	102.501	32.0222	94.8982	98.8315	98.6606
LH195/NK787	69.4656	68.5969	245.359	12.724	0.249162	0.241975	0.316382	0.207546	0.202466	0.246763	0.229303	0.244185	0.244668	0.249974	0.238384	0.232547	0.260797	0.254512	0.251034	0.62747	0.611146	0.899749	0.51212	0.488439	0.630188	0.558633	0.598314	0.593082	0.600611	0.574854	0.563229	0.646092	0.631652	0.622373	102.926	111.8	117.446	119.163	102.138	150.65	102.461	87.3272	86.0262	85.7038	99.506	32.364	91.5931	97.5927	96.3029
LH195/PHJ65	69.7896	72.3877	244.434	12.3283	0.241269	0.243618	0.318088	0.214248	0.210525	0.24828	0.229486	0.24544	0.241389	0.251056	0.23934	0.233877	0.262248	0.254138	0.251798	0.603271	0.614099	0.902551	0.530948	0.511651	0.634509	0.557565	0.602213	0.579556	0.601468	0.573647	0.565596	0.652053	0.630005	0.623256	100.347	110.541	110.196	115.713	100.697	147.973	99.1265	86.406	87.5437	84.1938	97.7204	30.7235	92.5083	98.365	95.1828
LH195/PHM49	68.8289	69.0463	237.478	10.81	0.24747	0.242462	0.310778	0.2104	0.206168	0.244338	0.22878	0.244821	0.245792	0.248783	0.236894	0.231053	0.260619	0.252922	0.249029	0.620383	0.611843	0.882801	0.519619	0.499586	0.619258	0.556462	0.60248	0.597285	0.595528	0.568217	0.558985	0.646531	0.62836	0.616301	103.995	114.241	112.867	117.441	101.462	147.279	102.463	86.6863	85.0174	83.7568	99.8872	32.1951	92.7974	99.9008	97.4622
LH195/PHM57	71.5598	71.4975	234.369	12.4043	0.245716	0.243382	0.313963	0.214401	0.209637	0.247232	0.22845	0.241582	0.24488	0.246856	0.240016	0.229895	0.260804	0.255211	0.251863	0.614088	0.61378	0.889407	0.532411	0.512245	0.631675	0.55503	0.593061	0.591113	0.587	0.572937	0.55541	0.646135	0.632748	0.62446	103.35	112.569	114.969	119.27	102.727	150.744	100.916	84.1527	86.6029	84.8082	97.6855	33.0746	95.969	101.777	99.3131
LH195/PHN37	65.4284	66.5422	243.245	10.8457	0.235409	0.239298	0.31445	0.210543	0.204061	0.246794	0.228308	0.243582	0.243761	0.248857	0.239333	0.2323	0.262279	0.252772	0.248238	0.584156	0.603055	0.891023	0.518952	0.492095	0.631858	0.553233	0.599712	0.58661	0.598956	0.579983	0.56447	0.654609	0.624906	0.614215	101.423	112.867	112.923	118.186	100.343	155.332	102.186	84.882	84.315	84.0349	101.11	32.1044	92.788	96.6432	96.7113
LH195/PHN47	71.0585	71.3082	247.932	12.384	0.245422	0.24058	0.316304	0.199202	0.198184	0.24208	0.221028	0.236766	0.234354	0.238933	0.232244	0.226663	0.255296	0.25119	0.245303	0.612412	0.601875	0.893458	0.485801	0.476511	0.611679	0.531132	0.57193	0.556446	0.561968	0.552407	0.539984	0.62777	0.618619	0.600685	106.683	115.693	111.001	117.616	102.27	147.318	101.887	85.3046	87.7248	86.0547	101.936	33.1572	99.1938	106.509	102.258
LH195/PHN82	68.8217	69.0442	259.651	11.3735	0.242555	0.236798	0.307948	0.204417	0.202361	0.24636	0.225802	0.240778	0.239046	0.248389	0.234277	0.234134	0.258286	0.252037	0.246778	0.60396	0.591338	0.867074	0.501988	0.491642	0.630338	0.547538	0.588224	0.572505	0.594151	0.560101	0.564786	0.637539	0.619698	0.606059	104.258	112.275	112.706	119.836	104.183	152.563	101.854	85.2386	87.3651	83.7682	98.9363	31.3197	93.3195	96.702	96.5893
LH195/PHP60	68.8498	69.0299	242.034	11.9686	0.241833	0.240006	0.305648	0.209637	0.205017	0.248699	0.2261	0.242801	0.242118	0.24508	0.237845	0.231171	0.258594	0.251955	0.249371	0.601446	0.603523	0.862931	0.516851	0.495437	0.638306	0.546288	0.592579	0.581685	0.585583	0.570196	0.555705	0.63618	0.620391	0.615485	105.143	114.151	122.715	115.484	101.018	153.589	102.528	88.2669	89.727	87.3552	100.794	32.2205	96.531	100.487	99.8992
LH195/PHR03	69.9075	70.8761	251.475	12.941	0.247761	0.239907	0.305236	0.209127	0.205212	0.246894	0.227899	0.248688	0.241687	0.244662	0.235808	0.233587	0.260409	0.253445	0.248317	0.619523	0.599478	0.855244	0.517724	0.498696	0.630224	0.553679	0.6161	0.580407	0.582082	0.561396	0.560805	0.638846	0.622931	0.609636	104.623	110.902	114.204	119.015	102.782	150.622	101.071	86.2091	84.9423	84.2497	99.1144	30.7188	90.1175	95.781	98.1769
LH195/PHR55	69.6545	70.0593	246.221	12.7326	0.241025	0.240225	0.307925	0.206809	0.204115	0.241799	0.22327	0.240642	0.23927	0.242853	0.233361	0.229402	0.256946	0.249156	0.246611	0.600247	0.603757	0.867066	0.506035	0.492584	0.610269	0.537351	0.588094	0.572904	0.576437	0.555437	0.549098	0.631545	0.61218	0.606999	104.534	114.641	113.14	115.151	99.7601	147.791	100.607	84.975	85.252	85.3782	98.7371	32.6332	94.3969	99.7886	99.1501
LH195/PHR63	68.1644	68.8297	242.915	10.932	0.248919	0.241133	0.309651	0.209593	0.207606	0.246682	0.225594	0.247172	0.241793	0.253419	0.237402	0.23382	0.263011	0.254221	0.249855	0.624528	0.606388	0.874115	0.51659	0.505573	0.629728	0.545354	0.607203	0.581935	0.612127	0.575472	0.562794	0.653801	0.627495	0.616866	105.853	114.805	116.821	119.664	103.357	151.326	101.897	86.6926	84.5993	84.5672	103.106	30.9438	92.8751	97.904	98.9566
LH195/PHW30	68.362	69.0419	241.858	10.7708	0.242857	0.23954	0.308578	0.211944	0.210573	0.248022	0.231918	0.243248	0.245376	0.246912	0.239661	0.231241	0.259638	0.252674	0.247332	0.609096	0.606627	0.873888	0.523719	0.515127	0.636635	0.566699	0.598788	0.595155	0.593634	0.580109	0.56251	0.647333	0.628726	0.614147	103.934	115.588	118.196	115.823	102.184	154.089	104.213	86.3189	87.0358	87.8249	101.252	33.0571	96.0443	100.317	100.282
LH195/PHW53	68.0274	68.349	234.535	11.6489	0.244176	0.239757	0.296821	0.202306	0.197023	0.241725	0.221594	0.237096	0.235204	0.245782	0.234389	0.231335	0.258357	0.250342	0.244334	0.609353	0.602526	0.825401	0.494604	0.471912	0.610973	0.530966	0.576102	0.560091	0.585126	0.562014	0.5568	0.63725	0.6168	0.597857	104.591	114.894	117.874	118.91	101.944	150.651	99.8961	84.4104	85.0176	82.7899	100.734	32.2556	94.7698	100.016	98.2163
LH195/PHZ51	67.6418	68.5835	243.481	10.8082	0.23572	0.240633	0.310572	0.206755	0.202664	0.244989	0.226178	0.239801	0.239681	0.242657	0.236709	0.231459	0.258614	0.249683	0.246954	0.58793	0.606336	0.884024	0.507724	0.488329	0.624104	0.546602	0.583057	0.572342	0.575172	0.569389	0.559987	0.638774	0.614896	0.607971	106.441	114.784	118.663	118.122	101.464	153.225	102.956	84.2446	86.4597	86.5546	103.466	32.5132	96.7126	101.03	99.4901
LH195/Q381	67.1392	68.2788	226.022	9.11338	0.242044	0.241932	0.311635	0.204418	0.203372	0.249962	0.231334	0.245795	0.246589	0.255813	0.240012	0.230833	0.259502	0.253308	0.248008	0.606213	0.611418	0.885817	0.501021	0.492557	0.643462	0.567642	0.610635	0.599446	0.623421	0.583055	0.559112	0.644726	0.62949	0.612491	104.268	116.247	118.336	118.663	101.678	154.953	105.144	83.6829	87.483	85.4899	102.666	32.6856	96.8906	102.367	99.4904
LH198/PHN37	62.6566	64.2898	244.874	9.72088	0.248746	0.240145	0.323087	0.211278	0.202877	0.24705	0.228873	0.242312	0.239933	0.247113	0.239542	0.236026	0.256555	0.249202	0.244759	0.625866	0.610587	0.918585	0.523437	0.490942	0.631158	0.559386	0.598302	0.578884	0.601519	0.584429	0.575796	0.635361	0.618664	0.608864	106.18	118.134	104.094	117.494	102.086	153.747	105.566	86.8051	88.733	89.3661	103.362	31.8605	94.5036	101.048	100.464
LH198/PHZ51	67.2522	67.9196	243.093	10.2052	0.243257	0.241067	0.303811	0.206473	0.204317	0.247566	0.23128	0.24174	0.24003	0.244523	0.236212	0.23066	0.258088	0.250762	0.246471	0.607483	0.610197	0.862867	0.507368	0.494481	0.632094	0.564677	0.591375	0.577115	0.58396	0.570951	0.556098	0.641356	0.621117	0.610744	105.952	117.376	124.664	117.351	102.394	151.321	104.21	88.0541	88.3396	88.9328	105.928	33.7137	97.9951	102.977	102.133
LH212HT/LH195	67.817	68.9213	242.326	11.6814	0.241182	0.238823	0.316323	0.208912	0.202394	0.242936	0.22476	0.241383	0.241746	0.246165	0.235563	0.233147	0.258479	0.25136	0.246079	0.599148	0.602748	0.902711	0.51581	0.48868	0.616912	0.542514	0.58899	0.580875	0.587985	0.565158	0.564334	0.640578	0.620626	0.606481	103.96	114.088	110.671	117.455	101.499	151.148	101.215	85.781	86.4522	84.6115	100.482	31.5091	95.2184	97.0601	95.7995
LH216/LH195	70.6772	69.1001	240.311	12.2298	0.243541	0.243464	0.310244	0.205117	0.200956	0.243859	0.22307	0.241559	0.239515	0.245703	0.237761	0.234363	0.260595	0.254297	0.250593	0.614556	0.616169	0.880151	0.500981	0.481604	0.616572	0.535765	0.591764	0.574717	0.591113	0.572647	0.566976	0.64691	0.631433	0.624569	107.69	116.381	123.815	118.283	100.714	150.744	101.995	87.8393	87.4377	87.5456	102.27	31.8567	97.0233	101.474	101.786
LH74/PHN82	67.3049	67.49	225.425	10.8906	0.247407	0.238294	0.310143	0.206364	0.204667	0.246522	0.223804	0.246696	0.242757	0.252327	0.239706	0.235239	0.262508	0.253163	0.248255	0.625696	0.601166	0.886535	0.507407	0.495037	0.629328	0.540851	0.609737	0.586153	0.608401	0.582881	0.569471	0.654632	0.628434	0.615421	106.545	118.322	118.717	118.505	103.041	154.157	102.928	85.5231	88.2848	83.926	101.786	31.415	93.2633	99.8903	97.3254
MO17/PHZ51	65.4881	67.0698	236.631	9.79171	0.241327	0.238455	0.307344	0.20188	0.195828	0.241158	0.221045	0.233645	0.236092	0.243091	0.235433	0.23394	0.257233	0.249724	0.247056	0.602337	0.600077	0.868258	0.492756	0.467639	0.611527	0.52993	0.566443	0.56401	0.57989	0.568385	0.567091	0.635942	0.615597	0.611048	102.781	117.446	114.166	116.628	101.211	151.719	101.979	85.522	84.8023	84.9369	101.312	31.0216	95.2711	99.6338	98.7167
NILASQ4G11I01S3/LH123HT	67.791	68.8492	242.48	10.9464	0.244885	0.240306	0.321654	0.207316	0.20408	0.246659	0.227261	0.243502	0.241881	0.247339	0.234413	0.233076	0.260142	0.253206	0.249662	0.614482	0.606205	0.914553	0.509748	0.494255	0.628602	0.551664	0.600648	0.583214	0.594856	0.564143	0.564869	0.646969	0.627345	0.621089	105.393	114.37	108.612	117.32	102.303	150.467	102.225	84.6476	85.0055	84.9936	101.32	31.687	94.2724	98.4607	97.8135
NILASQ4G11I02S2/LH123HT	68.4594	69.2848	248.876	10.9758	0.244236	0.240038	0.312321	0.20766	0.206039	0.243812	0.227441	0.240689	0.240559	0.245596	0.234168	0.233571	0.260186	0.252371	0.24885	0.611797	0.604857	0.885096	0.511648	0.502052	0.618102	0.552977	0.584845	0.578328	0.584673	0.561435	0.564177	0.644967	0.621983	0.616381	104.352	114.41	117.087	119.255	103.091	148.468	102.417	84.7308	84.5628	83.4818	100.72	31.3799	92.8928	97.1276	97.811
NILASQ4G11I03S2/LH123HT	67.4596	68.8197	240.979	10.1983	0.244601	0.240322	0.314299	0.207494	0.204431	0.246533	0.227566	0.239817	0.240449	0.247969	0.234973	0.23449	0.259787	0.252835	0.249087	0.611759	0.605737	0.895859	0.512155	0.497634	0.629958	0.553578	0.58716	0.578561	0.59664	0.565215	0.569771	0.645028	0.626165	0.617514	102.446	115.204	110.773	116.694	103.193	152.412	101.98	85.7267	85.779	85.2587	101.639	31.4153	94.0099	98.9486	96.898
NILASQ4G11I04S2/LH123HT	67.6575	68.9074	234.936	11.7675	0.241182	0.239852	0.307875	0.208157	0.205166	0.244852	0.226423	0.239691	0.239042	0.246876	0.2331	0.232244	0.25939	0.250655	0.247411	0.599823	0.601182	0.86651	0.515048	0.497751	0.620802	0.548841	0.581938	0.571901	0.590014	0.55844	0.558796	0.639405	0.616243	0.608335	104.116	112.85	114.28	118.452	102.409	147.882	101.729	85.0233	85.6998	84.336	101.339	32.3422	93.1292	96.737	97.2881
NILASQ4G11I05S2/LH123HT	67.7097	69.3784	242.375	9.82641	0.24161	0.241151	0.31131	0.208654	0.206348	0.245903	0.226926	0.238933	0.23636	0.244644	0.232905	0.233533	0.259083	0.250146	0.246162	0.605135	0.609745	0.883811	0.513903	0.500812	0.627737	0.550312	0.57918	0.564874	0.586401	0.560342	0.563487	0.643863	0.617059	0.607859	106.401	115.072	115.586	116.022	101.668	152.032	103.031	84.705	87.0141	85.7506	101.549	31.9789	93.6506	99.4643	98.5996
NILASQ4G11I06S3/LH123HT	68.1915	68.4988	246.783	10.7863	0.24241	0.242437	0.310788	0.205268	0.203721	0.24753	0.227334	0.240095	0.239833	0.245001	0.233475	0.23268	0.258256	0.250084	0.247131	0.607863	0.614147	0.879368	0.502973	0.493517	0.632925	0.55162	0.58313	0.576789	0.588637	0.562888	0.562271	0.641526	0.61712	0.61245	105.404	114.863	117.26	117.749	101.89	152.096	102.01	84.7019	84.839	85.9362	101.996	32.2017	95.6947	100.527	98.7819
NILASQ4G11I07S3/LH123HT	69.5152	69.3714	244.369	10.0987	0.23924	0.238584	0.304524	0.206148	0.202866	0.243579	0.223948	0.239154	0.237963	0.244544	0.233489	0.230899	0.259288	0.247382	0.245847	0.593877	0.598971	0.854935	0.508543	0.490747	0.618555	0.540948	0.579095	0.568638	0.582093	0.558466	0.555753	0.638195	0.605855	0.603659	104.897	115.477	121.946	119.761	102.241	152.045	101.936	84.6202	84.7073	83.4169	100.696	32.6795	91.2524	97.5409	97.5469
NILASQ4G11I08S3/LH123HT	67.4282	68.8362	248.381	11.1289	0.24446	0.240266	0.308656	0.206758	0.202124	0.241369	0.226226	0.241708	0.239626	0.245767	0.234851	0.232612	0.258221	0.251786	0.246819	0.61292	0.606273	0.872975	0.508778	0.488078	0.610191	0.54866	0.593958	0.576504	0.588033	0.565918	0.564882	0.638242	0.62348	0.611418	105.908	117	120.568	118.747	102.271	149.37	102.066	85.5029	85.9578	85.8907	101.844	32.0078	95.1268	99.7747	99.7135
NILASQ4G11I09S2/LH123HT	68.8311	69.3052	246.437	10.4707	0.242045	0.238734	0.307424	0.20552	0.206367	0.243736	0.223433	0.2396	0.236267	0.244656	0.23073	0.230799	0.255843	0.247109	0.244309	0.601632	0.597241	0.862349	0.505239	0.502563	0.61984	0.538389	0.579706	0.562542	0.584011	0.550155	0.551805	0.625827	0.602822	0.598601	103.886	113.498	115.398	117.356	102.712	149.913	101.508	83.8764	84.0945	83.7063	99.7891	31.8827	91.6625	97.7872	96.8925
NILASQ4G11I10S2/LH123HT	67.2152	67.9987	239.589	10.8643	0.241214	0.239126	0.33192	0.20555	0.204725	0.243839	0.226343	0.238327	0.239656	0.247104	0.234151	0.232479	0.260216	0.249454	0.247087	0.603131	0.603545	0.954405	0.505178	0.497198	0.618706	0.548858	0.579303	0.574309	0.595038	0.563935	0.562763	0.646685	0.61419	0.610093	103.034	114.459	97.5261	118.264	102.364	150.506	102.792	84.8342	83.5115	83.9423	100.382	32.0314	90.292	96.8917	95.4573
NILASQ4G11I11S2/LH123HT	67.4596	68.8687	239.051	10.961	0.243879	0.240178	0.309816	0.20802	0.20678	0.246861	0.228999	0.243071	0.24178	0.248373	0.233267	0.232396	0.259599	0.250461	0.246703	0.608479	0.604341	0.881282	0.51322	0.503378	0.631359	0.558375	0.592908	0.584079	0.598017	0.559116	0.560793	0.644425	0.616465	0.60971	104.303	114.741	117.555	117.987	102.376	151.089	103.891	85.1666	85.5067	84.267	100.202	31.4153	93.0598	98.3808	98.5617
NILASQ4G11I12S3/LH123HT	67.481	68.7965	245.889	11.4812	0.243855	0.239186	0.306913	0.204913	0.203379	0.242225	0.22571	0.240658	0.240444	0.245391	0.234317	0.233137	0.260215	0.250122	0.247923	0.611192	0.602714	0.867335	0.503376	0.492048	0.613138	0.545659	0.584461	0.57768	0.586715	0.562016	0.566055	0.642955	0.617355	0.613347	105.259	116.742	119.62	118.85	102.962	148.845	101.929	84.629	84.6384	84.8975	101.692	32.5814	92.9561	99.4548	99.1504
NILASQ4G21I01S2/LH123HT	68.0894	68.888	242.346	10.4758	0.246161	0.240459	0.310583	0.205687	0.204116	0.246694	0.226309	0.240838	0.237624	0.243805	0.231724	0.230571	0.259088	0.252378	0.248111	0.61513	0.606393	0.876928	0.50546	0.494907	0.630922	0.547872	0.589941	0.567506	0.583604	0.555058	0.558105	0.643339	0.623044	0.614001	104.375	114.615	118.172	117.032	102.27	152.093	102.309	86.0286	85.7294	85.5858	102.999	32.217	94.0734	99.8336	98.6827
NILASQ4G21I02S2/LH123HT	67.1172	68.9028	242.201	10.2719	0.244364	0.239045	0.313205	0.20734	0.205114	0.245129	0.224625	0.239626	0.24016	0.246128	0.23626	0.232855	0.258315	0.252683	0.247529	0.610016	0.602231	0.888136	0.510235	0.497494	0.625365	0.541839	0.583638	0.573848	0.591319	0.568406	0.558771	0.639626	0.624733	0.612914	103.525	113.6	115.708	117.479	101.96	151.862	100.88	85.7457	86.3432	86.2694	101.471	31.5114	94.573	98.4201	98.8794
NILASQ4G21I03S2/LH123HT	67.5566	68.8482	236.538	10.4329	0.244778	0.24122	0.307782	0.212615	0.205472	0.246851	0.227798	0.242746	0.242336	0.250602	0.235631	0.233782	0.259829	0.252502	0.248376	0.612213	0.609648	0.872771	0.528099	0.49947	0.630052	0.552424	0.597353	0.584351	0.606364	0.568953	0.565557	0.645487	0.62626	0.616927	105.741	116.04	123.032	117.573	104.084	152.76	103.328	87.5185	87.746	86.1473	103.202	31.8841	94.6879	101.13	100.47
NILASQ4G21I04S2/LH123HT	68.0836	68.8691	240.895	9.69293	0.245834	0.239913	0.310429	0.20675	0.205396	0.245998	0.225019	0.241024	0.241151	0.246529	0.234265	0.231625	0.257763	0.252098	0.247332	0.617418	0.605057	0.881503	0.507885	0.498578	0.628876	0.542909	0.590418	0.579392	0.590822	0.565409	0.561052	0.637945	0.624346	0.610754	105.282	114.379	118.56	117.077	102.587	151.618	100.049	87.5398	85.8305	85.7701	102.302	32.4399	96.5417	100.077	99.4566
NILASQ4G21I05S2/LH123HT	68.5965	68.8619	249.841	10.8569	0.243172	0.238427	0.310852	0.210573	0.205113	0.245925	0.226034	0.241547	0.241622	0.24665	0.235311	0.23528	0.258292	0.24964	0.246545	0.606862	0.598257	0.879117	0.522061	0.496853	0.628561	0.547629	0.592968	0.581394	0.591598	0.56451	0.570481	0.638361	0.614627	0.607181	105.044	114.487	116.881	117.513	101.58	153.232	102.393	87.4664	87.2057	85.8119	101.356	30.7073	95.4008	100.446	99.2118
NILASQ4G21I06S2/LH123HT	67.5053	68.853	244.981	11.1158	0.24163	0.236783	0.313322	0.208421	0.20415	0.244676	0.222416	0.238411	0.236952	0.245099	0.234193	0.232399	0.257003	0.248475	0.245151	0.602554	0.59328	0.89087	0.513592	0.494256	0.623623	0.534057	0.582816	0.566219	0.587582	0.562397	0.562328	0.636433	0.610767	0.603162	104.616	115.555	116.496	117.616	102.491	152.712	100.251	85.5675	85.5307	85.3571	101.28	31.8324	95.1754	99.4784	98.9992
NILASQ4G21I07S2/LH123HT	66.8269	68.4156	238.855	11.208	0.246541	0.240819	0.30483	0.209124	0.207407	0.247072	0.227242	0.243715	0.242812	0.250539	0.235965	0.235405	0.260122	0.252953	0.249277	0.618099	0.607022	0.861084	0.515921	0.504579	0.632241	0.551158	0.598132	0.585921	0.604925	0.567924	0.571517	0.644678	0.626056	0.616729	106.046	115.429	124.171	116.065	101.993	151.845	102.641	86.7763	86.1469	86.0172	102.276	31.2893	92.5251	98.4891	98.2053
NILASQ4G21I08S2/LH123HT	67.534	68.8488	242.463	11.5373	0.24655	0.240374	0.311439	0.211901	0.206778	0.246974	0.226649	0.242633	0.242402	0.248918	0.237181	0.233805	0.258883	0.252299	0.248538	0.617497	0.604375	0.88163	0.52571	0.50184	0.631602	0.54837	0.595229	0.582712	0.600389	0.571487	0.5657	0.641445	0.623099	0.614286	104.706	114.633	114.755	116.402	101.58	152.603	101.998	87.0509	87.8824	86.9206	101.898	30.9562	95.8212	99.9418	99.9578
NILASQ4G21I09S2/LH123HT	67.2306	68.9107	238.256	11.0175	0.242326	0.237923	0.307419	0.207145	0.203058	0.245057	0.225235	0.241841	0.239609	0.246956	0.233242	0.234541	0.257501	0.250498	0.245792	0.603956	0.596826	0.861339	0.509615	0.491105	0.624676	0.544491	0.591503	0.575929	0.593109	0.559215	0.566494	0.636033	0.618636	0.605642	104.635	115.306	113.918	116.953	102.097	152.412	101.996	87.9892	87.6082	86.0105	101.575	31.039	94.6828	99.4441	97.6268
NILASQ4G21I10S2/LH123HT	68.5034	68.4062	244.263	9.47558	0.240908	0.237163	0.308846	0.207515	0.205472	0.24566	0.225794	0.242656	0.242563	0.249118	0.235991	0.233674	0.25948	0.25201	0.247689	0.60099	0.595499	0.870423	0.509395	0.497512	0.627201	0.546784	0.592463	0.583963	0.599032	0.569254	0.562965	0.642428	0.622107	0.611822	105.76	116.095	113.122	116.817	101.848	152.281	102.89	84.8265	85.9559	83.4785	100.719	31.3043	92.2944	98.129	97.2772
NILASQ4G21I11S2/LH123HT	67.0546	68.8596	240.09	10.1467	0.246572	0.240419	0.311244	0.208086	0.2063	0.245668	0.225294	0.24112	0.241414	0.248711	0.235042	0.234095	0.25887	0.252969	0.248871	0.619185	0.60686	0.880381	0.512846	0.501596	0.627496	0.544837	0.590645	0.581503	0.599345	0.567223	0.568553	0.642157	0.625554	0.616514	104.76	114.897	116.808	117.943	102.154	151.516	100.704	85.52	86.5653	86.1538	101.7	31.7055	93.6858	98.5897	97.4641
NILASQ4G21I12S2/LH123HT	66.5687	69.2859	238.074	10.709	0.243612	0.239178	0.312582	0.208238	0.205567	0.243851	0.224121	0.240936	0.237862	0.244484	0.234594	0.23355	0.259078	0.251513	0.247671	0.612192	0.603258	0.881074	0.513396	0.498983	0.621311	0.540821	0.592605	0.569077	0.586652	0.564999	0.567765	0.644047	0.622331	0.613403	103.879	115.418	110.523	117.281	101.571	151.298	100.523	85.7045	84.4493	85.5758	100.895	31.746	95.0336	98.9771	97.6459
NILASQ4G31I01S2/LH123HT	68.8303	69.1276	242.216	10.4137	0.241562	0.240456	0.309986	0.211363	0.205589	0.246151	0.22641	0.245562	0.240139	0.246517	0.236628	0.234872	0.261513	0.250957	0.247907	0.602386	0.604429	0.878652	0.525404	0.499529	0.629005	0.548052	0.604951	0.575283	0.591105	0.567037	0.568167	0.649319	0.617204	0.611436	104.564	114.366	113.864	118.239	102.546	151.427	101.363	83.5598	86.2059	85.8984	99.5167	31.1547	93.9853	98.7937	97.302
NILASQ4G31I02S3/LH123HT	67.9099	69.1254	244.921	10.7574	0.239265	0.23844	0.307426	0.203754	0.20212	0.244383	0.223594	0.240541	0.237029	0.243501	0.23708	0.234367	0.256964	0.249692	0.245231	0.595634	0.598572	0.863985	0.498227	0.487724	0.621973	0.538516	0.58597	0.566248	0.579516	0.570673	0.568427	0.635386	0.615089	0.603635	105.289	114.577	116.414	117.21	101.587	151.346	102.524	85.8723	84.9748	85.6102	99.6871	31.0437	95.7958	99.9716	98.2981
NILASQ4G31I03S2/LH123HT	68.7972	69.1067	238.956	10.5444	0.243987	0.236249	0.316776	0.208412	0.202864	0.244723	0.225285	0.239913	0.236527	0.241174	0.236	0.230479	0.256519	0.250961	0.246267	0.609796	0.591361	0.898927	0.515126	0.491769	0.622824	0.544114	0.584995	0.561051	0.570283	0.565902	0.553719	0.630926	0.618036	0.605146	104.129	113.254	104.004	120.643	103.324	151.006	101.834	86.7462	86.9405	85.2514	100.504	31.9846	95.1283	98.2514	96.361
NILASQ4G31I04S2/LH123HT	68.7384	69.1087	242.292	10.8096	0.237266	0.236791	0.299946	0.203351	0.200535	0.243577	0.222219	0.240316	0.23762	0.24314	0.235997	0.2343	0.256579	0.249231	0.245147	0.588738	0.593339	0.835746	0.498828	0.483643	0.620106	0.534514	0.584971	0.569227	0.576911	0.565135	0.566967	0.63093	0.613582	0.602825	104.099	113.826	118.52	118.484	101.954	151.776	101.493	85.8049	84.8012	84.6456	98.4562	30.5389	93.4317	99.1477	97.527
NILASQ4G31I05S3/LH123HT	69.3561	69.5901	236.297	10.1435	0.239876	0.23731	0.311161	0.208254	0.202324	0.244917	0.226442	0.238924	0.239529	0.243008	0.238171	0.230414	0.258102	0.250079	0.247452	0.598005	0.596907	0.885441	0.513633	0.490166	0.624885	0.55043	0.582893	0.574211	0.577253	0.574929	0.555226	0.638693	0.616426	0.610664	105.115	114.793	114.543	117.516	102.592	152.334	104.752	87.2675	87.131	86.0999	100.557	32.4819	93.2867	99.7005	96.228
NILASQ4G31I06S2/LH123HT	68.7467	69.1035	246.398	10.763	0.247959	0.239238	0.312542	0.204985	0.206178	0.24467	0.223256	0.2365	0.236215	0.241644	0.236172	0.23126	0.259133	0.251389	0.248163	0.623407	0.601603	0.884189	0.502427	0.502108	0.623489	0.537273	0.573342	0.561991	0.571004	0.567255	0.557129	0.641069	0.620463	0.61223	106.203	114.121	111.34	117.396	101.222	151.129	102.15	86.1779	85.8584	85.5184	100.887	32.2154	93.1527	97.727	97.2793
NILASQ4G31I07S3/LH123HT	67.4095	68.6308	243.866	10.2534	0.242043	0.2378	0.31528	0.206635	0.202216	0.244481	0.224757	0.24124	0.239794	0.244877	0.237749	0.232913	0.257321	0.251432	0.24655	0.60623	0.59984	0.898363	0.509403	0.488582	0.62242	0.543929	0.589651	0.574167	0.585802	0.574389	0.563864	0.63605	0.621389	0.60896	104.746	114.68	109.891	118.473	101.78	151.217	102.688	85.953	84.9252	85.2056	99.9156	31.3665	93.33	97.4407	95.76
NILASQ4G31I08S2/LH123HT	69.2284	68.6602	240.713	10.4524	0.247227	0.239186	0.320518	0.207195	0.205205	0.244756	0.224441	0.24257	0.240793	0.246408	0.237675	0.229575	0.260331	0.252952	0.248137	0.621881	0.601998	0.915943	0.509662	0.498161	0.623251	0.542695	0.594859	0.576801	0.589149	0.571776	0.550444	0.647459	0.62725	0.61403	105.677	114.727	109.434	118.819	102.942	150.56	103.378	87.7973	87.7314	86.4642	101.98	32.4445	95.8397	99.0881	98.2284
NILASQ4G31I09S2/LH123HT	67.6132	69.1549	245.424	10.673	0.239776	0.238706	0.313022	0.207216	0.20561	0.24484	0.227441	0.244525	0.241938	0.247255	0.238792	0.232123	0.259456	0.251378	0.247166	0.59749	0.602183	0.889062	0.510314	0.500457	0.624213	0.553057	0.600814	0.583528	0.590667	0.575604	0.560618	0.643763	0.621107	0.610256	104.662	115.625	113.123	118.221	103.297	150.839	103.717	86.323	86.7172	85.8972	100.632	31.7818	94.8628	99.0733	97.3346
NILASQ4G31I11S3/LH123HT	68.7995	68.664	243.392	10.6079	0.249272	0.238299	0.299446	0.213149	0.205646	0.244729	0.223439	0.234178	0.238363	0.24394	0.235561	0.22853	0.258111	0.249755	0.246875	0.627547	0.597678	0.836513	0.529344	0.50017	0.624942	0.53956	0.566701	0.569177	0.580129	0.56651	0.547229	0.63783	0.613659	0.607137	104.801	112.793	115.366	117.541	101.009	148.551	102.176	84.2457	85.5872	83.5969	101.977	32.3445	93.1721	98.3309	96.3762
NILASQ4G31I12S2/LH123HT	68.3412	69.1351	240.492	10.9921	0.240147	0.237287	0.310718	0.209831	0.204329	0.245359	0.226546	0.238196	0.238557	0.242947	0.238722	0.228663	0.259061	0.252005	0.247112	0.598345	0.595729	0.883946	0.518778	0.49647	0.625033	0.549958	0.578298	0.569171	0.57659	0.575758	0.547972	0.639889	0.622829	0.608893	104.343	114.309	117.003	118.218	102.782	151.313	103.558	85.9738	88.4132	87.2682	101.098	32.7216	93.2061	98.7775	98.3986
NILASQ4G41I01S2/LH123HT	68.467	69.0867	245.916	10.4999	0.242886	0.236833	0.305868	0.208771	0.205626	0.247283	0.227729	0.2421	0.241263	0.248822	0.236877	0.23631	0.261103	0.252571	0.247766	0.610867	0.597103	0.862731	0.515043	0.499618	0.634104	0.552463	0.593333	0.58022	0.597473	0.571236	0.574119	0.648832	0.62625	0.613784	107.054	117.397	122.74	117.796	102.755	153.002	102.117	86.201	86.1275	85.4646	101.977	31.0632	94.7188	98.5669	98.1554
NILASQ4G41I02S3/LH123HT	68.8476	69.0793	239.396	11.0975	0.239937	0.240939	0.312001	0.20996	0.203172	0.246402	0.227609	0.238642	0.240964	0.244735	0.236314	0.228231	0.258547	0.252076	0.246874	0.598768	0.608203	0.885192	0.520622	0.492247	0.631014	0.553867	0.57991	0.579243	0.584784	0.56761	0.549281	0.639612	0.623426	0.611602	105.398	115.724	117.121	118.775	102.06	153.652	102.115	84.8594	86.5679	84.9031	101.746	33.2552	95.1707	99.5274	99.8399
NILASQ4G41I03S2/LH123HT	67.1833	68.6374	231.603	8.36661	0.244018	0.240424	0.298948	0.205809	0.205727	0.246189	0.227122	0.240787	0.240302	0.24783	0.23866	0.235027	0.25901	0.251197	0.249763	0.615516	0.609413	0.836368	0.504223	0.500444	0.630326	0.552309	0.592221	0.580685	0.602865	0.580929	0.569152	0.6467	0.624674	0.624874	108.283	119.856	125.992	115.088	100.772	153.801	104.327	89.9669	89.1411	84.9286	101.869	31.16	95.292	100.979	99.6769
NILASQ4G41I04S3/LH123HT	67.9332	69.0664	237.308	11.4158	0.239443	0.237755	0.3127	0.206792	0.204761	0.245557	0.226026	0.236329	0.238899	0.242425	0.235874	0.231717	0.256311	0.251245	0.245755	0.596044	0.597592	0.887922	0.50803	0.497727	0.627978	0.547196	0.573583	0.57198	0.576616	0.566636	0.558705	0.631813	0.620941	0.605992	103.918	114.961	117.323	118.202	101.544	151.095	102.213	84.042	87.0793	84.9672	102.544	31.5612	96.2675	100.23	99.0168
NILASQ4G41I05S3/LH123HT	68.9822	70.4798	245.855	11.1892	0.241127	0.238771	0.309372	0.205799	0.206024	0.245586	0.226367	0.241367	0.243287	0.248272	0.237506	0.230361	0.260066	0.252711	0.248614	0.599303	0.600733	0.877693	0.505769	0.501228	0.626108	0.547704	0.588384	0.585516	0.595371	0.572428	0.552812	0.645094	0.623634	0.613951	104.176	114.004	121.82	118.348	102.908	152.272	100.992	86.6519	87.9066	86.3486	102.084	32.6527	94.7634	99.6402	99.3331
NILASQ4G41I06S3/LH123HT	67.9905	69.079	239.311	10.1757	0.239973	0.236638	0.305864	0.205243	0.202977	0.244126	0.221994	0.237625	0.236759	0.241832	0.233081	0.228447	0.257066	0.249467	0.245726	0.593042	0.590531	0.862228	0.501962	0.489375	0.621754	0.53196	0.575303	0.563566	0.571975	0.556703	0.545673	0.631581	0.610384	0.601437	103.382	113.036	115.165	118.07	102.799	152.957	100.788	85.3673	88.9967	86.5216	101.609	32.489	94.4438	99.289	97.8181
NILASQ4G41I07S2/LH123HT	67.6329	69.089	241.294	10.3299	0.234471	0.236521	0.314203	0.210922	0.206775	0.245814	0.225535	0.240983	0.242518	0.248593	0.237323	0.233245	0.259098	0.251292	0.246618	0.580424	0.594232	0.89142	0.522242	0.503524	0.628082	0.545944	0.592237	0.585041	0.596883	0.571309	0.564581	0.640792	0.620295	0.608432	105.17	116.392	106.124	118.972	100.818	153.41	101.926	84.0748	85.2717	83.5443	99.8986	31.7316	93.2036	96.9739	96.8767
NILASQ4G41I08S2/LH123HT	68.0386	69.1176	238.071	10.796	0.240557	0.240214	0.311708	0.209902	0.206813	0.246841	0.227135	0.240505	0.241747	0.246893	0.237061	0.231894	0.257827	0.251182	0.247402	0.59929	0.605461	0.883301	0.518981	0.503518	0.631138	0.551148	0.587551	0.581859	0.591292	0.568164	0.55843	0.636063	0.620638	0.61182	105.069	115.025	116.976	118.657	102.081	152.611	102.973	84.6528	88.4216	85.3661	101.405	31.9917	95.8071	100.849	99.2628
NILASQ4G41I09S2/LH123HT	69.3058	69.0782	237.377	10.9276	0.236692	0.240787	0.311358	0.208448	0.203599	0.246818	0.226873	0.238545	0.239453	0.243872	0.235738	0.227952	0.258134	0.250918	0.246504	0.588735	0.608088	0.884161	0.513188	0.492548	0.631303	0.550231	0.581245	0.573685	0.584275	0.566504	0.546478	0.63782	0.616794	0.609069	107.926	116.354	118.718	117.408	102.556	154.004	104.254	86.6129	87.256	87.6648	103.146	33.0933	95.5531	99.1031	99.9033
NILASQ4G41I10S2/LH123HT	67.9079	68.6198	242.923	11.1221	0.238678	0.237996	0.312393	0.207723	0.205902	0.247158	0.227666	0.243009	0.24396	0.250926	0.23849	0.233715	0.26104	0.25337	0.247775	0.597508	0.6027	0.88684	0.51092	0.501315	0.632981	0.553426	0.600553	0.592333	0.606752	0.580087	0.56662	0.651954	0.631374	0.615273	106.912	118.746	122.921	118.263	103.212	153.885	103.81	83.5176	86.1514	84.4355	102.829	32.021	93.0992	99.3791	99.4589
NILASQ4G41I11S2/LH123HT	68.8858	67.7359	240.059	10.0644	0.236706	0.241558	0.312208	0.209391	0.20793	0.246737	0.22807	0.24147	0.241773	0.247607	0.237368	0.228071	0.258106	0.251612	0.247436	0.586784	0.609161	0.885731	0.51682	0.50843	0.631297	0.554315	0.589852	0.581888	0.596009	0.573409	0.547316	0.639144	0.620461	0.612786	104.927	114.884	118.599	118.71	103.858	152.9	102.505	85.1123	87.2909	86.6518	102.864	33.136	95.3521	99.3061	99.3827
NILASQ4G41I12S3/LH123HT	67.5491	69.0897	247.976	10.2279	0.241985	0.234809	0.311785	0.206215	0.205404	0.245665	0.226685	0.240666	0.240058	0.244679	0.235534	0.235115	0.259196	0.251309	0.246909	0.607063	0.59071	0.868356	0.505497	0.498079	0.626604	0.549166	0.587188	0.575888	0.582464	0.566116	0.57192	0.642069	0.621389	0.611085	107.061	117.771	106.541	117.79	102.345	151.91	102.811	85.398	84.8723	84.2328	100.923	30.907	92.3938	97.6606	96.868
NILASQ4G51I01S2/LH123HT	68.3778	68.848	237.184	10.8518	0.24471	0.240743	0.314138	0.209592	0.204943	0.2473	0.225558	0.24506	0.239242	0.245038	0.238989	0.232665	0.259138	0.25216	0.248984	0.613716	0.608242	0.892016	0.519076	0.496596	0.632665	0.544836	0.600306	0.572345	0.584304	0.57812	0.563235	0.642465	0.621874	0.613446	104.392	114.637	114.864	118.92	101.263	154.102	101.339	85.659	84.7677	84.9337	101.884	31.8919	95.4285	99.8284	98.5927
NILASQ4G51I02S3/LH123HT	69.7291	69.3154	238.211	10.2986	0.244382	0.240855	0.311853	0.207177	0.204697	0.24574	0.225362	0.24345	0.239952	0.245649	0.236786	0.232876	0.260611	0.252039	0.24861	0.611894	0.608452	0.881503	0.509733	0.497526	0.628326	0.545442	0.595554	0.57764	0.587373	0.569716	0.559979	0.648221	0.624579	0.615244	106.634	115.721	110.471	118.913	103.548	152.943	102.478	85.2041	86.9568	85.0395	102.619	31.586	95.9756	101.183	99.203
NILASQ4G51I03S2/LH123HT	67.0403	68.8599	235.115	10.2472	0.243639	0.23774	0.314117	0.209543	0.203764	0.246717	0.22502	0.241857	0.237865	0.244197	0.238142	0.232531	0.257439	0.25066	0.247082	0.609028	0.596985	0.89755	0.519053	0.493292	0.631699	0.543789	0.588713	0.566595	0.580899	0.574596	0.56277	0.63441	0.617822	0.607283	104.819	113.951	109.367	118.885	101.883	153.478	100.898	83.9932	83.925	83.4459	100.848	31.9555	93.2069	98.8638	96.8559
NILASQ4G51I04S3/LH123HT	67.0568	68.9056	243.982	9.83133	0.241444	0.238397	0.310541	0.20846	0.202141	0.244726	0.226391	0.2429	0.239355	0.246645	0.238241	0.234948	0.259707	0.250865	0.248795	0.603839	0.600674	0.877529	0.515367	0.488275	0.624177	0.54882	0.59534	0.574217	0.591005	0.575088	0.571212	0.64224	0.618302	0.614226	104.527	113.817	112.909	118.065	101.49	152.674	103.722	84.3806	85.257	84.3544	100.057	30.8975	92.5126	98.2357	95.9431
NILASQ4G51I05S3/LH123HT	68.8815	69.3798	238.624	9.9787	0.243317	0.23844	0.313251	0.20953	0.205087	0.245773	0.225324	0.238593	0.239258	0.245699	0.23571	0.231842	0.258525	0.251341	0.246687	0.610864	0.600387	0.891488	0.517876	0.497346	0.629105	0.543841	0.58005	0.573495	0.587562	0.566094	0.560565	0.638894	0.620592	0.607375	106.137	114.683	120.971	117.608	101.908	152.054	101.876	85.2288	84.4965	85.3317	101.139	32.2819	93.1617	98.048	97.0383
NILASQ4G51I06S2/LH123HT	68.3747	68.9329	232.279	10.2641	0.240122	0.23936	0.309032	0.21063	0.203544	0.247133	0.225855	0.241838	0.238879	0.243785	0.236592	0.232795	0.256882	0.250404	0.247712	0.60248	0.605255	0.871716	0.52231	0.492735	0.635016	0.54798	0.592401	0.573754	0.5833	0.569046	0.566092	0.635072	0.619499	0.614218	105.033	114.798	113.957	117.164	100.712	153.404	104.554	84.1142	83.5061	83.3516	100.335	31.673	93.6639	99.5834	96.3561
NILASQ4G51I07S3/LH123HT	68.3451	69.0601	231.649	9.88497	0.235445	0.244134	0.317502	0.209445	0.20555	0.245786	0.22305	0.237787	0.239459	0.24589	0.236874	0.231687	0.25916	0.250601	0.246967	0.585995	0.618379	0.887552	0.517848	0.500019	0.630268	0.538217	0.577727	0.57473	0.590266	0.570297	0.558761	0.642894	0.618492	0.60946	104.961	115.629	107.301	116.906	103.227	153.344	103.168	84.5606	84.2145	85.156	101.717	32.0974	94.0459	99.0845	97.2716
NILASQ4G51I08S3/LH123HT	68.8415	67.7162	237.911	9.92344	0.23553	0.243642	0.314343	0.208243	0.204462	0.247267	0.225112	0.238871	0.240934	0.244887	0.238427	0.231422	0.258529	0.251489	0.247465	0.586201	0.617602	0.889889	0.511862	0.496441	0.635206	0.545501	0.582926	0.580706	0.586435	0.577573	0.559814	0.64136	0.622876	0.613806	105.662	115.285	116.203	115.925	101.121	153.158	103.627	85.6936	83.7507	84.6799	101.743	32.3786	95.1551	100.182	98.249
NILASQ4G51I09S3/LH123HT	66.6772	68.4069	234.935	10.1333	0.242818	0.239221	0.311622	0.207723	0.204099	0.247123	0.226023	0.24293	0.239288	0.246227	0.238563	0.23307	0.258815	0.251927	0.248502	0.609746	0.605079	0.881633	0.511458	0.495861	0.632967	0.54655	0.595654	0.574368	0.591458	0.578064	0.565678	0.641869	0.621922	0.613953	102.854	114.818	114.205	117.648	101.851	154.202	101.233	84.9887	84.4464	84.8658	101.158	31.7492	94.7141	98.1248	95.8223
NILASQ4G51I10S2/LH123HT	67.5484	67.2637	240.295	10.9599	0.235228	0.241343	0.314287	0.208126	0.202902	0.246647	0.227005	0.243514	0.242563	0.24751	0.23955	0.232065	0.258179	0.251855	0.24612	0.585986	0.609826	0.893621	0.511371	0.48955	0.631286	0.550637	0.597576	0.585978	0.596837	0.582673	0.563485	0.640334	0.624017	0.609381	105.476	115.043	112.471	116.171	101.115	153.084	102.207	84.5556	83.2023	85.3455	102.64	31.9538	95.6655	99.4936	98.9785
NILASQ4G51I11S2/LH123HT	68.87	69.5671	241.316	11.0073	0.23843	0.244087	0.314416	0.208364	0.201154	0.245434	0.223827	0.237705	0.237852	0.242135	0.238284	0.231705	0.259191	0.252043	0.248971	0.59386	0.617101	0.883328	0.514632	0.483571	0.627175	0.539824	0.576634	0.569407	0.575062	0.574425	0.558921	0.64225	0.622667	0.616725	106.084	115.07	103.685	117.656	101.323	153.119	102.598	85.8006	84.5529	85.3433	101.941	32.2304	95.4391	100.614	99.9108
NILASQ4G51I12S2/LH123HT	67.5459	68.9467	235.344	10.6515	0.242613	0.239662	0.310168	0.208829	0.204722	0.245164	0.225787	0.241559	0.242471	0.246356	0.237639	0.233982	0.260535	0.252664	0.247453	0.609033	0.606104	0.873011	0.515119	0.496668	0.625277	0.546177	0.589794	0.585293	0.589136	0.57229	0.565457	0.648105	0.62636	0.61118	106.437	115.731	114.974	117.548	102.051	152.318	103.338	85.2904	87.6835	85.4939	101.952	31.3841	95.3623	100.193	98.259
NILASQ4G61I01S2/LH123HT	67.5664	68.1512	243.66	10.4673	0.248809	0.236217	0.31007	0.205564	0.200077	0.243834	0.224259	0.239795	0.239274	0.243984	0.236398	0.233681	0.256817	0.249746	0.245987	0.626687	0.592486	0.87833	0.504504	0.481023	0.620294	0.54053	0.584521	0.573228	0.582966	0.570919	0.566458	0.633704	0.616228	0.606712	105.635	114.888	118.591	117.977	101.68	151.644	102.733	86.1379	87.1718	86.3873	102.665	31.4035	95.8217	99.0705	99.6117
NILASQ4G61I02S3/LH123HT	67.8393	69.0378	243.338	10.9048	0.249039	0.237134	0.31008	0.205007	0.202971	0.243291	0.223191	0.239535	0.24055	0.247318	0.233951	0.233039	0.258225	0.249796	0.246426	0.625795	0.594677	0.868823	0.502546	0.491128	0.618174	0.536881	0.586954	0.576236	0.591908	0.560408	0.563168	0.637131	0.6134	0.607648	104.916	113.374	112.545	116.772	102.456	150.357	99.4253	85.8482	85.8244	84.9136	101.046	31.2636	92.9353	97.2386	97.6604
NILASQ4G61I03S3/LH123HT	69.2953	69.1677	245.464	10.6897	0.250805	0.23657	0.309613	0.20413	0.202634	0.24488	0.225346	0.238264	0.237311	0.24498	0.233344	0.233512	0.257133	0.249945	0.2463	0.634066	0.594192	0.872329	0.500911	0.490259	0.625805	0.545103	0.583385	0.567851	0.586036	0.558433	0.563177	0.63316	0.614253	0.606756	106.455	114.478	114.153	119.142	103.551	155.29	103.07	88.3625	87.7437	84.9737	100.702	31.0189	93.4284	97.3386	97.9992
NILASQ4G61I04S3/LH123HT	67.5139	68.6186	241.828	10.8575	0.250958	0.238102	0.310954	0.206596	0.204629	0.243512	0.226429	0.239188	0.23992	0.245797	0.23584	0.234053	0.259074	0.252047	0.247288	0.632347	0.599027	0.876904	0.509408	0.497969	0.617703	0.548917	0.582754	0.576538	0.588524	0.568986	0.5686	0.641153	0.621524	0.608868	102.698	112.912	111.781	119.081	103.693	148.478	102.098	85.818	84.5955	84.2617	100.329	31.2149	91.1436	97.305	97.1611
NILASQ4G61I05S3/LH123HT	67.4088	68.6108	236.987	10.6127	0.250798	0.237476	0.304622	0.208776	0.204638	0.246373	0.225785	0.240308	0.238609	0.245604	0.235096	0.231258	0.256395	0.249072	0.245409	0.632733	0.596655	0.854731	0.515698	0.496979	0.629282	0.546681	0.585464	0.573139	0.589458	0.567119	0.557954	0.633278	0.613088	0.604883	106.232	115.104	115.613	119.036	103.622	151.135	103.248	86.63	86.3361	86.8142	103.747	33.0021	95.982	99.7813	98.9273
NILASQ4G61I06S3/LH123HT	68.2819	69.0454	244.55	10.5974	0.250524	0.238076	0.31381	0.207645	0.201514	0.242367	0.22316	0.238941	0.238378	0.244256	0.23553	0.233279	0.257875	0.250129	0.247124	0.631863	0.598598	0.892391	0.512498	0.486197	0.614398	0.537487	0.58476	0.570112	0.583036	0.56586	0.565277	0.638029	0.616154	0.610083	103.251	112.993	114.221	118.197	102.422	149.589	100.788	85.9038	87.2774	85.4105	100.762	31.3631	94.2519	97.6272	96.9531
NILASQ4G61I07S3/LH123HT	67.9817	68.7118	241.238	10.2955	0.253089	0.237485	0.313745	0.206299	0.202454	0.246223	0.227163	0.239418	0.23921	0.245544	0.23596	0.231528	0.257116	0.249613	0.24469	0.645077	0.600329	0.892219	0.50736	0.490138	0.628888	0.552036	0.58542	0.576771	0.591225	0.571408	0.561851	0.63821	0.620479	0.60696	108.373	118.689	120.201	118.32	103.355	151.728	103.967	87.8314	86.0307	87.1868	103.503	33.3779	95.8378	103.319	100.741
NILASQ4G61I08S2/LH123HT	68.8646	69.1837	241.115	10.7147	0.252308	0.236291	0.313201	0.20694	0.203163	0.244599	0.225232	0.241338	0.238006	0.242786	0.235627	0.233151	0.256973	0.249251	0.245852	0.635182	0.592532	0.886793	0.510273	0.492709	0.624799	0.545553	0.594697	0.57098	0.579495	0.568183	0.565122	0.633652	0.612865	0.604187	104.792	114.268	111.284	117.948	103.159	153.319	102.329	85.906	84.9728	84.5902	99.9669	31.2195	92.9657	97.4311	96.7737
NILASQ4G61I09S2/LH123HT	67.8492	69.0926	244.521	10.6947	0.24747	0.236958	0.309412	0.209139	0.203455	0.242631	0.225417	0.239744	0.239068	0.245007	0.234332	0.233654	0.258248	0.249755	0.246517	0.622824	0.595826	0.873653	0.517379	0.492063	0.61462	0.544978	0.588358	0.573532	0.585464	0.563922	0.567546	0.637657	0.616097	0.608329	104.774	114.89	116.589	118.211	102.56	149.622	101.769	87.1978	87.1307	85.2994	101.359	31.4686	93.2688	98.6436	97.9776
NILASQ4G61I10S3/LH123HT	67.9476	69.5091	245.33	10.4457	0.243768	0.236216	0.316149	0.208305	0.204781	0.245851	0.225864	0.24117	0.240787	0.245758	0.236363	0.234064	0.258997	0.251048	0.246973	0.61255	0.594716	0.893996	0.516054	0.496731	0.627984	0.547035	0.592802	0.579828	0.587943	0.570636	0.568071	0.639963	0.619501	0.609083	106.108	116.165	103.944	119.898	102.737	152.8	101.903	86.9469	86.4452	86.2945	101.11	31.6766	94.3218	98.8043	98.2677
NILASQ4G61I11S2/LH123HT	67.4914	69.0592	244.977	11.2654	0.247929	0.238779	0.313337	0.209664	0.205183	0.24449	0.22638	0.241499	0.240971	0.247288	0.236675	0.234343	0.258441	0.251192	0.247462	0.625221	0.603181	0.881107	0.519907	0.499083	0.620347	0.54795	0.58875	0.580262	0.591913	0.571463	0.568332	0.639449	0.61984	0.612574	106.292	116.793	109.521	119.232	103.837	148.84	102.642	85.2777	86.6036	86.3633	101.819	31.9629	94.219	99.9687	99.3521
NILASQ4G61I12S2/LH123HT	67.4921	69.0366	240.391	10.3067	0.248382	0.236356	0.313821	0.206912	0.203633	0.242091	0.224902	0.239631	0.239833	0.244364	0.235069	0.233616	0.258253	0.249762	0.245218	0.623493	0.592997	0.877953	0.510714	0.493768	0.612323	0.543492	0.581964	0.57414	0.583979	0.566509	0.566306	0.638169	0.615035	0.602568	103.113	112.371	106.724	119.499	103.024	147.596	101.297	84.7038	85.7083	85.2707	100.297	31.3662	92.9358	97.0299	97.0084
NILASQ4G71I01S2/LH123HT	69.2841	69.1078	236.488	9.033	0.240527	0.24067	0.312311	0.212821	0.208263	0.244983	0.227951	0.243044	0.24363	0.25162	0.236541	0.233159	0.260803	0.252821	0.249301	0.602343	0.609726	0.885018	0.528078	0.507478	0.624186	0.553317	0.597583	0.590716	0.609251	0.5694	0.564552	0.649034	0.627144	0.6179	104.345	116.94	111.318	116.099	102.722	150.301	100.425	87.1892	86.6221	83.2184	101.233	31.8966	94.3346	99.3171	97.0174
NILASQ4G71I02S2/LH123HT	67.3532	69.0917	250.756	11.5992	0.246942	0.240942	0.307423	0.209046	0.207722	0.246251	0.228779	0.243623	0.245449	0.25002	0.236789	0.235528	0.261429	0.253582	0.248865	0.621878	0.611686	0.868047	0.516733	0.506833	0.628584	0.556082	0.59998	0.596308	0.603162	0.573881	0.576064	0.650012	0.631104	0.619885	105.415	115.937	120.647	118.007	102.278	151.898	101.315	86.8519	86.3547	84.744	102.212	31.672	93.6252	98.9304	98.8426
NILASQ4G71I03S2/LH123HT	68.2847	69.1175	244.344	12.0478	0.243617	0.239973	0.310759	0.206283	0.206951	0.24326	0.224949	0.245114	0.242449	0.250385	0.236997	0.23573	0.261041	0.252205	0.248402	0.609819	0.605397	0.879551	0.508582	0.504289	0.617678	0.543796	0.604501	0.584313	0.600611	0.56932	0.57198	0.646244	0.621852	0.614679	107.239	116.081	114.291	118.557	102.581	149.91	101.028	85.0746	85.8273	84.2264	101.033	31.8661	94.2717	98.899	99.1291
NILASQ4G71I04S2/LH123HT	67.9122	69.0943	246.657	10.6702	0.243072	0.24081	0.320828	0.208917	0.207943	0.246113	0.22864	0.243488	0.242929	0.249271	0.234584	0.235357	0.260116	0.253232	0.248989	0.609144	0.609902	0.912366	0.515007	0.508263	0.628598	0.557014	0.597312	0.588093	0.600458	0.56635	0.570922	0.648133	0.626558	0.618501	103.582	114.398	108.067	117.272	103.161	152.352	102.018	85.6663	85.7543	84.58	101.633	31.0705	93.9729	98.8362	97.8474
NILASQ4G71I05S2/LH123HT	67.8498	69.0905	240.593	9.56508	0.239933	0.23881	0.317599	0.209021	0.207177	0.244751	0.226742	0.23971	0.240773	0.246848	0.23622	0.235819	0.258863	0.250701	0.247558	0.598174	0.602669	0.901696	0.516169	0.504835	0.624337	0.549532	0.586751	0.579999	0.593711	0.568686	0.574426	0.641644	0.61752	0.611176	105.6	114.742	114.296	117.384	103.209	150.951	101.13	85.7088	85.8282	85.6225	100.927	30.9697	95.2063	97.9832	96.7127
NILASQ4G71I06S2/LH123HT	67.4621	69.1246	239.6	10.4171	0.240247	0.239023	0.308683	0.210414	0.206552	0.244269	0.225875	0.243272	0.242546	0.248777	0.235748	0.233599	0.260778	0.252531	0.247835	0.59915	0.602745	0.869467	0.520785	0.502118	0.621511	0.545505	0.596429	0.584722	0.597959	0.566175	0.565571	0.64857	0.62483	0.611878	105.515	114.764	117.189	117.484	101.743	149.232	99.5939	82.5041	83.613	84.0501	102.158	31.6495	94.3926	99.1629	98.5123
NILASQ4G71I07S2/LH123HT	67.8837	69.0928	239.888	10.3864	0.244958	0.237358	0.310563	0.211334	0.201379	0.245072	0.224149	0.242914	0.241252	0.244938	0.237748	0.236415	0.257821	0.250167	0.246604	0.610202	0.595467	0.878023	0.525522	0.485554	0.625041	0.54048	0.598375	0.580886	0.585954	0.572482	0.577495	0.637436	0.614609	0.606881	102.326	113.082	109.728	118.547	101.805	153.942	101.708	86.4092	86.8196	86.1336	101.008	30.7577	95.1964	97.5415	97.0428
NILASQ4G71I08S3/LH123HT	67.1002	68.6508	243.267	11.2528	0.246948	0.237692	0.312421	0.209522	0.20532	0.244623	0.223845	0.244143	0.242376	0.247122	0.237893	0.23766	0.2589	0.252352	0.247491	0.617848	0.596408	0.884028	0.517575	0.499379	0.622956	0.539398	0.604621	0.584942	0.59442	0.573471	0.580263	0.639061	0.622488	0.61069	103.542	112.739	111.357	118.447	101.338	151.918	101.088	85.4937	86.283	85.4472	100.472	30.5524	93.9257	98.1052	97.8388
NILASQ4G71I09S2/LH123HT	67.6224	69.1528	232.968	9.19171	0.239276	0.240108	0.307963	0.21148	0.207286	0.244894	0.225678	0.241806	0.242267	0.248964	0.235671	0.231505	0.260259	0.251459	0.24731	0.596539	0.605617	0.873003	0.521914	0.50447	0.624059	0.544972	0.594647	0.584941	0.600759	0.56667	0.560265	0.645863	0.621161	0.610603	106.882	115.156	118.475	115.966	102.001	150.12	101.394	85.7252	85.7055	84.6476	102.121	32.8952	94.5718	99.2973	98.6333
NILASQ4G71I10S2/LH123HT	67.0502	69.1233	248.073	11.7355	0.240804	0.239202	0.307643	0.212635	0.205803	0.245418	0.229445	0.243025	0.242614	0.248418	0.234877	0.232656	0.258647	0.250714	0.245572	0.602584	0.604875	0.870633	0.526637	0.50024	0.627076	0.558997	0.597021	0.585	0.598377	0.567746	0.562409	0.643793	0.620048	0.607051	105.041	115.789	113.435	115.105	102.25	150.112	101.582	84.8063	84.7104	84.6866	104.418	32.2704	97.2034	100.726	99.2199
NILASQ4G71I11S3/LH123HT	68.8744	69.5559	236.383	11.2108	0.2424	0.24177	0.311954	0.210881	0.209362	0.248527	0.231836	0.242818	0.244738	0.251008	0.234255	0.231123	0.26092	0.254187	0.249925	0.606076	0.61004	0.884738	0.521868	0.51176	0.636635	0.567007	0.594584	0.592532	0.603242	0.563546	0.555619	0.647372	0.629346	0.618065	103.412	113.782	118.406	117.597	102.741	152.624	102.457	84.7612	86.5855	85.6966	102.834	32.5847	94.2875	100.926	97.9248
NILASQ4G71I12S3/LH123HT	68.0137	68.1746	243.815	11.0661	0.244487	0.239072	0.317188	0.210105	0.203201	0.245201	0.224633	0.244615	0.242888	0.249294	0.237088	0.238381	0.260072	0.251524	0.248858	0.613308	0.602808	0.911478	0.521084	0.490659	0.624155	0.542039	0.603428	0.586751	0.600655	0.571469	0.584333	0.645323	0.621262	0.616687	104.446	113.722	110.81	118.25	101.526	151.782	100.795	84.7832	87.2292	86.462	101.557	30.2691	94.6842	98.3871	96.8783
PB80/PHZ51	67.5306	67.9648	243.564	10.7754	0.242575	0.23957	0.312393	0.20832	0.200565	0.245709	0.22704	0.243613	0.23969	0.24738	0.234515	0.233369	0.259888	0.251695	0.248581	0.606831	0.603851	0.888437	0.512956	0.48204	0.629652	0.549744	0.597839	0.572399	0.593908	0.56234	0.562943	0.645357	0.620587	0.614878	104.715	112.849	116.761	117.13	101.652	153.914	102.427	85.6508	85.7276	85.4197	102.971	31.4382	93.9621	98.5397	98.6835
PHB47/PHZ51	65.6273	65.6742	245.854	10.0887	0.239154	0.23876	0.317831	0.205177	0.203256	0.245879	0.22547	0.24342	0.240929	0.243382	0.237162	0.23112	0.258769	0.250058	0.246444	0.595339	0.60261	0.902938	0.502415	0.491065	0.627944	0.543641	0.593768	0.576989	0.580108	0.573427	0.556578	0.641505	0.617095	0.609694	106.369	117.559	103.086	119.115	102.732	153.711	103.9	86.2183	87.1716	88.0039	104.031	32.5562	96.4353	101.742	102.33
PHG29/PHG47	63.2999	62.9207	227.022	9.44361	0.243055	0.241656	0.321609	0.207967	0.205927	0.248985	0.230219	0.246694	0.247153	0.255611	0.241736	0.235305	0.264117	0.255343	0.250123	0.617165	0.618403	0.92885	0.512921	0.5008	0.639512	0.561984	0.614058	0.604911	0.630297	0.590399	0.574965	0.664867	0.635798	0.623183	109.594	122.759	103.419	118.055	102.982	153.281	102.679	86.8464	86.7439	86.8373	101.531	32.0061	92.5911	97.5436	95.5954
PHG39/PHN82	68.2987	68.4727	240.499	10.9787	0.239675	0.237818	0.296127	0.207446	0.202625	0.244977	0.228182	0.238219	0.237299	0.244799	0.236786	0.233206	0.257735	0.250528	0.24546	0.600017	0.594151	0.823825	0.512013	0.491851	0.627037	0.555959	0.581226	0.567717	0.581153	0.56904	0.563807	0.632445	0.616244	0.603019	108.996	111.494	126.396	119.123	101.43	152.861	103.168	84.9272	84.6582	82.0671	100.531	31.8913	92.0046	97.6076	96.9722
PHG39/TX205	69.7203	69.8578	244.32	10.0602	0.236876	0.235207	0.298984	0.204416	0.200199	0.241606	0.21838	0.233762	0.233864	0.234746	0.233851	0.231885	0.254934	0.248171	0.244648	0.586086	0.586412	0.832916	0.499976	0.481954	0.614539	0.522201	0.564364	0.554022	0.552598	0.558012	0.559238	0.62796	0.608752	0.602185	101.771	111.178	114.73	115.246	101.735	152.577	100.213	83.9233	85.1465	83.3943	98.2437	31.5043	91.9821	95.1664	95.9368
PHG80/PHZ51	65.9866	67.0267	244.116	8.62968	0.248808	0.236291	0.302479	0.209206	0.19962	0.243574	0.221482	0.23591	0.233702	0.240769	0.231198	0.232869	0.254033	0.248785	0.245654	0.624905	0.588786	0.849241	0.516786	0.478443	0.617365	0.530956	0.569763	0.553553	0.571228	0.551812	0.557884	0.623274	0.606937	0.602874	106.78	115.128	129.368	118.477	100.965	150.524	102.71	85.2437	87.0893	87.0979	102.698	30.9961	99.391	102.327	100.274
PHHB9/LH123HT	68.0058	68.5593	246.979	10.8065	0.242657	0.238902	0.302773	0.209696	0.207574	0.246291	0.226641	0.240944	0.238841	0.246802	0.233545	0.232376	0.258212	0.250808	0.246181	0.606957	0.600073	0.845294	0.519309	0.506683	0.630013	0.548336	0.589426	0.573083	0.592877	0.560722	0.561148	0.639036	0.61864	0.60731	106.268	114.736	116.648	119.346	101.266	152.616	101.141	85.0408	85.1362	84.5025	102.245	31.8093	93.9411	100.201	97.711
PHHB9/LH185	66.8465	67.3307	237.095	9.75904	0.244536	0.239885	0.31125	0.210877	0.204157	0.244753	0.22564	0.241477	0.241879	0.247569	0.233721	0.232376	0.25942	0.252784	0.249016	0.61131	0.604409	0.882672	0.523261	0.494519	0.624979	0.546209	0.589982	0.582551	0.591809	0.558659	0.560861	0.642127	0.623852	0.614148	101.911	112.159	122.972	118.061	100.654	151.086	99.2417	86.6927	84.4103	83.6661	99.4887	31.6811	93.3476	97.1176	93.914
PHHB9/LH210	67.7888	68.0943	240.022	9.88217	0.241307	0.23817	0.303246	0.20357	0.199733	0.241468	0.224071	0.239845	0.237099	0.243949	0.234579	0.235504	0.257647	0.251873	0.247364	0.602306	0.599182	0.854569	0.496675	0.480536	0.612352	0.540584	0.584476	0.565979	0.581376	0.563609	0.571478	0.633582	0.619872	0.607851	102.83	113.707	124.96	116.109	100.285	150.137	102.487	83.9507	84.3451	85.3533	101.425	30.9489	92.7827	96.656	96.2401
PHHB9/NK787	68.5672	69.7166	240.393	10.9876	0.246761	0.238379	0.30999	0.205881	0.205451	0.248689	0.230304	0.247085	0.245369	0.253318	0.238502	0.23681	0.262002	0.255063	0.248417	0.619371	0.599294	0.87694	0.504882	0.499105	0.636724	0.55995	0.610587	0.593418	0.614142	0.575698	0.575139	0.650553	0.631557	0.615083	103.719	113.908	123.177	118.386	102.116	152.256	100.321	86.3866	86.3877	86.0693	100.919	31.2942	93.5637	96.5774	96.3458
PHHB9/PHJ65	69.8222	69.1095	244.204	10.7407	0.242159	0.24148	0.309481	0.213221	0.210867	0.247367	0.228618	0.243536	0.243672	0.250819	0.237373	0.234175	0.26267	0.254133	0.251795	0.605205	0.608081	0.877826	0.52913	0.516423	0.631365	0.556894	0.597763	0.590002	0.601151	0.568525	0.566875	0.651337	0.627137	0.623282	98.2431	109.132	117.343	116.901	101.813	146.617	101.48	83.3177	84.1161	82.8669	97.2422	31.1309	88.6055	93.5279	92.5122
PHHB9/PHM49	67.4747	68.7294	239.38	9.69045	0.242678	0.238737	0.311319	0.211128	0.205271	0.246702	0.227623	0.243924	0.242978	0.250189	0.234821	0.234439	0.258372	0.250766	0.246418	0.605419	0.600378	0.878933	0.523046	0.498423	0.630787	0.552515	0.5974	0.586946	0.599816	0.564258	0.568427	0.638362	0.618182	0.605568	103.281	112.689	115.912	119.272	102.366	150.696	100.142	84.2592	85.4999	83.1185	100.86	31.2969	91.487	97.3125	96.1413
PHHB9/PHM57	69.971	71.6045	244.87	11.2508	0.245357	0.241284	0.311649	0.212271	0.209615	0.246172	0.229756	0.243579	0.243814	0.250629	0.236617	0.233948	0.263047	0.25636	0.251852	0.613613	0.604984	0.882086	0.526141	0.512914	0.628213	0.560137	0.596563	0.58928	0.597111	0.564041	0.565429	0.649807	0.634665	0.619751	104.744	111.771	114.248	117.475	101.94	146.994	99.96	84.5332	84.4744	82.5972	97.751	31.3492	91.1146	97.5364	96.5054
PHHB9/PHN47	68.7897	69.5116	235.749	10.8597	0.245242	0.23889	0.308959	0.203483	0.201192	0.246799	0.222555	0.24265	0.240565	0.245143	0.233238	0.229978	0.257767	0.249951	0.247793	0.611451	0.598983	0.875195	0.497879	0.485156	0.632336	0.535799	0.593994	0.57765	0.582434	0.556689	0.552018	0.633691	0.611551	0.609003	103.802	113.69	115.874	115.827	101.493	152.907	100.484	84.4227	86.8499	83.1023	100.624	32.4846	94.4275	98.8405	97.6385
PHHB9/PHN82	68.5719	68.71	240.148	11.2553	0.248534	0.238373	0.3066	0.204658	0.204263	0.247391	0.22665	0.246635	0.245252	0.250221	0.237386	0.236007	0.262888	0.253008	0.24927	0.619591	0.594287	0.861917	0.503048	0.495486	0.633879	0.55099	0.609732	0.596317	0.602913	0.56825	0.570452	0.649669	0.620474	0.61199	102.847	112.276	115.562	115.909	101.858	150.623	102.094	86.2551	85.6101	84.9142	99.8112	30.584	90.367	95.5946	95.7194
PHHB9/PHP60	69.7157	69.0219	247.944	10.5621	0.238145	0.235962	0.306275	0.210263	0.203667	0.248617	0.225319	0.242743	0.239483	0.244314	0.234254	0.232689	0.256015	0.249892	0.245377	0.588225	0.589358	0.864439	0.521379	0.493434	0.639482	0.544828	0.596216	0.572041	0.582634	0.560429	0.559174	0.627311	0.610538	0.600486	104.024	112.62	121.456	118.098	103.253	155.572	100.925	85.6153	87.2631	86.9618	99.8027	31.769	94.3832	97.1102	97.7701
PHHB9/PHR03	68.8449	69.4915	250.229	12.4287	0.244908	0.23941	0.308033	0.207919	0.207181	0.248699	0.230233	0.243924	0.245752	0.249275	0.238054	0.232386	0.261944	0.252395	0.248716	0.612968	0.601691	0.870334	0.512624	0.505179	0.637398	0.560219	0.598969	0.595193	0.596216	0.569602	0.561462	0.648428	0.622627	0.612297	106.084	112.989	120.201	117.928	102.581	152.434	101.681	87.5575	85.3038	84.0384	99.6436	32.1652	93.3734	97.6132	96.8982
PHHB9/PHR55	68.547	68.7922	251.104	12.3277	0.240826	0.234007	0.303903	0.203123	0.199978	0.242296	0.220813	0.242358	0.237182	0.243207	0.22924	0.231994	0.255062	0.247747	0.243893	0.596174	0.582358	0.84884	0.497371	0.480423	0.613607	0.529954	0.59347	0.566342	0.579003	0.54631	0.555844	0.62472	0.604383	0.597086	104.82	113.324	114.299	118.189	101.386	150.423	100.141	84.1747	87.5372	84.5374	100.985	31.5806	93.7644	96.7958	97.6578
PHHB9/PHR63	67.9583	68.3113	239.315	9.34701	0.249859	0.241284	0.31351	0.211291	0.209892	0.246783	0.228865	0.248295	0.243915	0.252204	0.23584	0.236425	0.262434	0.255171	0.250179	0.626926	0.608951	0.890816	0.521056	0.513671	0.629654	0.557894	0.611289	0.592939	0.610193	0.56953	0.572412	0.653775	0.630971	0.620229	104.533	117.319	119.579	116.933	102.654	150.13	105.209	88.4119	85.8015	84.5996	101.62	30.334	90.2164	96.7953	97.3289
PHHB9/PHW30	68.1226	68.289	246.859	9.93192	0.247753	0.239723	0.317294	0.207778	0.208387	0.244991	0.22932	0.245436	0.242453	0.249416	0.237044	0.236118	0.260477	0.252171	0.246112	0.623281	0.604144	0.894269	0.510416	0.5064	0.622546	0.559929	0.601904	0.583804	0.599064	0.572165	0.578127	0.645936	0.622924	0.607361	104.049	113.575	108.161	114.421	99.8474	148.507	102.436	86.8345	83.9397	83.8869	98.9872	31.2472	93.8042	96.0195	96.9385
PHHB9/PHW53	66.3035	66.9406	239.53	10.3649	0.246013	0.237098	0.322563	0.207273	0.19812	0.243429	0.223066	0.239962	0.237777	0.245046	0.236756	0.234431	0.259541	0.249479	0.246421	0.614278	0.594522	0.91459	0.510749	0.473516	0.617627	0.535499	0.581633	0.564504	0.582452	0.572919	0.566781	0.640682	0.610815	0.606139	104.208	113.742	101.013	117.715	99.2037	150.369	101.03	84.1563	83.506	82.9616	101.653	31.2983	93.0165	97.293	96.8416
PHHB9/PHZ51	66.8119	67.8686	247.813	8.95049	0.240997	0.236367	0.310254	0.206149	0.198812	0.244204	0.222783	0.238434	0.237964	0.242462	0.23451	0.231356	0.257273	0.248748	0.243174	0.598227	0.591397	0.88011	0.508644	0.476976	0.620189	0.53547	0.577083	0.56782	0.572607	0.56261	0.554538	0.630929	0.609038	0.595791	106.155	113.434	117.012	119.512	102.086	151.132	100.77	84.6803	82.8592	84.0424	102.669	31.7859	92.3414	100.793	98.7845
PHHB9/Q381	64.5202	64.9306	234.384	9.21083	0.238606	0.238669	0.317104	0.207388	0.204578	0.249295	0.228158	0.250353	0.244702	0.255832	0.238071	0.235807	0.261525	0.252776	0.248759	0.597663	0.605333	0.898386	0.51051	0.495636	0.642522	0.555709	0.623595	0.591934	0.625709	0.57972	0.576217	0.65226	0.628313	0.615806	106.664	117.919	109.628	116.96	102.15	155.722	102.121	84.7621	86.8669	87.6787	100.926	30.9468	94.5704	100.767	97.4775
PHN11_OH43_0001/PHB47	64.5125	65.2438	236.956	8.93413	0.236383	0.236252	0.321069	0.208849	0.203297	0.245708	0.222577	0.241496	0.238949	0.246353	0.235453	0.228514	0.252767	0.245692	0.241846	0.588447	0.594769	0.921667	0.515891	0.49106	0.628961	0.535218	0.59208	0.5738	0.600014	0.56924	0.549575	0.624889	0.604178	0.594699	109.628	123.198	106.37	118.196	101.973	155.929	102.607	86.798	89.2783	90.6186	104.447	32.7834	96.9624	101.975	100.977
PHN11_PHG47_0251/PHB47	64.568	64.7342	242.51	8.00853	0.235945	0.23744	0.321497	0.202988	0.201628	0.244116	0.224813	0.244267	0.244758	0.252023	0.239147	0.23262	0.261738	0.252041	0.248075	0.589581	0.601631	0.923853	0.495979	0.484998	0.62333	0.542664	0.602253	0.594264	0.615616	0.584452	0.565364	0.656817	0.625315	0.616511	103.675	118.455	97.8047	118.011	100.615	154.044	102.297	82.8325	85.0014	85.9161	100.874	31.7618	92.9334	96.6796	96.0427
PHN11_PHW65_0323/LH195	68.3008	68.905	237.563	11.0906	0.249493	0.242504	0.310165	0.209821	0.205442	0.247099	0.230787	0.244505	0.243762	0.245336	0.241096	0.229448	0.260552	0.252943	0.250059	0.628953	0.614865	0.879787	0.516253	0.497685	0.632085	0.563699	0.603168	0.59	0.586441	0.585473	0.553769	0.650348	0.63015	0.623839	110.575	117.61	121.058	116.76	100.932	151.54	103.068	88.0252	89.1261	88.9031	104.828	34.1163	100.625	103.418	105.975
PHP02/PHB47	65.0964	65.682	235.444	9.29827	0.245192	0.239959	0.318711	0.20482	0.204548	0.247944	0.229648	0.242393	0.242638	0.249818	0.237839	0.232311	0.260423	0.251859	0.247734	0.616189	0.60895	0.88641	0.5008	0.496283	0.63352	0.561041	0.593661	0.589022	0.606451	0.578524	0.565533	0.65214	0.625836	0.614528	107.315	118.623	99.3324	117.01	103.109	151.016	103.791	87.596	87.7442	87.7264	102.061	32.5151	97.8638	101.808	99.9287
PHP02/PHG47	62.5754	61.9956	234.379	7.63104	0.250375	0.242861	0.310155	0.210513	0.208698	0.249697	0.228537	0.244858	0.246882	0.253629	0.240603	0.235283	0.262326	0.253264	0.250353	0.630524	0.621876	0.883305	0.520557	0.510515	0.643391	0.556778	0.606538	0.602663	0.621214	0.585575	0.5752	0.656766	0.63158	0.621576	107.331	121.023	120.967	117.637	104.832	154.501	103.3	85.4002	86.4922	85.379	101.162	32.2058	93.3582	97.2693	96.2378
PHP38/LH123HT	68.145	68.8335	243.358	8.64442	0.240413	0.235656	0.301457	0.207727	0.205193	0.244311	0.226329	0.23276	0.237331	0.241099	0.231894	0.231085	0.256667	0.248584	0.243531	0.599839	0.592879	0.84283	0.511819	0.500554	0.624957	0.548643	0.565568	0.572549	0.576065	0.556443	0.561033	0.632679	0.614062	0.600246	104.735	117.227	121.22	117.093	103.22	152.396	103.102	86.0074	82.9602	81.7219	100.953	32.7664	90.87	95.62	95.2108
PHP38/LH185	67.2492	67.8996	237.887	8.93999	0.230133	0.237171	0.309889	0.213525	0.207467	0.246517	0.224108	0.236847	0.236704	0.241083	0.233929	0.233158	0.255038	0.24833	0.244313	0.569609	0.597353	0.875553	0.530622	0.505652	0.63043	0.541462	0.578565	0.566025	0.573918	0.5622	0.563625	0.627476	0.611491	0.601745	102.918	114.156	116.912	117.494	101.561	152.598	102.215	84.1996	82.8443	80.9169	100.81	31.6566	92.2338	95.476	95.3555
PHP38/LH210	66.8502	66.8093	241.37	9.99392	0.24248	0.237102	0.314982	0.197746	0.193891	0.239575	0.221013	0.23505	0.231273	0.238252	0.233587	0.231954	0.256651	0.246252	0.245175	0.608434	0.596911	0.893031	0.481796	0.462784	0.606995	0.53266	0.573119	0.548779	0.565718	0.56225	0.562519	0.636092	0.604138	0.605048	102.473	114.853	110.537	117.818	101.783	150.957	102.52	85.4333	83.4457	80.9006	99.2533	31.6189	92.4397	95.2118	94.473
PHP38/PHJ65	66.8157	67.876	245.993	10.6715	0.24602	0.237609	0.304895	0.205452	0.203316	0.242839	0.225464	0.240261	0.237458	0.246178	0.234532	0.234099	0.261004	0.250557	0.247614	0.61935	0.598612	0.856573	0.503698	0.491733	0.616954	0.545701	0.586689	0.568218	0.59008	0.566128	0.57376	0.649767	0.618197	0.614358	99.9589	112.491	117.565	115.205	101.544	147.631	100.985	84.3242	81.2978	78.9445	98.2183	31.2841	89.1847	94.0636	92.5188
PHP38/PHM49	67.0342	68.5604	234.136	9.39604	0.247409	0.240081	0.311801	0.206482	0.202849	0.243829	0.224207	0.240255	0.236811	0.245213	0.231268	0.232211	0.25683	0.250186	0.246205	0.622435	0.60468	0.880317	0.507168	0.48945	0.618761	0.54238	0.586826	0.568547	0.588948	0.557845	0.565428	0.637529	0.618308	0.610259	103.44	115.603	106.387	117.757	101.896	148.395	103.074	84.6106	85.0738	82.2725	102.218	31.9806	91.5232	99.1882	97.7231
PHP38/PHM57	68.9175	69.2174	237.867	10.2513	0.243507	0.236189	0.308176	0.209966	0.20667	0.243083	0.222349	0.236971	0.233664	0.238942	0.231016	0.23278	0.257831	0.250648	0.246136	0.606316	0.590462	0.862719	0.5207	0.505236	0.618708	0.536804	0.575043	0.557177	0.564616	0.551251	0.564008	0.637558	0.618505	0.605622	102.572	111.879	110.804	119.654	103.188	149.906	101.628	86.2063	86.3206	83.196	98.8531	31.3167	92.0729	97.7188	95.7975
PHP38/PHN47	68.9203	68.7678	236.193	9.57649	0.228984	0.234943	0.30114	0.204419	0.201283	0.245646	0.218776	0.237762	0.230313	0.238764	0.230177	0.229566	0.25159	0.244084	0.241924	0.564336	0.58919	0.845995	0.504775	0.488085	0.63112	0.525107	0.581874	0.544131	0.566428	0.548572	0.553851	0.616427	0.598915	0.594458	103.618	115.093	120.561	119.164	103.429	156.489	100.896	84.931	83.5375	81.1243	99.4173	32.3105	94.8723	97.3622	96.6743
PHP38/PHN82	67.8603	68.0302	242.653	9.75463	0.241609	0.237489	0.303368	0.202304	0.206729	0.244577	0.224874	0.241081	0.240812	0.247302	0.233097	0.233536	0.260863	0.250798	0.246477	0.600093	0.593071	0.843833	0.494376	0.50344	0.621815	0.543999	0.588274	0.580483	0.591139	0.557794	0.565085	0.646429	0.616816	0.604434	103.419	114.771	115.537	114.902	101.128	148.453	101.29	85.098	83.5754	82.5055	100.034	31.3091	92.6842	96.3154	95.2659
PHP38/PHP60	64.1066	65.8684	229.447	8.14467	0.24259	0.240965	0.320742	0.206764	0.202914	0.246562	0.227577	0.244182	0.244141	0.251402	0.241412	0.231331	0.259764	0.25087	0.246965	0.610736	0.613237	0.910421	0.509032	0.490921	0.631051	0.553823	0.599464	0.590226	0.611634	0.591456	0.560165	0.646301	0.622704	0.612927	108.456	119.511	106.828	117.688	103.622	152.978	103.154	83.8438	87.0262	90.9771	104.007	32.9191	97.7132	103.725	101.121
PHP38/PHR03	67.2301	67.5431	242.237	11.7177	0.245768	0.235999	0.293749	0.207732	0.204983	0.242866	0.221109	0.238384	0.234538	0.241405	0.231441	0.235612	0.257393	0.248806	0.243652	0.617432	0.590198	0.816394	0.511046	0.497159	0.615707	0.532288	0.579822	0.560539	0.573909	0.5558	0.573888	0.635817	0.61029	0.598327	103.357	112.49	116.884	114.83	100.35	147.416	100.891	84.3619	84.5042	81.1346	98.9861	30.1698	90.3091	96.4451	95.9786
PHP38/PHR55	67.7211	68.3095	243.113	10.9988	0.239046	0.232303	0.296955	0.200959	0.195327	0.240358	0.212493	0.232992	0.22451	0.233447	0.224965	0.231189	0.250433	0.240307	0.240174	0.595309	0.576537	0.820358	0.492341	0.466582	0.608596	0.504416	0.564757	0.524035	0.548394	0.530463	0.554965	0.611613	0.582025	0.587474	104.274	112.198	111.452	115.758	101.541	150.274	99.7921	83.1091	82.8645	79.4512	97.4452	30.7313	91.9168	97.1859	95.9423
PHP38/PHR63	66.5693	67.1753	233.691	10.7739	0.234889	0.236137	0.307752	0.214007	0.205788	0.247442	0.223853	0.23696	0.234827	0.240556	0.233505	0.233624	0.256274	0.248302	0.244605	0.581066	0.592663	0.871734	0.532106	0.501056	0.636264	0.539697	0.577883	0.558977	0.57041	0.562164	0.567103	0.632741	0.610364	0.600495	104.46	114.366	121.521	117.767	103.615	154.387	100.247	84.6442	85.1887	82.9824	101.157	31.5178	94.7386	98.0472	96.7712
PHP38/PHW30	66.7211	66.4956	243.433	9.61987	0.244108	0.236681	0.298798	0.205698	0.204837	0.243951	0.225942	0.243171	0.239674	0.246369	0.233975	0.236988	0.257106	0.249492	0.243872	0.609035	0.595039	0.833703	0.504816	0.496125	0.620452	0.549985	0.596782	0.578528	0.591842	0.565789	0.580799	0.634665	0.614729	0.59993	104.1	113.503	119.92	114.869	100.987	149.072	103.067	84.8739	85.8514	83.4446	99.6434	30.104	91.5947	96.093	95.903
PHP38/PHW53	66.6486	67.8894	232.595	10.2543	0.244034	0.236358	0.311245	0.199849	0.194768	0.238674	0.217074	0.236375	0.233655	0.236118	0.23004	0.233597	0.253695	0.246868	0.243014	0.610004	0.591004	0.89006	0.486976	0.465046	0.600084	0.518349	0.571294	0.554882	0.556972	0.550382	0.566458	0.62496	0.60287	0.596163	101.908	113.053	105.423	116.596	102.779	147.003	100.308	82.9542	84.9212	81.728	100.583	30.5108	93.8952	96.6909	94.5687
PHP38/Q381	64.1199	65.5552	237.327	7.77236	0.24546	0.238084	0.308352	0.205865	0.202428	0.246683	0.224774	0.243833	0.240776	0.247919	0.23611	0.233844	0.257882	0.249001	0.245508	0.616173	0.600822	0.878525	0.50693	0.490459	0.63345	0.545224	0.599218	0.580969	0.600594	0.573055	0.5717	0.64226	0.615357	0.607938	105.868	116.535	123.876	118.553	102.626	153.873	102.015	86.9131	85.1129	85.2119	100.065	31.8756	95.529	98.7777	97.8906
PHV63/LH123HT	66.7964	67.226	235.895	10.5675	0.245372	0.239686	0.321117	0.207426	0.204847	0.243368	0.225376	0.237763	0.239529	0.245937	0.238757	0.232164	0.26156	0.253201	0.248406	0.616842	0.6055	0.912177	0.511074	0.496184	0.618456	0.546239	0.57907	0.572375	0.590231	0.579239	0.560015	0.651722	0.627501	0.614846	106.513	118.569	108.892	118.681	103.573	152.849	104.425	87.1862	88.0496	88.6302	104.408	32.5333	97.4745	102.351	101.254
PHV63/NK787	69.3675	68.7731	247.581	11.4774	0.238506	0.241561	0.31145	0.210605	0.209126	0.248207	0.22901	0.246941	0.24436	0.253025	0.239158	0.234241	0.257879	0.252597	0.25085	0.592652	0.608518	0.885699	0.520162	0.509832	0.635906	0.556952	0.607489	0.588962	0.611374	0.575449	0.562998	0.63531	0.619576	0.618722	102.525	113.395	114.791	117.672	103.574	153.172	103.454	87.1881	85.0048	86.7347	103.203	32.1293	94.6829	97.6851	96.5849
PHV63/PGM49	67.6958	68.3217	239.796	10.4493	0.243877	0.238495	0.310295	0.214477	0.206707	0.245846	0.228674	0.23919	0.241119	0.244582	0.239162	0.228924	0.257456	0.251567	0.248028	0.610333	0.60189	0.879298	0.531474	0.500582	0.62544	0.553978	0.586752	0.578698	0.582859	0.578101	0.553462	0.63679	0.623167	0.614759	103.345	116.135	113.5	117.199	102.138	152.115	104.362	86.2297	87.0374	87.1319	102.677	33.7291	96.4201	102.855	99.3696
PHV63/PH210	67.0837	67.218	238.273	9.86872	0.24356	0.241054	0.31599	0.199442	0.197775	0.243467	0.220896	0.23906	0.236075	0.243022	0.234115	0.233748	0.257915	0.252405	0.248427	0.611365	0.607814	0.89575	0.484926	0.47463	0.617771	0.528633	0.581374	0.563162	0.581536	0.563946	0.559637	0.637739	0.622118	0.614558	108.257	116.718	109.852	118.511	103.177	152.89	103.573	88.9114	87.5655	86.9035	105.227	31.1339	96.5075	101.277	100.325
PHV63/PHJ65	67.997	67.8598	241.882	10.9069	0.246872	0.24144	0.320401	0.211801	0.210949	0.248128	0.230324	0.246127	0.244304	0.252221	0.237831	0.234577	0.260225	0.252497	0.248004	0.62169	0.611859	0.915596	0.525606	0.516905	0.634935	0.560751	0.602256	0.588392	0.608918	0.574193	0.56912	0.646797	0.625304	0.614764	106.284	114.988	113.578	117.928	102.514	150.972	100.775	85.5152	84.1107	86.5681	102.412	31.8395	94.7308	99.9503	99.9394
PHV63/PHM57	69.0847	68.9231	232.016	10.4105	0.246706	0.242928	0.312428	0.213545	0.212526	0.243972	0.229594	0.236743	0.239704	0.247634	0.235394	0.230419	0.259645	0.255192	0.251605	0.620829	0.615749	0.891603	0.531733	0.523975	0.62077	0.561771	0.575562	0.578646	0.590974	0.564678	0.55874	0.643482	0.634447	0.623835	104.974	115.313	116.307	119.632	104.234	147.91	102.265	86.5642	86.7303	85.5808	101.735	32.5273	95.4856	101.158	99.0059
PHV63/PHN47	69.2817	69.5522	233.908	10.668	0.240194	0.239222	0.311571	0.206409	0.196166	0.243847	0.221709	0.23252	0.236401	0.240357	0.234497	0.231335	0.257935	0.24734	0.245821	0.59985	0.602191	0.881137	0.507699	0.470249	0.622199	0.532314	0.560382	0.559956	0.567068	0.560113	0.556736	0.637852	0.607972	0.60408	107	115.318	118.732	116.42	102.963	153.931	101.435	83.511	86.2762	85.4761	101.639	32.8578	97.9771	101.932	98.9049
PHV63/PHN82	67.2384	67.4221	231.48	11.3125	0.246744	0.240876	0.306447	0.203478	0.203551	0.246934	0.224098	0.24358	0.2415	0.249392	0.238045	0.235895	0.259937	0.254048	0.248266	0.616415	0.60716	0.861763	0.49829	0.49293	0.630045	0.540283	0.596628	0.579097	0.600144	0.575165	0.570415	0.643386	0.628146	0.613264	106.741	117.018	116.089	118.534	103.073	153.358	102.424	87.4761	85.4922	88.2561	102.361	31.311	95.3297	101.63	101.011
PHV63/PHP60	68.6932	68.4139	235.139	11.5609	0.246416	0.24227	0.310792	0.211405	0.207267	0.242763	0.230878	0.245787	0.245403	0.250297	0.238792	0.232934	0.261192	0.2545	0.250241	0.61471	0.609794	0.880257	0.523172	0.504726	0.61224	0.561806	0.600958	0.59121	0.597113	0.575054	0.561312	0.643294	0.628624	0.617338	104.38	115.477	117.244	117.027	101.899	147.542	103.33	86.7327	84.9581	85.2384	102.798	32.245	95.7495	100.722	100.239
PHV63/PHR03	68.4329	68.1367	242.554	10.4939	0.243051	0.235601	0.309576	0.205119	0.204748	0.245415	0.224511	0.236001	0.236262	0.242775	0.232276	0.23091	0.255237	0.250303	0.245014	0.604606	0.589991	0.874767	0.502972	0.498916	0.626386	0.541768	0.572627	0.564822	0.579807	0.555594	0.553254	0.627399	0.615334	0.601476	106.952	117.144	116.816	118.876	105.957	153.254	101.944	86.7708	87.8386	87.1932	102.829	31.8975	97.2528	101.051	101.418
PHV63/PHR55	68.4066	67.8655	240.467	12.0309	0.236115	0.23828	0.31483	0.209992	0.203143	0.24279	0.226471	0.237967	0.237255	0.242897	0.23496	0.229813	0.255376	0.249289	0.244344	0.590376	0.600235	0.883432	0.518028	0.489035	0.61453	0.546999	0.578096	0.565304	0.577412	0.563049	0.546953	0.627592	0.613469	0.600322	108.461	117.603	109.716	116.382	102.083	151.678	103.388	86.4658	84.647	87.5535	104.167	32.9947	97.1846	102.512	101.047
PHV63/PHR63	65.9138	66.5027	243.747	9.45951	0.247921	0.240959	0.31815	0.211078	0.205469	0.245225	0.227374	0.245848	0.24245	0.250599	0.239645	0.234863	0.262555	0.254169	0.251064	0.621393	0.607404	0.901698	0.523551	0.498007	0.624587	0.550751	0.601676	0.582408	0.603605	0.58439	0.566903	0.65038	0.627492	0.622532	105.713	116.765	114.243	118.725	104.626	151.675	103.209	86.7912	89.5101	89.8719	106.189	31.835	95.7377	100.52	100.207
PHV63/PHW30	67.1502	67.1964	244.012	10.3743	0.24724	0.240967	0.313941	0.206719	0.206965	0.248038	0.2281	0.241955	0.239446	0.247244	0.234478	0.235864	0.258861	0.252245	0.247316	0.623992	0.611662	0.890808	0.51063	0.502858	0.635899	0.556901	0.591102	0.575772	0.5975	0.566899	0.573215	0.642037	0.625501	0.613504	107.573	118.014	108.65	118.637	102.264	153.161	104.39	86.5894	87.8436	86.941	103.35	31.382	95.0709	101.271	100.349
PHV63/PHW53	65.8307	66.9294	232.452	10.2219	0.245038	0.236543	0.31235	0.204168	0.196882	0.244077	0.223198	0.233589	0.238368	0.242004	0.235997	0.233347	0.257808	0.24983	0.244467	0.61202	0.592856	0.885706	0.500153	0.471386	0.620312	0.537858	0.563575	0.569201	0.575823	0.570266	0.559974	0.634622	0.612131	0.598472	107.941	116.043	118.093	118.897	103.284	153.229	102.932	86.4145	90.3757	89.1734	104.907	31.6644	97.1041	101.169	99.4169
PHV63/PHZ51	65.4316	66.0693	240.852	9.3298	0.242551	0.239223	0.31943	0.21008	0.202895	0.24609	0.227721	0.240132	0.241654	0.247572	0.238066	0.232995	0.25939	0.251459	0.246936	0.609638	0.604459	0.901535	0.519384	0.489693	0.62773	0.553307	0.586732	0.583921	0.596057	0.577804	0.564295	0.643796	0.621826	0.612191	109.112	118.071	107.475	121.039	103.63	154.584	105.377	88.6954	88.9165	89.3636	105.807	31.7361	98.3645	103.553	101.021
PHV63/Q381	64.956	65.848	226.073	8.46942	0.245498	0.242359	0.319972	0.207342	0.207076	0.247809	0.228912	0.242474	0.246258	0.25292	0.242279	0.233178	0.259972	0.25384	0.249051	0.620592	0.617381	0.917858	0.511649	0.505284	0.636391	0.559583	0.59288	0.600506	0.616088	0.59434	0.56766	0.64993	0.634553	0.620593	109.372	119.604	110.767	118.022	104.07	154.397	104.65	87.0765	88.0666	88.6206	104.344	32.7697	97.9009	102.971	101.009
PHW52/LH185	66.7315	67.8572	236.003	9.29507	0.245805	0.23768	0.299236	0.20871	0.206538	0.241065	0.22316	0.237282	0.235667	0.245609	0.232762	0.236903	0.256959	0.252758	0.248903	0.616608	0.596934	0.840654	0.512594	0.501667	0.60773	0.537668	0.575161	0.560982	0.583211	0.557541	0.576985	0.631949	0.623431	0.613969	105.076	114.682	119.52	116.68	102.447	147.205	101.49	83.5209	82.6299	81.2046	100.198	30.5398	90.4332	96.1911	94.1408
PHW52/LH210	67.3082	68.3939	237.541	11.4501	0.244905	0.237851	0.312082	0.202463	0.192881	0.240112	0.220078	0.236129	0.235356	0.24001	0.232046	0.234046	0.257538	0.248491	0.245281	0.610775	0.596874	0.875843	0.496271	0.45825	0.606632	0.525457	0.567024	0.55827	0.566402	0.55614	0.566174	0.635081	0.608368	0.601659	101.233	111.328	108.961	117.988	100.013	149.39	100.364	83.9495	82.0924	82.5503	100.255	30.7044	89.9644	94.6727	95.0845
PHW52/NK787	68.9469	68.5551	246.278	11.0578	0.249186	0.242864	0.310148	0.208761	0.206037	0.246552	0.230391	0.244884	0.244609	0.251824	0.238605	0.235625	0.260704	0.254111	0.250336	0.628558	0.612503	0.874685	0.514752	0.500243	0.630014	0.561848	0.600916	0.592259	0.60879	0.575922	0.572662	0.644018	0.629273	0.621258	103.989	114.928	117.318	119.175	101.517	150.526	103.622	86.8911	85.0462	85.4828	102.473	31.3137	92.5645	97.732	97.3414
PHW52/PHJ65	68.8802	69.6583	236.583	10.9479	0.239795	0.239338	0.309146	0.210772	0.20831	0.244423	0.225247	0.239247	0.242183	0.247595	0.23442	0.230607	0.260434	0.252497	0.24865	0.597936	0.601776	0.873673	0.519027	0.506236	0.619679	0.542954	0.581373	0.583722	0.593455	0.558469	0.557149	0.647753	0.622609	0.615091	100.808	112.619	110.014	116.664	101.39	147.929	101.978	85.8584	85.883	84.7726	98.5014	32.1172	92.0217	95.5365	94.5062
PHW52/PHM49	68.3857	68.4295	235.972	11.4819	0.233437	0.238012	0.307668	0.205604	0.199895	0.24297	0.220853	0.238399	0.237807	0.242102	0.235923	0.23066	0.257623	0.250458	0.246826	0.578018	0.599289	0.864875	0.505304	0.480299	0.618629	0.530383	0.582067	0.567426	0.576005	0.564871	0.560098	0.638507	0.61993	0.608368	102.037	112.964	111.783	119.531	101.404	152.421	100.571	86.0556	83.7515	83.3078	98.7208	32.1056	93.3467	96.2981	95.8093
PHW52/PHM57	69.8314	71.0876	238.519	10.2365	0.238255	0.240689	0.307816	0.212182	0.209194	0.248042	0.224173	0.237118	0.237197	0.243189	0.234452	0.232612	0.257247	0.251828	0.248591	0.593809	0.607479	0.870103	0.528999	0.512066	0.638963	0.54269	0.578509	0.570399	0.581281	0.560934	0.565582	0.638497	0.62559	0.615745	105.627	114.667	120.509	121.904	105.072	154.689	102.099	87.7734	87.5195	83.5594	99.4133	31.1767	95.0278	99.8793	98.0491
PHW52/PHN47	68.9057	69.6765	241.583	11.7408	0.245336	0.239969	0.31337	0.200056	0.196464	0.240935	0.220757	0.238948	0.236995	0.241282	0.233383	0.228731	0.257148	0.248642	0.246382	0.613385	0.603766	0.887673	0.490363	0.472203	0.610287	0.52995	0.581538	0.564665	0.56895	0.556524	0.55228	0.633993	0.612555	0.606539	104.758	113.569	111.818	120.177	103.144	151.204	101.344	87.4788	84.8071	82.3809	99.8177	32.522	95.7759	98.8061	98.1703
PHW52/PHN82	68.0746	69.0656	236.305	10.5018	0.24067	0.237597	0.301507	0.204394	0.204193	0.245801	0.22353	0.242044	0.241107	0.244643	0.236011	0.23529	0.258713	0.251054	0.245697	0.598979	0.595433	0.849302	0.501156	0.496005	0.629435	0.539439	0.59389	0.578846	0.584457	0.565566	0.571565	0.641603	0.619585	0.605971	104.715	113.677	124.956	117.415	102.286	155.283	102.26	86.6694	85.7446	83.3487	97.4239	31.5629	94.0669	97.3574	98.4786
PHW52/PHP60	68.5996	68.1734	237.615	10.5565	0.245148	0.24004	0.306797	0.209556	0.203366	0.246954	0.230186	0.241366	0.24241	0.248032	0.238143	0.234439	0.258195	0.251532	0.247085	0.617427	0.6055	0.859592	0.518073	0.492869	0.630343	0.562579	0.592004	0.58578	0.593915	0.576116	0.570505	0.640744	0.623822	0.609736	106.868	116.043	122.661	118.527	103.051	153.73	104.879	85.8225	86.5755	83.4815	101.467	31.249	97.0519	99.3175	98.4864
PHW52/PHR03	68.0949	68.5895	245.057	11.9054	0.244044	0.236539	0.311084	0.207179	0.202622	0.244086	0.222445	0.237832	0.239183	0.244784	0.233254	0.234726	0.259457	0.248369	0.246662	0.609503	0.594479	0.875824	0.511008	0.490893	0.622	0.536301	0.580875	0.574402	0.586022	0.556922	0.567929	0.641357	0.608283	0.608037	101.811	113.353	101.558	118.476	102.065	151.082	101.362	83.6972	83.1106	82.0435	97.8926	29.9113	87.1497	93.3499	93.6453
PHW52/PHR55	68.6701	68.8363	244.493	12.926	0.239925	0.235592	0.304039	0.203799	0.198762	0.24006	0.221343	0.235171	0.235661	0.236969	0.22889	0.230987	0.254553	0.247765	0.244384	0.592832	0.586787	0.850564	0.49785	0.477898	0.60663	0.530934	0.564082	0.56058	0.553797	0.541876	0.554281	0.621456	0.604751	0.597723	103.88	113.801	112.738	116.053	102.206	148.663	101.385	84.7482	87.2526	84.2433	99.898	31.1251	92.1562	100.562	98.6993
PHW52/PHR63	66.3693	67.779	235.78	10.336	0.241464	0.238282	0.316651	0.209933	0.209507	0.2476	0.2272	0.242914	0.24106	0.249023	0.236906	0.234009	0.259445	0.251287	0.248488	0.603177	0.600357	0.900281	0.518835	0.51374	0.635866	0.551221	0.59482	0.579617	0.599921	0.573293	0.571044	0.645334	0.621449	0.613763	103.641	114.343	116.171	118.619	104.076	152.888	103.106	84.0308	83.9864	84.8681	101.001	31.4018	92.3815	97.8737	93.5594
PHW52/PHW30	67.7606	66.8029	241.713	10.9213	0.243101	0.239801	0.307114	0.206367	0.206083	0.245992	0.227324	0.243011	0.240845	0.247599	0.235129	0.232504	0.258894	0.250058	0.247025	0.611697	0.606864	0.866667	0.507335	0.500754	0.628345	0.553372	0.599552	0.580388	0.59744	0.567216	0.561478	0.641028	0.616791	0.612102	103.548	116.715	117.024	118.468	101.904	152.886	102.886	85.0976	85.2848	83.2763	99.2668	30.8366	90.1756	96.2372	96.9135
PHW52/PHW53	67.0761	68.2773	229.423	9.72988	0.231739	0.237055	0.313259	0.204111	0.199658	0.244097	0.22116	0.234513	0.239559	0.243073	0.237005	0.231768	0.259665	0.250593	0.247273	0.574112	0.598559	0.890497	0.499394	0.480309	0.623266	0.529174	0.569276	0.573782	0.580083	0.571306	0.562111	0.643827	0.617652	0.610773	101.499	115.829	113.536	117.932	102.906	155.727	102.263	83.4361	82.8471	82.7251	100.537	31.4765	90.2903	94.6866	93.1347
PHW52/PHZ51	66.7541	67.8455	239.969	9.13062	0.243019	0.235773	0.317936	0.20252	0.197411	0.24317	0.221872	0.233931	0.233171	0.24316	0.23202	0.235761	0.256204	0.249068	0.24289	0.611012	0.5926	0.899343	0.495446	0.473999	0.618423	0.534842	0.567381	0.557182	0.585769	0.559876	0.57208	0.634527	0.616257	0.599388	110.296	116.321	110.329	119.818	103.339	154.323	105.889	86.0121	87.8116	85.9467	103.605	31.01	91.4333	99.7267	98.5411
PHW52/Q381	64.0683	66.4824	230.723	8.8366	0.242445	0.237999	0.32291	0.205988	0.203463	0.248568	0.229022	0.242786	0.246097	0.251994	0.240285	0.231561	0.259462	0.251967	0.248304	0.60886	0.601604	0.928182	0.505025	0.491451	0.636598	0.555184	0.598894	0.597474	0.614335	0.584588	0.561909	0.645578	0.626921	0.617932	104.675	116.722	102.811	116.407	102.254	154.171	101.275	85.5642	85.0441	87.138	101.191	32.6941	94.6274	101.275	97.0525
REV28HR20 (2016)	69.5557	70.6972	256.524	14.7675	0.2472	0.232804	0.290628	0.200051	0.200181	0.238844	0.213509	0.232143	0.231801	0.2336	0.224882	0.228979	0.25909	0.242874	0.241668	0.621482	0.573687	0.802376	0.488121	0.48363	0.601662	0.506338	0.558649	0.546908	0.542873	0.522328	0.543272	0.626842	0.5793	0.580874	103.594	110.155	119.398	118.175	102.509	146.497	96.9933	83.5519	83.9213	82.0268	95.592	30.4647	84.6059	93.1115	93.4515
TX204/PHB47	67.8354	66.5762	236.758	10.4291	0.239947	0.23749	0.313712	0.200901	0.199588	0.241266	0.222631	0.238757	0.23844	0.242698	0.233245	0.232143	0.257304	0.248419	0.24535	0.59648	0.595318	0.887211	0.487395	0.479344	0.610833	0.535753	0.579874	0.571117	0.578	0.560317	0.562542	0.634938	0.609391	0.602789	102.947	112.528	107.378	118.049	102.96	149.944	103.975	85.1662	85.1794	83.973	101.126	31.2231	91.6753	95.3274	93.6315
TX303/TX777	71.701	73.4337	248.093	11.4241	0.237542	0.238511	0.315885	0.21135	0.204821	0.245277	0.223727	0.240407	0.238412	0.243795	0.233636	0.228348	0.26001	0.249687	0.246452	0.58946	0.59791	0.886752	0.523906	0.497578	0.626008	0.539633	0.587759	0.570679	0.579819	0.556245	0.549325	0.643795	0.614289	0.607821	103.326	113.283	103.256	118.562	102.261	150.468	101.424	86.656	86.0378	83.9396	100.215	33.6396	94.3565	101.605	100.328
TX714/PHZ51	67.2161	67.941	246.996	9.90798	0.250256	0.23768	0.321561	0.206841	0.205975	0.245137	0.22845	0.239998	0.235694	0.245403	0.233035	0.232086	0.255736	0.250474	0.247355	0.626489	0.596429	0.926769	0.508893	0.500206	0.621193	0.553511	0.583838	0.559232	0.583587	0.557793	0.557412	0.63169	0.61643	0.610417	105.248	113.491	123.308	117.785	101.941	148.326	100.464	82.7376	83.883	84.104	103.617	32.3383	98.1831	102.09	99.2853
TX714/TX775	69.0791	69.7889	235.101	11.0935	0.239325	0.244793	0.319387	0.208333	0.204504	0.243815	0.228531	0.244382	0.244707	0.248455	0.238491	0.231796	0.260064	0.251842	0.249966	0.597549	0.621667	0.915093	0.513584	0.495388	0.617466	0.554988	0.596871	0.590256	0.594063	0.575948	0.566091	0.64826	0.625762	0.620237	104.26	114.746	113.321	117.318	101.807	148.704	102.433	85.1014	85.8231	85.9437	102.157	32.8564	95.8551	100.116	97.5695
TX714/TX777	71.2794	69.7597	242.017	12.2541	0.234795	0.236324	0.316812	0.208468	0.20207	0.246336	0.221759	0.238611	0.235829	0.241375	0.232984	0.232448	0.253534	0.247262	0.244826	0.579159	0.591632	0.898387	0.515401	0.490148	0.628583	0.534194	0.580698	0.561636	0.573008	0.553893	0.556884	0.620203	0.604208	0.599759	103.275	114.535	106.665	119.219	104.178	150.351	101.777	86.5656	86.4826	86.084	99.6553	31.8239	94.6773	99.2457	97.3288
TX714/TX779	69.202	69.7972	242.861	12.0925	0.241292	0.240526	0.310222	0.209502	0.204361	0.246641	0.231579	0.245501	0.244376	0.25067	0.237293	0.235195	0.259884	0.252903	0.251275	0.60312	0.605481	0.874656	0.519712	0.495401	0.629957	0.567429	0.605652	0.593073	0.60536	0.571563	0.571952	0.643207	0.624352	0.622443	102.291	110.871	110.665	117.138	101.86	151.476	103.262	86.8304	87.6921	83.9692	98.8537	30.975	91.8937	96.5489	94.7831
TX740/LH195	70.8359	71.1741	246.053	12.0989	0.24717	0.246776	0.324558	0.205829	0.199463	0.241271	0.225508	0.241469	0.242055	0.246906	0.237238	0.233905	0.261766	0.255798	0.252558	0.622787	0.626635	0.921601	0.507141	0.479981	0.609124	0.547475	0.59067	0.584015	0.590057	0.56862	0.570485	0.651236	0.638077	0.631958	105.958	114.804	113.922	118.209	102.555	148.486	102.118	87.6836	87.949	84.4805	98.1043	32.1946	93.6411	99.9214	100.331
TX770/LH195	70.4034	71.5933	245.108	11.8023	0.238998	0.242941	0.313057	0.205678	0.201002	0.243793	0.222837	0.241184	0.24021	0.245036	0.23663	0.233257	0.262156	0.25581	0.252624	0.596429	0.612128	0.887327	0.506165	0.485447	0.618954	0.538119	0.591581	0.576823	0.585048	0.565022	0.562802	0.647539	0.632247	0.625806	102.715	113.855	108.838	119.853	104.718	151.416	103.962	88.2609	87.9382	85.4379	99.2132	31.6373	92.2209	97.0611	96.079
TX772W/LH195	69.9498	69.7867	225.825	11.4036	0.240756	0.244036	0.314186	0.206914	0.198261	0.241608	0.218241	0.236924	0.237112	0.243258	0.236073	0.234083	0.25998	0.253605	0.249938	0.600966	0.615409	0.889212	0.510498	0.47818	0.612589	0.522703	0.575877	0.566393	0.573877	0.563617	0.569081	0.646013	0.630915	0.617013	105.852	113.362	104.791	118.208	101.637	148.625	99.5976	85.4067	84.9071	81.6797	96.9942	31.3712	95.5798	100.805	97.917
VA35/LH195	68.6163	68.4096	243.651	11.079	0.243446	0.239805	0.306941	0.205587	0.200653	0.243236	0.226333	0.241543	0.24026	0.242168	0.237628	0.234305	0.257439	0.252882	0.247342	0.605041	0.600891	0.854861	0.503658	0.482896	0.616532	0.548232	0.591611	0.575979	0.574138	0.570492	0.565071	0.632899	0.621562	0.607186	104.242	112.541	113.933	117.577	101.523	149.897	102.772	86.1982	88.8242	85.9562	99.7234	31.6325	96.2241	98.7283	99.1634
W10001_0022/PHB47	63.328	63.852	230.397	9.25223	0.237693	0.242425	0.326233	0.211729	0.209027	0.247144	0.226175	0.242655	0.242645	0.247365	0.2386	0.230913	0.257987	0.249631	0.246062	0.592337	0.617785	0.896568	0.523294	0.511169	0.633596	0.547688	0.595137	0.58857	0.599323	0.581022	0.561041	0.640843	0.621351	0.609572	106.891	118.86	95.6463	117.558	104.86	152.751	103.291	85.4847	87.9733	89.0171	102.733	32.6238	95.2316	100.476	98.7759
W10004_0216/PHZ51	66.8237	67.9687	250.012	9.97786	0.243044	0.239211	0.314183	0.210849	0.205088	0.246413	0.22545	0.240467	0.237686	0.245025	0.236003	0.231211	0.258897	0.252789	0.249478	0.609071	0.600921	0.900474	0.522401	0.496479	0.631707	0.544822	0.584831	0.565162	0.584336	0.569154	0.55658	0.640048	0.624577	0.620042	109.736	115.494	119.403	118.265	102.755	153.883	103.122	86.442	86.1087	88.8781	105.687	32.5992	98.0569	102.719	104.462
W10005_0107/PHB47	64.4375	65.6334	230.904	9.00132	0.23871	0.23881	0.311984	0.204794	0.203291	0.245546	0.224499	0.244304	0.243286	0.248194	0.238212	0.230279	0.259204	0.251003	0.245901	0.597886	0.604469	0.888151	0.50259	0.4896	0.627581	0.541268	0.603199	0.587234	0.601784	0.576591	0.556179	0.643238	0.620385	0.608275	108.87	118.674	101.231	119.635	101.372	154.647	102.463	85.6205	87.0011	88.815	102.861	32.9561	94.3291	100.745	99.1342
W37A/PHB47	62.7164	62.0449	229.984	9.34659	0.25069	0.241115	0.329734	0.203271	0.205271	0.245712	0.224598	0.238749	0.239602	0.249585	0.23779	0.230475	0.25795	0.250168	0.248551	0.636442	0.615378	0.96724	0.497178	0.49627	0.626567	0.541065	0.585166	0.580373	0.610465	0.581847	0.560595	0.64475	0.62291	0.621943	108.026	121.059	97.2857	117.63	104.294	152.315	102.076	84.5417	85.4486	89.5727	102.555	32.2822	97.6303	100.368	99.2444
WF9/H95	66.7251	68.8446	238.09	10.8573	0.242061	0.238814	0.322256	0.209131	0.205339	0.245084	0.226943	0.244838	0.243734	0.248178	0.237701	0.229663	0.260772	0.252849	0.249215	0.604592	0.603723	0.918929	0.514514	0.497559	0.623562	0.548302	0.599442	0.587242	0.59294	0.576982	0.551194	0.648974	0.627138	0.616721	106.453	118.359	102.606	118.838	103.848	151.76	103.87	88.6793	89.1963	87.3189	107.475	31.6236	99.2047	102.168	99.9034
Z029E0002/PHZ51	67.1415	68.0112	240.123	9.13761	0.24882	0.241948	0.314302	0.209668	0.206231	0.243941	0.22877	0.241548	0.242342	0.247608	0.234616	0.233156	0.260153	0.252119	0.249123	0.625541	0.61039	0.88729	0.516976	0.501173	0.619949	0.557047	0.589377	0.585608	0.594754	0.565173	0.56162	0.646559	0.62345	0.617809	105.232	114.892	115.153	117.485	102.834	150.043	104.328	86.1	87.8381	86.2178	106.357	32.0311	96.5227	99.6995	98.9735
Z031E0012/PHZ51	66.0763	67.5948	240.124	10.0345	0.241813	0.24231	0.314012	0.209034	0.205966	0.244927	0.228956	0.239862	0.240391	0.243736	0.235298	0.230557	0.257872	0.250273	0.247274	0.606053	0.613881	0.895994	0.514535	0.499154	0.622961	0.556733	0.581469	0.57922	0.583524	0.568788	0.557596	0.638907	0.61854	0.612777	105.511	116.993	123.819	116.57	101.451	149.526	103.741	86.2309	83.4605	87.8558	104.323	32.3049	95.413	99.275	97.8862
Z031E0556/PHZ51	66.8397	67.4991	241.639	9.75149	0.24936	0.233141	0.314881	0.207259	0.203214	0.247867	0.225679	0.239839	0.239838	0.244651	0.234996	0.233015	0.258519	0.250941	0.246579	0.626414	0.583886	0.892058	0.509045	0.490526	0.635843	0.545133	0.58851	0.57479	0.585864	0.566557	0.562834	0.640143	0.618061	0.609947	104.563	114.409	111.638	117.616	102.662	154.94	102.633	85.9243	86.1613	87.3409	103.908	31.7255	95.7303	98.9549	100.131
Z032E0034/PHZ51	66.6935	67.5875	237.181	8.77435	0.242653	0.239522	0.31606	0.20972	0.205883	0.244901	0.227588	0.239707	0.240243	0.245801	0.23692	0.230725	0.258119	0.2495	0.246744	0.607777	0.603815	0.896946	0.517051	0.498591	0.624595	0.551874	0.582178	0.576366	0.589232	0.575709	0.555765	0.641615	0.61493	0.610452	106.382	117.073	120.65	118.142	101.602	150.575	101.97	84.5467	85.2999	87.3572	105.363	32.749	96.4816	100.445	98.8719
Z032E0081/PHZ51	66.9873	67.9984	243.133	9.63105	0.249245	0.239772	0.314142	0.206731	0.204019	0.244911	0.22538	0.242008	0.240183	0.247735	0.236215	0.232952	0.258729	0.251178	0.245674	0.629056	0.605271	0.885915	0.507562	0.493027	0.623642	0.544144	0.594269	0.575401	0.595338	0.571087	0.564008	0.641456	0.621077	0.607979	106.907	116.314	120.624	117.741	101.926	151.244	101.614	85.1832	85.9051	86.47	104.313	32.4534	95.445	99.2983	99.8368
Z033E0001/PHZ51	66.4926	67.1151	243.874	8.90939	0.249522	0.237972	0.316222	0.211099	0.20851	0.246875	0.227829	0.242985	0.241216	0.249637	0.237602	0.234307	0.260467	0.252252	0.246803	0.631549	0.60148	0.893608	0.521783	0.507123	0.63146	0.552951	0.594708	0.581642	0.602626	0.576337	0.56882	0.649858	0.625951	0.613793	106.43	116.933	106.82	117.564	102.496	153.363	102.607	85.8976	87.2194	85.8235	105.319	32.0821	95.4366	98.9166	99.8443
Z033E0056/PHZ51	66.7186	67.1011	241.911	10.4282	0.246545	0.237557	0.318649	0.204956	0.20365	0.246448	0.225638	0.241843	0.239989	0.247094	0.235502	0.23437	0.258167	0.250049	0.246087	0.618941	0.596475	0.894986	0.502895	0.491955	0.631246	0.544823	0.592452	0.572779	0.594312	0.569762	0.567117	0.635821	0.615212	0.608419	105.357	114.451	111.501	118.342	101.366	153.796	100.428	83.5113	85.4926	85.0277	102.543	31.1894	93.1199	97.7211	98.8786
Z034E0042/3IIH6	64.39	64.8539	238.133	8.84175	0.241018	0.234714	0.314256	0.210245	0.206718	0.245951	0.230045	0.241121	0.241794	0.245749	0.233996	0.233625	0.255281	0.249393	0.245507	0.602464	0.590565	0.895421	0.519391	0.503006	0.62931	0.561272	0.592809	0.583138	0.592148	0.563676	0.564734	0.628332	0.613478	0.602842	103.093	114.445	117.6	114.867	101.48	151.582	101.239	85.3244	84.9321	85.612	101.386	31.0963	91.8127	96.1937	94.2903
Z034E0042/PHZ51	66.6428	67.1371	246.52	10.0448	0.242512	0.240157	0.311868	0.208682	0.208309	0.246291	0.227129	0.24372	0.242374	0.249357	0.236416	0.232345	0.261084	0.251821	0.248085	0.60609	0.605086	0.889309	0.512777	0.506933	0.62919	0.547915	0.5974	0.58064	0.600992	0.571115	0.560878	0.650317	0.622029	0.617018	103.798	114.969	127.463	115.714	101.23	151.465	101.492	84.9776	83.2696	85.308	103.381	32.1775	95.9333	98.5645	99.0962
Z034E0064/PHZ51	65.8399	66.6656	243.06	9.32954	0.245436	0.234268	0.32747	0.207256	0.200652	0.2482	0.226133	0.242165	0.240652	0.247542	0.236073	0.234032	0.259223	0.249397	0.246886	0.615627	0.588135	0.92902	0.510836	0.483814	0.638435	0.548263	0.594404	0.579422	0.598064	0.571133	0.567038	0.641566	0.613766	0.611117	104.715	115.326	94.7327	118.657	101.859	156.097	102.143	85.7198	87.0266	85.6678	103.295	31.7643	92.7255	96.9019	97.4208
Z035E0047/PHZ51	66.2906	68.5027	236.876	10.1361	0.245209	0.239775	0.309477	0.208412	0.205771	0.246236	0.228809	0.241433	0.241432	0.246077	0.237059	0.230461	0.258307	0.249912	0.247028	0.613876	0.603713	0.876458	0.512631	0.498607	0.629408	0.556487	0.588285	0.582288	0.588941	0.573845	0.553517	0.637128	0.614753	0.609523	104.404	115.139	115.651	117.863	102.65	152.633	103.599	84.8926	87.7605	87.0539	105.187	32.4982	93.4638	98.9383	99.1193
Z035E0060/PHZ51	65.575	67.548	248.537	10.2031	0.247579	0.23977	0.314232	0.208876	0.204185	0.247816	0.227361	0.239844	0.239349	0.24752	0.235496	0.233673	0.258663	0.250907	0.248169	0.623733	0.604522	0.901705	0.515492	0.492844	0.634709	0.551937	0.583771	0.573185	0.597188	0.569141	0.565881	0.639038	0.617166	0.616186	104.324	116.744	122.269	117.535	101.645	152.333	103.444	85.0877	85.5613	85.7719	101.358	31.4121	93.3149	97.2653	97.7132
Z036E0034/PHZ51	67.2763	68.0818	240.476	9.97743	0.246027	0.239488	0.317704	0.211597	0.207572	0.245127	0.226852	0.240285	0.24061	0.245352	0.235122	0.230325	0.258221	0.250959	0.24679	0.61741	0.603625	0.903173	0.52105	0.503627	0.624925	0.548118	0.585765	0.576525	0.583716	0.565059	0.553794	0.63821	0.620148	0.610394	106.326	114.7	121.333	116.497	101.444	151.686	101.914	83.108	85.5609	85.6886	103.15	32.5826	96.0918	100.445	99.9812
Z036E0057/PHZ51	67.0291	67.5758	239.825	10.2453	0.247732	0.239805	0.316294	0.209175	0.205555	0.246152	0.227728	0.241036	0.23979	0.246876	0.237151	0.233509	0.260213	0.252157	0.249571	0.624893	0.605327	0.904836	0.51583	0.498372	0.628899	0.553368	0.586898	0.575205	0.593568	0.574361	0.564425	0.647694	0.624393	0.620704	107.51	116.308	117.272	116.801	101.468	150.722	103.121	83.847	84.9976	84.7047	104.062	32.1319	95.0086	99.7054	99.659
Z037E0012/3IIH6	65.4154	66.2219	236.655	11.5196	0.242454	0.238302	0.313341	0.21007	0.207894	0.246723	0.227929	0.241186	0.243498	0.247301	0.237404	0.232291	0.257577	0.249778	0.246413	0.606806	0.60048	0.890582	0.517051	0.505272	0.630622	0.552565	0.589594	0.585657	0.59172	0.577101	0.563815	0.639019	0.614707	0.607491	106.251	114.826	110.765	114.171	101.111	151.495	100.666	82.5365	83.8545	85.062	101.885	32.0105	95.623	98.2602	96.0303
Z037E0054/PHZ51	66.3128	66.5578	240.355	9.8742	0.244317	0.236702	0.318827	0.210016	0.20461	0.248147	0.228984	0.240966	0.236552	0.244014	0.235952	0.233317	0.257538	0.249248	0.246008	0.612161	0.594556	0.904318	0.520106	0.495723	0.638365	0.557379	0.591094	0.564819	0.585032	0.569125	0.562684	0.635116	0.612937	0.607447	106.499	117.185	109.075	118.883	102.331	155.719	103.678	84.6363	83.5535	86.1079	103.471	31.8177	93.3702	98.9939	98.4014
Z038E0057/3IIH6	64.561	66.2584	237.795	10.5177	0.239699	0.236481	0.311185	0.206624	0.204985	0.246045	0.227006	0.240704	0.23957	0.245673	0.235156	0.232806	0.25657	0.249378	0.245691	0.596598	0.59411	0.884863	0.507091	0.496681	0.628305	0.549867	0.586381	0.573522	0.589447	0.569391	0.562895	0.632501	0.612635	0.602455	104.722	113.131	106.759	115.518	102.61	151.155	100.662	82.5976	84.3929	85.2235	102.375	31.2532	92.423	96.5926	94.877
Z038E0057/PHZ51	66.9964	67.5664	245.59	9.99199	0.245838	0.233372	0.31848	0.207788	0.202269	0.246352	0.226897	0.239864	0.239281	0.244578	0.234743	0.231016	0.25744	0.248851	0.245269	0.618837	0.585881	0.908121	0.512617	0.488422	0.631788	0.547604	0.587899	0.574476	0.586258	0.567162	0.55646	0.638025	0.613997	0.607285	107.773	115.345	115.631	118.164	102.146	154.45	102.054	86.553	85.4588	87.3523	104.607	32.2541	96.4863	99.7489	100.26
[truncated: 495 more columns]

## Sheet: TPP_RGB (SM)
Pedigree	DTA	DTS	PHT	GY	BCC_103	BCC_105	BCC_118	BCC_27	BCC_34	BCC_41	BCC_48	BCC_55	BCC_59	BCC_63	BCC_69	BCC_77	BCC_82	BCC_88	BCC_97	BGI_103	BGI_105	BGI_118	BGI_27	BGI_34	BGI_41	BGI_48	BGI_55	BGI_59	BGI_63	BGI_69	BGI_77	BGI_82	BGI_88	BGI_97	BI_103	BI_105	BI_118	BI_27	BI_34	BI_41	BI_48	BI_55	BI_59	BI_63	BI_69	BI_77	BI_82	BI_88	BI_97
2369/3IIH6	64.6924	66.5207	247.139	10.2151	0.236714	0.237074	0.315408	0.203317	0.199484	0.237267	0.226525	0.240229	0.242454	0.239506	0.223879	0.238323	0.253547	0.24134	0.244072	0.586817	0.592758	0.886092	0.499735	0.478122	0.583633	0.537238	0.582643	0.584888	0.570545	0.542357	0.577949	0.62547	0.587925	0.600565	96.8227	104.923	92.4365	110.027	92.999	123.375	97.0178	80.8687	77.7793	75.5816	89.2386	35.0062	87.669	87.5311	89.5214
2369/LH123HT	68.1207	69.6415	247.524	10.312	0.24213	0.237448	0.31135	0.20422	0.201284	0.237261	0.227148	0.240149	0.239491	0.243178	0.22472	0.238872	0.255831	0.246554	0.245309	0.602853	0.594365	0.877522	0.500097	0.482584	0.583591	0.539376	0.580339	0.571806	0.580571	0.542602	0.580378	0.634221	0.606223	0.605988	96.8703	104.236	95.9026	107.403	91.7912	123.523	97.3515	80.374	77.7223	76.9129	90.1715	35.3203	88.9758	88.0038	89.5486
2369/PHN82	66.805	68.3547	244.908	11.5313	0.238551	0.236283	0.310161	0.204316	0.199925	0.239423	0.23016	0.240536	0.238163	0.241093	0.22409	0.238754	0.254421	0.248147	0.243924	0.588918	0.587361	0.877021	0.500992	0.479292	0.59228	0.548333	0.582641	0.566479	0.572917	0.539906	0.578539	0.627822	0.610493	0.599529	94.4112	101.449	105.051	107.733	91.3086	123.887	96.9177	79.5226	75.3643	74.5836	87.5625	34.3814	87.492	88.3242	88.6606
2369/PHZ51	67.1104	68.4471	243.786	9.29504	0.241415	0.242139	0.314089	0.204992	0.202242	0.241271	0.230348	0.24261	0.237081	0.241158	0.223465	0.237458	0.256562	0.250697	0.246066	0.602257	0.609335	0.890589	0.50296	0.487485	0.598674	0.551334	0.59041	0.563008	0.573767	0.540412	0.576217	0.636	0.62077	0.608384	98.7588	107.089	103.158	108.763	92.705	125.369	100.628	81.818	76.3044	77.7589	93.5424	36.1613	90.0522	91.1857	92.9732
B14A/H95	67.6319	68.8554	229.719	10.9356	0.245446	0.241752	0.30626	0.208241	0.206229	0.239277	0.227716	0.245047	0.244717	0.247982	0.224562	0.235481	0.255857	0.249986	0.248281	0.61288	0.605996	0.859711	0.510557	0.497629	0.591138	0.541056	0.598098	0.589625	0.597053	0.541082	0.566615	0.63287	0.617105	0.614514	96.5311	103.498	104.04	109.377	94.4382	124.582	100.043	83.09	81.8986	80.5086	92.2281	34.5292	88.1914	87.9682	89.0613
B14A/MO17	66.2842	67.0907	235.692	10.9711	0.242436	0.240337	0.313758	0.200874	0.197618	0.236064	0.227369	0.240247	0.237663	0.244551	0.224441	0.238211	0.257165	0.249296	0.247921	0.605955	0.605272	0.880882	0.489169	0.473353	0.581721	0.540553	0.583745	0.567088	0.587426	0.543469	0.57838	0.63836	0.615475	0.614989	99.1354	108.355	84.9707	108.811	92.6795	125.192	98.4016	81.275	77.6465	76.7682	91.6368	35.1678	87.2537	87.7055	88.1648
B14A/OH43	64.3509	66.6255	235.191	10.7939	0.239221	0.235424	0.307854	0.204039	0.202444	0.237183	0.227832	0.240693	0.241877	0.241106	0.223232	0.235659	0.252643	0.244569	0.242438	0.593106	0.586093	0.866665	0.498474	0.485393	0.58273	0.53967	0.58139	0.580982	0.577274	0.538208	0.569389	0.622199	0.59845	0.595029	96.435	104.843	101.054	108.682	94.6774	124.923	97.747	81.227	78.9305	77.79	90.2725	35.4605	87.237	87.1105	87.346
B37/H95	67.6385	68.9887	234.534	10.2885	0.243377	0.237476	0.311141	0.201454	0.200995	0.236393	0.22656	0.243189	0.24301	0.24492	0.224664	0.235088	0.256606	0.248029	0.245994	0.609316	0.595971	0.860614	0.490904	0.482419	0.579801	0.535443	0.591124	0.582235	0.587961	0.545205	0.56877	0.640639	0.613143	0.611002	99.4408	106.562	85.3646	107.862	94.7044	124.344	98.2815	81.9488	79.662	78.7098	94.2378	35.464	90.4128	89.3817	92.0798
B37/MO17	66.6816	69.2459	242.205	10.933	0.240438	0.235794	0.308716	0.195678	0.194581	0.233477	0.225436	0.238443	0.236602	0.240447	0.222503	0.235915	0.253884	0.246959	0.245715	0.596991	0.587958	0.870274	0.475235	0.463357	0.572321	0.532285	0.574821	0.559998	0.571255	0.537196	0.570979	0.629423	0.608054	0.608407	95.3978	104.011	98.5577	108.744	92.9334	123.551	97.0414	80.9444	75.7798	75.9295	89.9294	35.3191	91.0418	90.0077	90.5713
B37/OH43	64.3709	66.2929	237.643	9.99413	0.240334	0.237584	0.311175	0.202523	0.197696	0.23534	0.225132	0.241339	0.241941	0.244415	0.225161	0.235343	0.25612	0.246592	0.243771	0.598275	0.593877	0.877932	0.495082	0.47158	0.576879	0.533011	0.5852	0.582275	0.59566	0.548731	0.570402	0.638161	0.607461	0.602543	99.156	105.582	100.557	108.797	93.9384	125.384	98.8596	81.2301	79.8845	82.0851	93.8834	36.0996	91.3452	89.7996	91.4881
B73/MO17	66.9523	69.9077	236.607	10.6862	0.242592	0.238865	0.315929	0.201539	0.196708	0.236517	0.223937	0.241684	0.238943	0.242068	0.223073	0.236578	0.254536	0.247405	0.245343	0.606298	0.599632	0.88753	0.491061	0.469325	0.582745	0.530798	0.587426	0.570517	0.578925	0.538605	0.574785	0.629481	0.609795	0.60644	98.6519	106.458	94.7182	106.308	91.377	124.185	98.66	80.3512	77.0744	76.9955	91.9818	35.6285	88.4875	87.8175	88.9684
B73/PHM49	68.068	68.3444	239.403	10.7248	0.243793	0.240272	0.318684	0.20361	0.199105	0.239986	0.227338	0.244304	0.240627	0.240359	0.223193	0.236064	0.255187	0.246716	0.244734	0.61059	0.604905	0.910717	0.497932	0.475577	0.593893	0.540331	0.597254	0.57687	0.573437	0.539519	0.5749	0.636163	0.610399	0.606968	97.6452	104.244	106.987	107.382	90.8607	125.501	97.7293	81.5063	78.3428	76.5481	92.2513	35.904	90.2775	90.4228	92.1225
B73/PHN82	67.2726	69.0315	244.568	11.7193	0.242907	0.240089	0.311939	0.199644	0.198708	0.238418	0.227292	0.242373	0.239918	0.243676	0.223287	0.238135	0.25376	0.247839	0.246156	0.604509	0.601601	0.882951	0.486368	0.476082	0.588356	0.541253	0.589741	0.57349	0.58258	0.537652	0.577722	0.62666	0.60969	0.607853	97.0058	104.854	98.4418	107.131	92.2298	123.914	97.1339	80.2373	75.8053	75.7358	89.1903	34.9748	86.2817	86.0895	90.1244
B73/PHZ51	65.8786	67.0111	246.908	9.80914	0.240921	0.235129	0.310299	0.197645	0.1949	0.236794	0.226689	0.237474	0.2357	0.241017	0.22281	0.236645	0.254876	0.245079	0.243888	0.600161	0.587162	0.873755	0.481258	0.464568	0.583628	0.538774	0.572628	0.557432	0.572588	0.538092	0.572527	0.630576	0.599309	0.60099	99.1317	105.092	96.4527	108.619	92.0947	124.793	97.6517	79.8062	75.0754	75.1548	91.2118	35.2731	88.4792	86.9945	90.4727
B73/TX6252	66.6839	69.4159	240.958	9.42442	0.24233	0.238972	0.311942	0.205254	0.199295	0.236285	0.228578	0.243637	0.243768	0.245521	0.226305	0.238056	0.255351	0.248572	0.24611	0.604668	0.599617	0.883152	0.50337	0.477359	0.581413	0.544498	0.592609	0.586612	0.589121	0.551752	0.579707	0.632688	0.613592	0.607968	95.7375	104.367	99.1295	108.535	93.445	123.88	97.4045	80.4757	77.1521	75.301	92.7694	35.3013	87.0123	88.0887	86.9904
B73/TX775	69.0956	69.8929	242.203	11.5374	0.245207	0.243353	0.318619	0.204343	0.200087	0.236899	0.226148	0.244461	0.244819	0.246734	0.224516	0.237304	0.258096	0.247336	0.246987	0.614281	0.613598	0.908249	0.500353	0.478978	0.582326	0.534738	0.593355	0.588701	0.591723	0.543426	0.577545	0.647254	0.61028	0.613859	97.8717	105.631	101.736	106.718	92.0271	122.8	95.9459	79.5682	76.4926	77.6352	92.1489	36.6593	91.5533	90.247	91.6268
B73/TX777	71.4153	71.2606	247.491	11.1733	0.242271	0.242215	0.315152	0.206427	0.196985	0.238773	0.228202	0.242638	0.238732	0.244868	0.226572	0.237056	0.255237	0.250106	0.246724	0.605943	0.610257	0.900371	0.506691	0.471175	0.591071	0.543049	0.590631	0.57058	0.586397	0.546218	0.575029	0.632426	0.618812	0.612108	99.7853	107.218	108.474	108.172	92.8631	123.952	97.5172	82.4976	77.446	77.7886	92.1928	35.9927	89.1492	90.8197	92.3496
B73/TX779	70.0791	70.8303	237.16	11.0171	0.244392	0.244085	0.314163	0.200612	0.197776	0.240048	0.231242	0.249486	0.240445	0.250355	0.227245	0.239143	0.25762	0.252303	0.249268	0.609488	0.613017	0.887871	0.489539	0.473731	0.595046	0.553572	0.614781	0.574443	0.606308	0.550024	0.584131	0.640487	0.625581	0.618027	94.7393	103.106	100.514	107.426	92.7148	123.598	97.5541	82.1173	76.2833	78.0314	89.8397	35.5279	85.8564	87.8052	88.6534
B97/PHB47	64.3118	65.5325	240.19	9.32645	0.243973	0.240735	0.315601	0.201427	0.198099	0.234339	0.22285	0.237804	0.237935	0.241508	0.223894	0.235816	0.255485	0.247747	0.245222	0.611568	0.607011	0.88886	0.491224	0.472443	0.574041	0.526073	0.574104	0.568153	0.583049	0.543433	0.574513	0.637794	0.614008	0.609754	100.676	108.812	95.0002	109.079	92.9342	122.012	98.6916	81.841	80.8477	82.981	95.875	36.7341	91.2772	91.5828	94.1172
CG44/CGR01	58.3143	59.0493	228.974	6.99927	0.242271	0.238672	0.314415	0.197983	0.195335	0.236532	0.227733	0.246533	0.245137	0.248474	0.22803	0.23761	0.255459	0.2473	0.243271	0.614219	0.606598	0.865581	0.480077	0.463576	0.581285	0.543145	0.606446	0.598597	0.609521	0.557383	0.580455	0.634676	0.609646	0.601219	106.927	113.209	77.7083	106.122	92.04	124.611	98.6543	84.0266	80.5156	79.4683	91.1452	36.4773	87.147	85.717	89.0175
CG60/LH162	57.1035	57.3259	236.367	6.96503	0.241392	0.23543	0.309529	0.197006	0.195288	0.234127	0.225777	0.237144	0.236647	0.242766	0.223701	0.239151	0.255116	0.245633	0.242724	0.601212	0.586838	0.857515	0.478186	0.463821	0.573229	0.534562	0.57399	0.56644	0.585579	0.543224	0.584673	0.632448	0.602695	0.598337	97.941	105.905	81.0614	107.026	89.6758	122.711	95.2889	80.3934	76.7222	77.2844	90.2068	34.2057	88.0642	85.6262	87.3685
CGR03/CG108	60.1426	60.7354	220.312	9.0973	0.240299	0.237448	0.316716	0.194963	0.193634	0.236226	0.224714	0.237758	0.238105	0.244048	0.224901	0.238116	0.255914	0.246701	0.244914	0.603407	0.598514	0.889744	0.471342	0.457445	0.57971	0.532108	0.572931	0.570684	0.594522	0.546698	0.579435	0.635476	0.608619	0.605807	99.6694	108.865	86.9806	108.576	92.1717	126.993	99.8107	80.1213	79.1573	80.3077	90.3185	35.1003	84.9306	85.3554	87.039
DKB 64-69	68.049	66.8581	227.975	12.4514	0.234427	0.236743	0.306945	0.196243	0.19057	0.233277	0.220784	0.233852	0.232384	0.233502	0.216266	0.236777	0.248785	0.243746	0.240855	0.569345	0.584961	0.858376	0.476229	0.451707	0.571367	0.51629	0.558179	0.545176	0.546341	0.511285	0.56943	0.604443	0.591656	0.583174	90.4384	97.6261	96.7864	107.832	91.9782	123.031	92.4356	77.2295	74.5337	72.9641	83.4604	33.9022	83.4475	83.8217	83.2861
DKB 64-69 (2016)	67.4213	68.0836	233.47	13.5157	0.23566	0.234169	0.310363	0.202359	0.196937	0.233685	0.221687	0.232834	0.231873	0.230654	0.215085	0.238192	0.247776	0.242102	0.237862	0.573889	0.576563	0.869963	0.49588	0.471284	0.574541	0.520059	0.554825	0.545547	0.536167	0.507103	0.570765	0.598069	0.585597	0.57383	90.4667	97.7322	99.879	108.655	93.0449	121.695	94.5421	77.6951	74.1181	72.7094	86.1101	32.3942	82.5182	83.191	84.7095
F42/H95	67.2874	69.5023	242.01	10.2221	0.244043	0.241393	0.316542	0.203788	0.204202	0.239017	0.228944	0.246377	0.246131	0.2474	0.226064	0.235947	0.25793	0.251091	0.247705	0.612995	0.609798	0.895083	0.497442	0.491475	0.59008	0.545511	0.602578	0.594569	0.595918	0.547961	0.57179	0.642765	0.623597	0.615547	100.397	108.296	95.253	106.407	93.1997	125.153	99.1545	82.6779	79.364	78.8199	94.7086	36.4922	89.6028	89.8561	90.8469
F42/MO17	66.2671	68.8015	238.935	10.6507	0.241261	0.241226	0.313253	0.201301	0.199092	0.237127	0.223959	0.241801	0.241872	0.244896	0.225362	0.239948	0.256047	0.246415	0.246612	0.602807	0.608497	0.875937	0.490029	0.477048	0.584338	0.530833	0.587937	0.582686	0.588229	0.546594	0.584453	0.634565	0.603965	0.611825	98.8644	106.644	90.2373	106.097	91.3334	123.871	97.1294	80.6149	76.3085	76.0415	91.8286	35.1194	87.4556	87.6016	90.2479
F42/OH43	63.4692	67.933	237.516	10.6706	0.24283	0.240922	0.31358	0.203393	0.200815	0.238948	0.230314	0.245058	0.243241	0.245652	0.226413	0.235428	0.257108	0.250026	0.246205	0.608573	0.608346	0.892063	0.495758	0.480251	0.589819	0.550992	0.600413	0.58755	0.59653	0.551873	0.573061	0.641404	0.62085	0.613022	98.6664	107.019	110.228	107.791	93.4154	124.952	101.252	82.7353	79.8002	81.9678	94.8628	35.8652	89.7777	90.8422	92.2817
G6611 VTTP (2017)	67.7863	67.4242	237.102	12.8486	0.229404	0.227027	0.299614	0.200494	0.193807	0.231375	0.215521	0.228412	0.226685	0.226275	0.212327	0.235181	0.243856	0.235541	0.232766	0.553755	0.553366	0.830956	0.490155	0.462141	0.566487	0.501675	0.542196	0.529303	0.523683	0.499184	0.561938	0.58464	0.560041	0.55569	87.799	95.8293	100.3	107.214	92.4124	122.172	94.0545	76.6984	71.3082	71.8647	83.5497	32.2807	79.6765	79.1661	82.2908
G7601VTTP (2017)	68.0178	68.9644	247.528	12.2672	0.238174	0.234876	0.309262	0.205519	0.206189	0.239691	0.226156	0.236206	0.229706	0.232864	0.220178	0.237994	0.24884	0.244224	0.241028	0.581979	0.576918	0.870427	0.503196	0.498757	0.593735	0.535463	0.56614	0.534214	0.542802	0.524744	0.574386	0.604144	0.591671	0.58393	93.5964	99.1547	107.173	106.806	93.6811	123.8	97.503	79.9885	74.2915	76.2688	88.2113	34.9377	86.2612	84.001	87.9945
GEMN-0260/3IIH6	64.0613	63.2133	229.781	9.66922	0.234143	0.235033	0.309286	0.196457	0.191329	0.234969	0.223312	0.237657	0.233216	0.236592	0.221205	0.23606	0.251005	0.240721	0.239166	0.578091	0.587498	0.865444	0.477056	0.453732	0.577724	0.526891	0.574038	0.552305	0.560458	0.532966	0.570865	0.618573	0.587037	0.584979	97.9609	105.522	90.355	108.607	92.7586	124.799	96.4686	80.928	76.6172	75.648	89.6277	34.9145	89.9779	89.3339	90.2121
GEMN-0268/3IIH6	65.2856	66.0765	231.128	9.34882	0.237804	0.236008	0.314005	0.204161	0.197313	0.234254	0.222271	0.236553	0.234519	0.23586	0.2198	0.234063	0.25168	0.243411	0.241631	0.59151	0.590891	0.885001	0.500697	0.471248	0.575439	0.52557	0.572908	0.558293	0.559505	0.53181	0.567823	0.621612	0.597964	0.594587	99.5627	106.827	99.0833	108.729	92.6328	124.445	97.6606	80.4654	78.4385	77.6093	92.4994	34.9602	87.8656	90.339	91.0955
LAMA2002-58-3-B-B-B-B-B-B-1-B19-B18-B22/LH195	70.7831	71.0602	252.338	12.1303	0.244692	0.246494	0.315091	0.203845	0.200485	0.237534	0.227453	0.246641	0.245465	0.243539	0.226922	0.238778	0.257903	0.249198	0.2482	0.609806	0.620703	0.882644	0.49852	0.480767	0.583629	0.539809	0.603055	0.591803	0.582332	0.546021	0.581495	0.64146	0.615611	0.616178	95.9081	104.063	96.4255	108.152	92.8485	122.252	97.7763	83.4779	80.526	79.4152	88.3314	35.6157	87.9866	88.9655	92.2727
LH123HT/3IIH6	66.2536	67.4586	251.236	9.63535	0.23368	0.236158	0.313154	0.201769	0.197521	0.233699	0.223477	0.237923	0.23716	0.239925	0.222453	0.235444	0.252793	0.239015	0.241363	0.578323	0.591945	0.87834	0.493649	0.473131	0.573429	0.528399	0.574967	0.565629	0.572488	0.539562	0.570845	0.625704	0.582829	0.593677	100.716	108.195	89.881	109.813	93.7063	123.528	96.9294	80.0798	76.1563	76.853	92.0441	35.94	90.1433	88.0981	90.3689
LH195/LH123HT	69.7383	70.7465	249.23	12.4801	0.239762	0.238605	0.313278	0.201607	0.197638	0.234809	0.224324	0.238855	0.238252	0.241863	0.223176	0.236662	0.256355	0.246196	0.243869	0.594313	0.595564	0.880949	0.491432	0.471386	0.573794	0.528527	0.575335	0.566535	0.577152	0.537249	0.572907	0.638101	0.605607	0.601408	101.539	106.879	97.6935	106.794	91.578	120.892	95.7329	80.8953	79.6635	78.9334	92.8889	36.4123	93.7632	91.3782	94.2394
LH195/LH185	67.9822	68.4634	239.002	6.99882	0.242067	0.24103	0.311552	0.203421	0.201748	0.237585	0.229179	0.241924	0.24156	0.241656	0.224299	0.237108	0.256002	0.247442	0.24615	0.601856	0.604297	0.878002	0.496813	0.484249	0.585574	0.545904	0.58661	0.579596	0.574948	0.541844	0.573498	0.634583	0.608016	0.606991	93.5555	103.407	95.2999	108.198	91.6951	124.725	98.3929	80.1678	76.1579	74.1429	91.0652	34.9078	87.2599	85.4448	86.8399
LH195/LH210	70.1471	70.1266	242.424	11.7282	0.242006	0.241022	0.309727	0.19699	0.191671	0.233156	0.224424	0.238217	0.236287	0.239429	0.223431	0.23702	0.255461	0.24625	0.246425	0.601457	0.603771	0.875707	0.478666	0.453579	0.570362	0.530067	0.574619	0.562781	0.57037	0.538044	0.573812	0.633349	0.604936	0.60807	97.7558	106.392	103.121	107.669	91.5454	123.119	97.2818	81.3404	77.1547	77.7596	90.6751	35.4948	89.9098	87.7613	90.5265
LH195/LH82	66.6748	67.9596	232.601	10.1737	0.236668	0.234952	0.306722	0.19985	0.19358	0.234648	0.221383	0.236119	0.234128	0.235769	0.218482	0.234054	0.250239	0.243614	0.23932	0.583102	0.58279	0.858329	0.486697	0.458717	0.575625	0.521461	0.568243	0.554198	0.555023	0.523632	0.56423	0.612764	0.595123	0.583085	96.6558	103.891	91.8798	109.658	93.4505	124.68	97.3481	80.6986	77.711	74.6718	90.7565	35.3617	85.1299	87.8117	86.503
LH195/NK787	69.3554	69.5058	249.202	12.4922	0.24437	0.242244	0.313735	0.206252	0.200033	0.239733	0.228795	0.247804	0.245099	0.248095	0.227368	0.238509	0.257599	0.249965	0.248401	0.609301	0.608698	0.885083	0.505256	0.477797	0.59082	0.545133	0.607165	0.591	0.598373	0.549475	0.578909	0.640126	0.618311	0.615594	99.1849	105.942	97.2811	108.875	92.7332	123.752	97.9248	83.7236	81.0631	79.9215	91.8603	36.0455	90.4965	89.9071	92.4365
LH195/PHJ65	71.1406	71.6512	244.848	11.1617	0.244529	0.240471	0.315521	0.206601	0.203174	0.236791	0.228027	0.245078	0.243404	0.245255	0.227533	0.239398	0.25679	0.24885	0.246537	0.610713	0.602993	0.888663	0.507064	0.48775	0.580353	0.540545	0.596831	0.584411	0.587833	0.548229	0.581855	0.635687	0.613082	0.609483	94.7308	101.59	95.3362	108.025	90.9749	119.788	95.208	80.2034	77.6516	77.0673	88.067	34.8514	86.0812	85.4794	88.0276
LH195/PHM49	68.7724	70.7368	238.059	10.6647	0.24301	0.240083	0.310189	0.203963	0.198331	0.237598	0.228156	0.241822	0.241922	0.241752	0.224196	0.236617	0.257949	0.248372	0.246551	0.606149	0.602822	0.872186	0.499519	0.473159	0.585366	0.541866	0.587783	0.58001	0.576478	0.540942	0.574694	0.646014	0.615171	0.611812	97.5299	105.45	94.7823	108.432	92.0146	123.58	97.1223	80.3446	79.1078	75.3154	91.4983	36.0172	93.2334	91.2983	92.0203
LH195/PHM57	71.5734	71.6415	241.284	11.5594	0.246513	0.243766	0.315787	0.205728	0.204477	0.237661	0.226409	0.244074	0.239402	0.243265	0.225202	0.236988	0.258078	0.249451	0.248729	0.617414	0.612619	0.897599	0.504008	0.492342	0.584049	0.536797	0.593409	0.569467	0.581266	0.540221	0.575016	0.643525	0.618269	0.619143	100.195	105.308	106.756	108.52	92.3899	121.604	95.7797	81.0419	79.163	80.4247	88.9954	36.4034	92.2072	92.2273	94.4072
LH195/PHN37	65.2493	66.0507	247.368	10.617	0.236284	0.237023	0.311514	0.20003	0.198152	0.236861	0.227404	0.23885	0.238447	0.240381	0.225733	0.238251	0.256021	0.246598	0.243277	0.585409	0.593161	0.883115	0.487078	0.471917	0.580867	0.538247	0.576539	0.567546	0.573997	0.548066	0.581191	0.637395	0.606506	0.600142	96.4255	105.747	102.094	107.433	90.5295	123.79	96.3757	79.6204	77.0455	76.9872	90.6371	35.7631	89.1025	88.1265	88.4019
LH195/PHN47	70.0534	70.6117	246.041	11.1621	0.24299	0.240719	0.310328	0.196617	0.195302	0.234867	0.226072	0.235427	0.234534	0.238197	0.221161	0.234157	0.255794	0.248815	0.246356	0.606864	0.603388	0.8701	0.477671	0.464487	0.576619	0.537049	0.566577	0.554837	0.564914	0.529751	0.566679	0.637174	0.615257	0.611291	102.116	107.697	100.187	107.061	92.648	123.478	97.5831	80.859	78.0513	77.8724	90.3688	37.0593	95.4689	93.6099	95.5283
LH195/PHN82	68.8885	70.2671	246.91	10.9484	0.240961	0.238567	0.30888	0.200775	0.2003	0.239511	0.227632	0.242924	0.245212	0.243669	0.224534	0.237074	0.256439	0.248643	0.246453	0.598136	0.595366	0.870208	0.48997	0.481797	0.594124	0.541307	0.592239	0.592331	0.584848	0.540707	0.573061	0.635393	0.610828	0.607745	97.1809	103.664	96.9761	108.429	92.6607	126.366	97.7962	82.5064	80.76	79.1067	90.7832	35.2896	88.7083	88.3729	90.0581
LH195/PHP60	69.2868	70.174	238.983	11.8634	0.243978	0.239958	0.312582	0.205413	0.200934	0.238167	0.228431	0.246126	0.237293	0.2431	0.225025	0.235465	0.255201	0.250121	0.247555	0.609257	0.600789	0.885562	0.503593	0.480497	0.585213	0.542389	0.601365	0.563454	0.583175	0.541851	0.568977	0.632239	0.618882	0.615239	100.525	105.745	105.622	108.261	92.62	123.946	97.5952	83.9185	78.8216	81.7467	90.4998	36.2178	91.5375	92.4158	96.3499
LH195/PHR03	70.3441	70.8655	245.998	11.7189	0.244774	0.23821	0.31275	0.200277	0.197414	0.23733	0.22639	0.242052	0.236582	0.239081	0.222637	0.235695	0.253526	0.246514	0.244424	0.611116	0.594881	0.881276	0.487357	0.470863	0.582836	0.537053	0.587538	0.561475	0.566994	0.533417	0.569095	0.625849	0.605597	0.600957	100.749	104.702	100.093	108.221	91.0249	122.162	96.9998	81.6043	78.6789	77.3013	88.8821	35.7996	88.1147	88.7094	90.8499
LH195/PHR55	70.1508	70.7257	242.1	12.7899	0.236801	0.236982	0.310568	0.200327	0.194445	0.232728	0.226066	0.2382	0.236225	0.235935	0.220291	0.235682	0.252612	0.245022	0.241879	0.5836	0.590459	0.877476	0.488134	0.460841	0.568704	0.53327	0.571857	0.560071	0.554281	0.523826	0.569575	0.623812	0.601062	0.593147	97.0644	105.575	101.374	107.806	89.8724	121.896	94.6115	78.6506	76.8628	74.3211	87.2047	35.6245	91.17	90.0618	90.7775
LH195/PHR63	68.2929	69.6922	236.915	10.496	0.244992	0.244044	0.313226	0.203535	0.201679	0.239231	0.22789	0.244468	0.243436	0.245997	0.226726	0.236636	0.257399	0.248856	0.248274	0.611559	0.613409	0.885795	0.497945	0.485332	0.591682	0.543007	0.597367	0.587117	0.593563	0.551393	0.574389	0.640152	0.615815	0.615291	99.0573	106.833	98.8105	108.359	93.4258	124.846	98.2965	82.4959	79.6866	78.7623	93.3216	36.2733	88.3766	90.8188	90.8454
LH195/PHW30	67.848	68.781	237.171	9.5088	0.241738	0.240212	0.31381	0.20436	0.203805	0.241047	0.230053	0.24342	0.242823	0.244853	0.224957	0.238533	0.255518	0.249726	0.245963	0.604483	0.605135	0.887434	0.500144	0.489773	0.598295	0.551628	0.596423	0.585093	0.590714	0.545556	0.581515	0.635116	0.618219	0.609674	98.1336	106.386	99.2534	106.553	91.9484	126.075	99.334	84.1335	80.0259	79.4349	91.5581	35.4274	90.2819	89.0842	89.7623
LH195/PHW53	67.7991	68.7617	232.235	10.5551	0.24037	0.238669	0.307476	0.198698	0.194071	0.232666	0.224983	0.235726	0.232491	0.236699	0.221336	0.234464	0.25299	0.244729	0.243152	0.596244	0.595794	0.867025	0.483584	0.46049	0.568764	0.530998	0.566457	0.547129	0.559516	0.532402	0.566425	0.625146	0.600793	0.596795	97.9373	105.472	105.49	108.086	92.6771	122.638	96.6228	81.0184	78.8805	78.9035	91.0359	35.9958	91.7338	89.7354	90.2476
LH195/PHZ51	67.8139	69.1567	243.239	10.0418	0.241917	0.239194	0.309115	0.201708	0.20068	0.238122	0.22595	0.240731	0.238568	0.239393	0.221795	0.234254	0.256274	0.248195	0.244561	0.60348	0.598816	0.876327	0.491009	0.4791	0.586229	0.535903	0.581577	0.567776	0.56864	0.533562	0.564996	0.637016	0.61161	0.605068	99.1145	105.37	110.543	107.683	91.6401	124.787	99.2393	81.6344	78.8202	79.2301	92.3921	36.3776	91.8096	90.9185	92.9551
LH195/Q381	65.9823	66.7814	235.27	8.46143	0.240937	0.237907	0.311757	0.202283	0.201428	0.239919	0.229231	0.244731	0.248375	0.248211	0.22899	0.237108	0.257762	0.245405	0.245546	0.601798	0.596423	0.881044	0.494588	0.48391	0.594886	0.545938	0.598155	0.606473	0.601674	0.560405	0.577256	0.64355	0.604869	0.607477	98.3972	105.565	97.0017	108.503	92.9581	125.903	95.3355	80.9451	79.6911	76.8378	93.2114	36.7943	89.6783	89.2087	90.0722
LH198/PHN37	62.4317	65.0108	231.402	9.74311	0.237026	0.237786	0.311125	0.201643	0.198075	0.238933	0.228488	0.240589	0.242692	0.242298	0.228312	0.2388	0.255064	0.243016	0.243881	0.58819	0.596081	0.870854	0.491323	0.473238	0.590263	0.547089	0.585761	0.586877	0.583059	0.556791	0.582572	0.632143	0.596515	0.601996	98.4387	106.069	95.9503	105.192	90.7118	125.483	100.059	82.2456	79.3201	77.8589	93.9143	35.9839	89.1322	87.7738	89.2002
LH198/PHZ51	65.1439	67.5768	242.361	9.12481	0.23958	0.237991	0.310719	0.197403	0.194545	0.237637	0.228043	0.239786	0.233843	0.239007	0.224196	0.234397	0.253172	0.248118	0.244746	0.594339	0.594511	0.872554	0.479627	0.46222	0.585398	0.541915	0.580191	0.552757	0.569679	0.543602	0.566602	0.627071	0.61206	0.605383	98.791	107.687	99.0105	108.479	91.2142	125.128	99.419	82.4579	77.3663	79.4619	93.5616	36.3079	92.6165	92.8289	94.3688
LH212HT/LH195	70.0475	70.7247	241.548	10.7006	0.239994	0.234567	0.308701	0.199744	0.198018	0.23436	0.224025	0.239544	0.240821	0.243471	0.22593	0.238195	0.255646	0.244885	0.243246	0.595916	0.584596	0.863933	0.485983	0.473937	0.575155	0.529559	0.578303	0.577087	0.581413	0.546389	0.578418	0.633251	0.600011	0.596306	96.2147	102.954	90.7118	105.423	91.464	122.465	96.0337	79.7309	76.6803	75.0344	90.3417	35.0639	88.5328	86.1777	85.8188
LH216/LH195	69.5993	71.1356	239.66	7.05678	0.240546	0.239078	0.308824	0.201788	0.199014	0.236844	0.226953	0.242237	0.239547	0.24155	0.224548	0.236473	0.254909	0.248202	0.245218	0.595376	0.595465	0.871778	0.492138	0.476383	0.581978	0.536124	0.58734	0.571196	0.575504	0.538056	0.570641	0.62951	0.611177	0.603662	94.9706	101.932	106.065	108.584	91.871	123.09	95.2314	81.2708	78.0151	77.148	88.2712	35.6861	88.2699	88.2705	90.8903
LH74/PHN82	66.7728	67.8979	230.791	10.6056	0.244146	0.240377	0.315323	0.202517	0.200023	0.238073	0.225975	0.246161	0.248339	0.250454	0.225742	0.237437	0.258071	0.250467	0.2469	0.609664	0.603608	0.897314	0.49655	0.48013	0.587201	0.535978	0.602083	0.602055	0.608266	0.547039	0.575802	0.644775	0.620428	0.612521	99.1836	106.31	105.217	110.007	93.8558	125.533	97.347	81.8739	81.2041	78.9522	90.7745	35.9877	89.4407	90.5743	92.123
NILASQ4G11I01S3/LH123HT	68.2472	70.083	248.348	10.0604	0.24356	0.237771	0.314438	0.204083	0.198827	0.236714	0.22605	0.244264	0.239691	0.244015	0.222853	0.237904	0.256224	0.246045	0.245312	0.608496	0.595442	0.891213	0.500402	0.476429	0.582839	0.53632	0.595682	0.57526	0.586005	0.536889	0.578073	0.637259	0.605689	0.607359	99.5523	104.907	97.7326	108.895	93.2922	123.608	96.859	81.2014	78.8832	77.3956	90.9222	35.709	90.4292	89.8496	91.2831
NILASQ4G11I02S2/LH123HT	68.3396	71.0618	249.328	10.8543	0.245335	0.242015	0.310886	0.202127	0.202739	0.237526	0.226541	0.238983	0.242289	0.242477	0.225049	0.237248	0.256609	0.24961	0.245075	0.613293	0.606973	0.878031	0.492339	0.487229	0.58504	0.537326	0.578089	0.580493	0.580006	0.543566	0.573479	0.636135	0.615183	0.605179	100.68	106.766	101.237	107.158	93.7768	125.17	99.382	82.1102	79.8413	78.3742	92.8078	35.5773	89.5313	90.3992	92.4145
NILASQ4G11I03S2/LH123HT	67.3366	67.818	239.63	11.0911	0.246437	0.24138	0.312064	0.202561	0.199684	0.237095	0.226348	0.241643	0.239035	0.243092	0.225768	0.238791	0.256106	0.248199	0.245047	0.617493	0.606471	0.885483	0.495554	0.479569	0.584984	0.538903	0.588831	0.571027	0.58284	0.549731	0.581932	0.637029	0.613924	0.606381	99.9993	106	105.264	107.651	93.0582	124.35	98.2057	81.8217	78.0268	77.6086	94.4143	35.269	89.9799	90.0215	91.3702
NILASQ4G11I04S2/LH123HT	67.2483	68.7	243.641	10.5945	0.243352	0.239992	0.308843	0.204358	0.202628	0.23701	0.227424	0.240241	0.242084	0.243371	0.22626	0.23668	0.256614	0.248134	0.245521	0.605913	0.600848	0.871644	0.500332	0.488085	0.583081	0.540841	0.582693	0.579799	0.582812	0.548443	0.574221	0.636497	0.611679	0.606969	97.8788	104.714	100.525	108.617	92.8887	123.435	97.4471	80.9327	77.2348	77.7446	92.8438	35.7882	89.7931	88.6418	90.6063
NILASQ4G11I05S2/LH123HT	68.2228	70.5601	240.905	10.4453	0.242613	0.240065	0.309683	0.201756	0.200742	0.235936	0.225191	0.237663	0.240634	0.242391	0.225377	0.236885	0.256732	0.247677	0.2453	0.604098	0.601707	0.87706	0.493696	0.48096	0.581045	0.532632	0.573315	0.575188	0.579247	0.544435	0.573932	0.637511	0.610114	0.605016	97.5542	105.589	104.179	106.149	91.2901	123.745	96.8567	79.6512	78.8897	77.0278	91.1485	35.5112	89.9614	89.9269	89.9169
NILASQ4G11I06S3/LH123HT	67.8192	70.6097	243.606	9.97059	0.242157	0.23922	0.309237	0.202645	0.198806	0.235588	0.225972	0.236869	0.239221	0.241091	0.224822	0.236307	0.255572	0.246878	0.244284	0.601124	0.59743	0.872633	0.495973	0.475221	0.579217	0.535739	0.571032	0.57025	0.574984	0.543701	0.57244	0.633197	0.607513	0.602305	98.2659	105.117	99.1134	107.98	92.5816	124.282	97.3847	80.5518	77.6864	77.7552	91.7385	35.4528	90.8323	89.8901	92.0551
NILASQ4G11I07S3/LH123HT	68.7846	69.1507	248.774	9.55875	0.242681	0.23777	0.3066	0.200283	0.202118	0.23718	0.225314	0.237825	0.241931	0.241004	0.223082	0.236284	0.253735	0.246045	0.243062	0.601452	0.591449	0.859757	0.487983	0.486892	0.584668	0.533536	0.575095	0.580373	0.574619	0.537137	0.571453	0.625769	0.60417	0.597044	96.8586	103.546	98.4449	107.661	93.4877	124.844	97.373	80.7279	78.2207	77.3187	91.6658	35.0969	89.8001	88.7778	89.8686
NILASQ4G11I08S3/LH123HT	68.2002	70.5507	252.879	10.8381	0.245333	0.240328	0.311815	0.20009	0.19931	0.236103	0.226969	0.241898	0.237791	0.241828	0.223912	0.237075	0.255994	0.246158	0.244416	0.611661	0.600695	0.882844	0.487931	0.477304	0.579784	0.539027	0.587349	0.565379	0.576884	0.540184	0.574103	0.634605	0.606453	0.604057	100.557	104.988	105.612	108.481	93.0733	123.495	98.5899	81.5016	77.4866	78.5636	93.598	35.8525	91.2114	89.8386	92.4774
NILASQ4G11I09S2/LH123HT	67.8147	70.5874	247.855	10.8486	0.241601	0.237011	0.308582	0.202382	0.199664	0.23338	0.222914	0.236596	0.233718	0.237215	0.22031	0.235876	0.252081	0.243555	0.239816	0.597803	0.588606	0.870239	0.495309	0.479515	0.572789	0.526256	0.569179	0.55178	0.560384	0.528003	0.567746	0.618219	0.593474	0.585167	98.4232	103.793	100.41	109.732	93.9103	123.83	96.3346	79.4505	76.2781	75.9428	90.6787	34.76	87.5918	87.8918	89.3752
NILASQ4G11I10S2/LH123HT	67.8927	69.2488	244.411	10.9812	0.243618	0.239777	0.309384	0.202416	0.202246	0.238339	0.226977	0.240737	0.239138	0.243021	0.225493	0.237782	0.25531	0.248019	0.245666	0.607967	0.60071	0.878629	0.494638	0.48639	0.589137	0.538672	0.58404	0.571493	0.581168	0.545817	0.576898	0.633421	0.611221	0.607739	97.4444	104.764	109.23	107.264	93.0991	124.598	97.0779	80.6611	76.7404	77.6017	91.4561	35.4443	89.2197	88.0996	90.9837
NILASQ4G11I11S2/LH123HT	68.3519	71.525	240.72	10.7254	0.242938	0.240228	0.308858	0.202816	0.202947	0.23936	0.228161	0.242417	0.245233	0.244442	0.225329	0.235559	0.255925	0.247772	0.243449	0.605641	0.601887	0.869795	0.496611	0.489149	0.592402	0.542693	0.591869	0.592409	0.588759	0.546203	0.570878	0.637283	0.611299	0.601165	98.4023	105.618	98.7652	106.727	93.1749	125.031	98.3471	82.3811	79.7765	79.1103	94.3222	35.7777	91.8382	89.7789	91.5678
NILASQ4G11I12S3/LH123HT	70.0796	70.5384	252.426	10.036	0.242228	0.237835	0.312206	0.202944	0.200238	0.236763	0.228719	0.241112	0.241774	0.242622	0.224788	0.236522	0.25622	0.245306	0.246239	0.604615	0.59571	0.883081	0.495317	0.478292	0.582461	0.544249	0.58454	0.581548	0.581623	0.542579	0.574118	0.63614	0.601084	0.609535	98.7738	105.962	100.09	106.586	91.9744	123.314	97.7829	80.248	78.2306	77.0895	91.0644	36.1818	89.3063	88.4503	91.9722
NILASQ4G21I01S2/LH123HT	67.9605	69.9835	247.164	10.1885	0.240665	0.236812	0.310551	0.203461	0.200562	0.236299	0.225663	0.241116	0.238498	0.24508	0.224036	0.238017	0.254689	0.247412	0.244707	0.599608	0.592935	0.879331	0.497434	0.481303	0.58097	0.533904	0.583578	0.569018	0.58902	0.540277	0.577476	0.630081	0.609629	0.603785	99.5305	105.629	102.245	107.943	92.899	123.118	97.0727	80.001	78.0655	78.6581	90.8662	35.4015	88.8154	88.7738	91.3123
NILASQ4G21I02S2/LH123HT	67.9413	69.9414	244.904	9.58953	0.23981	0.237402	0.312739	0.200932	0.200547	0.235033	0.226491	0.240788	0.238267	0.24224	0.223449	0.237242	0.255009	0.245639	0.24476	0.596252	0.594936	0.88717	0.489267	0.479358	0.575404	0.536457	0.582625	0.56942	0.580721	0.538064	0.576447	0.632831	0.604489	0.604151	97.1282	105.519	94.114	106.96	91.4289	121.783	97.3059	79.7897	78.0666	76.6804	88.5393	35.5337	87.4775	87.1991	88.9624
NILASQ4G21I03S2/LH123HT	67.9419	69.9901	240.845	10.3693	0.239432	0.239201	0.310497	0.205886	0.200588	0.23933	0.229869	0.243188	0.240516	0.24363	0.224374	0.23743	0.255583	0.247503	0.245677	0.595369	0.59933	0.876997	0.506043	0.481132	0.592049	0.548401	0.591766	0.575282	0.58439	0.541434	0.575705	0.634028	0.608856	0.60744	99.2607	106.859	99.0606	109.443	93.8899	125.252	98.1814	83.488	79.7237	79.7636	91.7496	36.0661	91.2754	90.2459	91.5429
NILASQ4G21I04S2/LH123HT	68.8758	70.009	239.49	9.94315	0.238578	0.237802	0.310153	0.203201	0.200666	0.237227	0.226699	0.238659	0.240823	0.242728	0.225011	0.237798	0.256591	0.248246	0.246383	0.590223	0.593175	0.867308	0.496432	0.480455	0.585519	0.537917	0.575657	0.576974	0.58036	0.542828	0.57577	0.637664	0.610832	0.606596	98.289	105.41	90.4864	107.697	92.5828	123.943	96.9791	79.7125	78.6374	77.9602	90.9884	35.6205	91.0416	89.7106	91.2085
NILASQ4G21I05S2/LH123HT	69.0027	69.9911	248.687	10.3817	0.240854	0.239228	0.310973	0.202476	0.199452	0.235944	0.22568	0.241595	0.244109	0.243992	0.22314	0.235876	0.254997	0.24675	0.244792	0.600128	0.599731	0.880206	0.493981	0.476936	0.579016	0.534821	0.585199	0.590619	0.584904	0.536036	0.56963	0.630679	0.607212	0.603559	98.179	107.317	103.702	108.493	92.5762	123.983	98.3955	82.5149	80.0286	76.6084	90.386	36.2054	87.9043	87.4182	90.0142
NILASQ4G21I06S2/LH123HT	66.651	69.1026	241.537	10.3655	0.23753	0.23619	0.30888	0.203126	0.199851	0.236361	0.226656	0.23835	0.236793	0.241282	0.224258	0.236542	0.255539	0.246895	0.244003	0.590255	0.590891	0.85965	0.496474	0.478585	0.582293	0.53772	0.575557	0.563369	0.575001	0.541842	0.573132	0.634414	0.60682	0.601404	99.6191	107.155	91.7804	108.287	92.7439	124.683	97.5536	80.7245	78.5191	77.0646	89.7019	35.4641	90.6467	89.428	90.6512
NILASQ4G21I07S2/LH123HT	66.8591	68.9891	244.71	10.3192	0.240383	0.23717	0.313887	0.20171	0.198953	0.237008	0.22806	0.243718	0.244694	0.244289	0.225875	0.237482	0.25652	0.24718	0.246682	0.599081	0.595009	0.876505	0.49123	0.474612	0.582357	0.541852	0.593338	0.593666	0.58847	0.547059	0.575413	0.638269	0.609824	0.609854	100.436	108.083	88.1021	106.919	91.634	123.142	98.5768	82.168	80.1633	77.9438	91.2948	35.2398	91.0155	89.7145	91.3899
NILASQ4G21I08S2/LH123HT	68.2016	69.4777	240.677	10.5191	0.240779	0.239812	0.30854	0.205421	0.198888	0.236201	0.227391	0.242056	0.243874	0.245718	0.225232	0.23794	0.256483	0.246632	0.246863	0.599494	0.602909	0.862695	0.503357	0.475212	0.580005	0.53992	0.587043	0.587132	0.590775	0.543615	0.577265	0.637698	0.606641	0.610298	99.56	108.071	96.6271	108.455	92.0324	122.299	96.8085	81.6877	80.5702	79.0311	91.1353	36.0122	90.3394	89.008	91.653
NILASQ4G21I09S2/LH123HT	67.4757	69.5334	242.186	9.96849	0.234741	0.235002	0.308347	0.201151	0.198148	0.236823	0.227186	0.238575	0.241265	0.242169	0.223193	0.236753	0.253638	0.246056	0.242472	0.580136	0.586443	0.866592	0.491109	0.472809	0.582908	0.53956	0.575292	0.579012	0.577982	0.537691	0.57289	0.625543	0.604015	0.595231	98.5394	107.305	97.4002	108.431	92.2532	124.686	98.1163	80.249	77.6679	75.8694	89.4416	35.1351	88.6367	88.3763	88.9434
NILASQ4G21I10S2/LH123HT	67.8802	69.4597	233.424	10.1513	0.239427	0.23846	0.310243	0.201079	0.20022	0.238235	0.227942	0.240143	0.243575	0.244165	0.224962	0.23767	0.256167	0.248356	0.244434	0.594064	0.595104	0.875148	0.490886	0.48	0.587807	0.542579	0.58146	0.586812	0.586047	0.543906	0.575782	0.635925	0.610989	0.602245	97.3182	104.837	99.1298	109.062	92.9705	124.196	98.0761	80.7573	77.6738	76.7561	90.9089	35.5017	89.5113	89.0297	89.7372
NILASQ4G21I11S2/LH123HT	67.49	69.0657	243.256	10.1667	0.238328	0.237011	0.310223	0.20002	0.199191	0.236722	0.226844	0.238642	0.240097	0.243826	0.223362	0.238518	0.254744	0.246342	0.2447	0.591589	0.593545	0.868385	0.486076	0.477386	0.582356	0.53772	0.575216	0.573109	0.584047	0.537838	0.579156	0.630625	0.604898	0.603108	98.2967	105.917	92.7235	106.626	93.1076	123.652	96.4376	81.2536	78.5613	77.3098	89.3968	35.4001	87.8639	87.9661	89.7451
NILASQ4G21I12S2/LH123HT	66.8932	69.4639	242.28	9.7545	0.23751	0.236735	0.310036	0.200083	0.197698	0.236155	0.223052	0.236307	0.240827	0.240199	0.223048	0.237611	0.254915	0.246264	0.244443	0.589069	0.592474	0.872498	0.486585	0.47219	0.579992	0.526042	0.567565	0.577556	0.571865	0.538833	0.577237	0.63174	0.60489	0.602707	96.8515	105.904	96.7902	107.988	92.2106	123.01	95.1653	80.3941	77.3775	75.5259	90.4642	35.4441	88.7302	87.4667	88.6741
NILASQ4G31I01S2/LH123HT	68.8197	69.128	244.277	10.105	0.238914	0.240365	0.31094	0.202202	0.199852	0.237371	0.228767	0.240062	0.236168	0.241694	0.223472	0.237667	0.254707	0.246885	0.242687	0.593336	0.601902	0.877614	0.495072	0.479145	0.585528	0.544741	0.581866	0.560163	0.578081	0.537767	0.577327	0.630834	0.607356	0.597301	98.6371	105.999	101.033	108.606	93.194	123.891	97.4332	80.7873	77.0475	76.9444	89.1721	35.7264	88.8436	89.7308	90.4499
NILASQ4G31I02S3/LH123HT	67.9623	69.6365	245.995	10.8784	0.239067	0.23994	0.309538	0.202544	0.199486	0.238296	0.228433	0.23865	0.237155	0.243045	0.223333	0.237004	0.255197	0.247163	0.244104	0.593347	0.600674	0.871598	0.495736	0.477493	0.588646	0.543149	0.575635	0.563664	0.583308	0.53724	0.574842	0.632379	0.608336	0.601487	97.8201	104.355	99.0399	107.56	92.6905	124.975	97.3128	80.0617	77.8023	78.0086	89.418	35.9935	90.4926	89.3979	90.1931
NILASQ4G31I03S2/LH123HT	68.4653	69.7033	241.718	9.84024	0.237435	0.239209	0.311951	0.201277	0.197089	0.236725	0.227973	0.238098	0.235762	0.240312	0.22228	0.236896	0.253349	0.245964	0.243393	0.586204	0.5973	0.878647	0.492401	0.47114	0.582831	0.541433	0.573944	0.558445	0.57397	0.532864	0.572964	0.624663	0.603923	0.597793	96.3275	104.098	96.2505	109.401	92.4188	124.379	96.736	80.9792	77.4836	77.6655	88.4626	35.7889	88.9137	89.0586	89.2318
NILASQ4G31I04S2/LH123HT	68.1445	69.7447	245.548	10.3907	0.241921	0.238729	0.310691	0.200181	0.198905	0.237358	0.226512	0.23948	0.240783	0.241638	0.222903	0.237955	0.254294	0.245321	0.245054	0.601152	0.596063	0.877495	0.487252	0.475554	0.584459	0.537774	0.577568	0.575124	0.575466	0.535974	0.577287	0.628931	0.602512	0.604784	97.4386	102.064	100.354	106.133	91.2059	123.846	96.958	80.1873	78.4298	75.8042	89.2918	35.7804	89.3348	87.6387	89.6648
NILASQ4G31I05S3/LH123HT	68.5124	69.6854	245.635	10.6914	0.237207	0.237676	0.310148	0.19726	0.196709	0.237086	0.227067	0.238749	0.23461	0.239786	0.22109	0.235912	0.251932	0.244725	0.242763	0.585622	0.592709	0.874748	0.478097	0.468797	0.583925	0.53851	0.575863	0.554477	0.570208	0.531408	0.570914	0.619479	0.598458	0.594829	95.1791	102.157	98.6865	107.082	92.3098	124.972	97.6535	80.0197	76.4751	75.0325	88.4161	35.5128	87.4196	86.7444	86.9953
NILASQ4G31I06S2/LH123HT	68.2493	69.6087	247.327	10.3442	0.241691	0.239145	0.310885	0.202152	0.198347	0.234317	0.224503	0.238011	0.238232	0.243053	0.222336	0.237843	0.253759	0.243729	0.245415	0.600384	0.5972	0.882302	0.494191	0.474579	0.574321	0.531242	0.573608	0.56581	0.581483	0.534159	0.57694	0.626093	0.596194	0.605826	97.689	102.596	106.757	107.124	91.9343	121.961	96.6367	80.7792	79.3284	77.6328	89.4102	35.4333	88.2418	86.0876	90.545
NILASQ4G31I07S3/LH123HT	68.0315	69.6805	243.59	9.92545	0.242604	0.238467	0.310701	0.200747	0.197984	0.236835	0.227659	0.241594	0.241195	0.242277	0.22325	0.236915	0.254934	0.24207	0.244665	0.605231	0.59708	0.884268	0.489579	0.473488	0.582711	0.541663	0.586295	0.578713	0.578759	0.536436	0.572906	0.630371	0.591109	0.603317	97.8579	104.789	108.957	108.346	92.6093	122.355	98.1805	81.5977	79.1153	75.6456	89.5572	36.0075	87.9578	88.0132	88.6377
NILASQ4G31I08S2/LH123HT	68.8213	69.6189	253.162	9.79888	0.241962	0.238984	0.308828	0.202877	0.19859	0.235323	0.226847	0.242849	0.238751	0.245671	0.224725	0.236303	0.256334	0.244607	0.245748	0.603095	0.59822	0.867788	0.495105	0.474635	0.578247	0.538719	0.591749	0.57027	0.592502	0.541639	0.572307	0.636707	0.599438	0.607893	98.8052	105.261	99.7015	107.476	92.5667	122.827	98.6004	82.4944	79.6641	78.8471	90.9571	36.0279	89.1837	89.4638	91.9803
NILASQ4G31I09S2/LH123HT	67.9634	69.6284	245.523	11.0067	0.239494	0.238142	0.31122	0.201121	0.199589	0.237658	0.227514	0.239202	0.237721	0.24105	0.223135	0.237263	0.253795	0.245708	0.244161	0.593774	0.594943	0.876225	0.490093	0.478354	0.585575	0.541225	0.577407	0.56553	0.574974	0.538688	0.57572	0.627406	0.603423	0.600663	96.7796	102.526	100.977	107.339	91.8924	123.955	97.8574	80.8558	78.1152	77.0097	90.5559	36.0274	88.8619	87.812	88.7275
NILASQ4G31I11S3/LH123HT	68.1333	69.7078	244.215	10.4485	0.241671	0.236965	0.309135	0.20429	0.197475	0.233615	0.225567	0.239754	0.239381	0.240877	0.221886	0.237378	0.253156	0.24235	0.244098	0.599414	0.590157	0.86475	0.501065	0.471457	0.571737	0.533942	0.579206	0.571406	0.573068	0.532567	0.574056	0.622758	0.591284	0.59969	96.1969	101.54	91.2322	106.961	90.323	120.78	95.8143	78.7448	77.9576	74.7827	88.6075	35.4977	87.1531	86.0608	88.1298
NILASQ4G31I12S2/LH123HT	68.4899	69.6772	242.468	10.0128	0.238451	0.241703	0.307867	0.202043	0.197241	0.235462	0.226637	0.238999	0.235999	0.240872	0.221996	0.237198	0.253635	0.247307	0.243488	0.589944	0.604896	0.861778	0.493812	0.470557	0.578914	0.537056	0.577492	0.559016	0.575346	0.531895	0.574352	0.627398	0.607683	0.599619	96.796	105.78	95.2372	107.995	91.6532	122.763	96.1145	80.2124	77.261	77.0309	88.5657	35.0606	90.4623	89.227	90.8765
NILASQ4G41I01S2/LH123HT	68.895	69.9857	252.111	10.3154	0.242909	0.237427	0.312003	0.205983	0.200012	0.238201	0.228322	0.242937	0.24465	0.2451	0.225184	0.238703	0.256046	0.2481	0.245689	0.606713	0.594783	0.877664	0.505763	0.479626	0.587112	0.5437	0.590145	0.589595	0.587491	0.541739	0.57854	0.633612	0.610737	0.606604	99.6865	104.597	98.506	108.615	92.7506	124.039	97.4015	81.9093	80.141	78.4847	88.7018	35.5894	88.0943	87.096	89.0894
NILASQ4G41I02S3/LH123HT	68.1258	69.1456	243.707	11.1451	0.243583	0.238784	0.311643	0.201872	0.200619	0.237004	0.227566	0.237663	0.235032	0.240944	0.224004	0.23733	0.255296	0.247795	0.245823	0.607541	0.598511	0.880587	0.493066	0.480826	0.583009	0.53976	0.571116	0.555763	0.572772	0.539607	0.5746	0.633382	0.608823	0.607787	99.2229	107.321	105.163	109.373	93.2093	122.903	97.8357	80.1907	76.427	78.0604	90.7636	35.6133	90.0303	88.4007	92.875
NILASQ4G41I03S2/LH123HT	67.2548	68.6486	244.472	9.47122	0.242296	0.23759	0.313656	0.20057	0.197881	0.235885	0.226852	0.243179	0.234379	0.241692	0.223563	0.236889	0.256545	0.250297	0.245642	0.603901	0.59479	0.886807	0.488247	0.471956	0.579298	0.538176	0.590091	0.554673	0.577339	0.539741	0.574514	0.639543	0.620198	0.607905	98.4743	105.5	101.593	108.675	92.2579	122.574	97.5091	79.5809	76.2925	77.3199	90.0757	35.5916	89.9388	89.8012	89.8971
NILASQ4G41I04S3/LH123HT	69.1095	69.6047	244.585	10.3375	0.242014	0.236536	0.310235	0.204079	0.198877	0.236462	0.227698	0.241986	0.242174	0.243988	0.2239	0.237931	0.255816	0.24661	0.244339	0.60339	0.591785	0.862718	0.499838	0.475971	0.581706	0.543406	0.588927	0.583331	0.586732	0.540618	0.577707	0.634772	0.606015	0.603412	100.503	106.442	87.6835	106.206	92.5157	124.192	101.12	83.2353	81.8909	78.1739	91.3379	34.4681	90.1329	86.6143	90.7709
NILASQ4G41I05S3/LH123HT	68.1544	69.1545	251.378	10.7602	0.242033	0.235849	0.309774	0.200854	0.20004	0.235203	0.226941	0.242143	0.240397	0.24334	0.222658	0.237902	0.256151	0.247067	0.244188	0.602668	0.588928	0.86857	0.490217	0.480114	0.576865	0.539398	0.586245	0.572772	0.580049	0.533943	0.576056	0.634542	0.607083	0.60155	99.5495	104.984	93.8408	107.732	92.6269	122.83	97.8679	79.3555	77.5211	75.3755	89.0635	35.6308	88.8888	87.2152	89.3095
NILASQ4G41I06S3/LH123HT	67.713	69.6461	241.378	10.5622	0.237843	0.233442	0.305878	0.203334	0.199264	0.233964	0.226531	0.238589	0.240374	0.242584	0.222477	0.237231	0.253644	0.244632	0.244363	0.582772	0.575383	0.857107	0.49646	0.476491	0.572738	0.537487	0.575483	0.574159	0.576332	0.532905	0.573279	0.620981	0.595571	0.595364	93.1198	97.3802	97.8635	107.411	92.3627	123.505	96.5553	80.2633	76.4249	73.274	86.2701	35.467	81.5547	84.3113	83.9883
NILASQ4G41I07S2/LH123HT	68.5482	69.5567	243.762	10.2332	0.242456	0.23663	0.312811	0.202636	0.2008	0.235897	0.227127	0.243031	0.241526	0.245564	0.223375	0.237667	0.257337	0.248008	0.244637	0.603748	0.590839	0.886474	0.493778	0.481606	0.579765	0.538293	0.591043	0.578515	0.59003	0.536582	0.574519	0.639365	0.611989	0.603186	96.8339	102.887	96.8433	107.091	91.4118	122.575	97.2193	80.4828	77.4093	75.926	89.5504	35.9264	88.5561	88.0713	87.9405
NILASQ4G41I08S2/LH123HT	69.5508	70.0714	244.621	10.6335	0.24434	0.239151	0.312326	0.205503	0.200782	0.238246	0.229193	0.239464	0.239406	0.243457	0.223721	0.236612	0.255155	0.247977	0.246865	0.610308	0.59908	0.886812	0.505673	0.48253	0.588077	0.54606	0.579244	0.571095	0.583218	0.537764	0.571823	0.632981	0.610602	0.611491	100.461	107.155	102.817	109.833	93.6652	124.157	98.6172	82.1032	79.4001	79.1099	89.9908	35.7467	90.4085	91.0158	93.632
NILASQ4G41I09S2/LH123HT	69.4207	70.0222	254.703	10.5343	0.244323	0.238058	0.309734	0.20229	0.199787	0.237813	0.226636	0.238016	0.24045	0.241051	0.223668	0.237603	0.254573	0.247101	0.246625	0.610257	0.595647	0.875393	0.493896	0.478989	0.586682	0.537578	0.57438	0.574684	0.574533	0.537094	0.574947	0.630396	0.606582	0.609697	98.8658	105.052	102.827	107.626	92.744	125.316	98.7162	82.8886	79.9259	79.5334	89.4836	35.2442	89.3028	88.5968	90.5725
NILASQ4G41I10S2/LH123HT	68.5881	69.6438	238.682	10.542	0.244823	0.240173	0.311204	0.205529	0.203105	0.239196	0.22969	0.241961	0.242907	0.246211	0.224218	0.238179	0.255944	0.248814	0.247815	0.612216	0.602403	0.878209	0.502971	0.488437	0.591498	0.547962	0.58781	0.584022	0.593351	0.539969	0.577282	0.635344	0.613155	0.613335	99.5299	107.788	98.5537	106.985	92.2557	123.677	99.0514	81.6717	79.2219	78.8619	91.451	36.0838	90.3827	89.7457	91.9827
NILASQ4G41I11S2/LH123HT	68.005	69.5497	240.502	10.577	0.243735	0.238139	0.308498	0.201046	0.200402	0.236523	0.228256	0.237164	0.237651	0.242323	0.224677	0.238435	0.255408	0.245192	0.245759	0.605765	0.593491	0.865578	0.491401	0.480407	0.582174	0.543253	0.571381	0.564398	0.578237	0.542167	0.576627	0.632382	0.599662	0.604504	99.1103	105.268	93.3013	109.254	94.222	123.704	98.6196	82.6439	78.8632	78.5699	90.3273	35.0704	89.8124	89.1169	91.6524
NILASQ4G41I12S3/LH123HT	67.4877	68.6029	251.4	9.96643	0.239947	0.233992	0.30846	0.203106	0.199094	0.234321	0.226336	0.239996	0.237531	0.24265	0.223099	0.237337	0.255316	0.246685	0.243035	0.594636	0.582105	0.869891	0.495897	0.475199	0.573464	0.536208	0.579105	0.563523	0.57982	0.53746	0.574785	0.632617	0.606754	0.597378	95.3651	101.567	99.8675	107.419	91.1221	121.641	97.0861	79.1107	77.104	75.4226	88.8	35.2753	88.96	88.372	87.8159
NILASQ4G51I01S2/LH123HT	67.8998	69.6972	239.39	10.4874	0.238573	0.237459	0.309996	0.203677	0.201009	0.237995	0.22762	0.240755	0.237515	0.240378	0.222943	0.236661	0.256069	0.246679	0.245159	0.589868	0.592083	0.871283	0.497621	0.481745	0.58662	0.540476	0.583084	0.564716	0.572158	0.535036	0.572895	0.634083	0.605152	0.603577	95.9204	103.215	99.2938	107.592	92.6465	124.351	97.9284	81.2458	78.484	77.08	90.5376	36.1729	89.7009	89.4161	90.034
NILASQ4G51I02S3/LH123HT	68.4589	69.7749	248.089	11.0307	0.241506	0.239405	0.309405	0.2034	0.199563	0.236242	0.226718	0.23941	0.239008	0.240646	0.224686	0.238243	0.255878	0.245665	0.24473	0.599566	0.597186	0.875024	0.49671	0.477325	0.580664	0.538374	0.577184	0.568448	0.571945	0.541494	0.577423	0.634005	0.602586	0.603291	96.8519	103.294	105.538	107.859	92.0572	122.935	97.4798	80.8358	78.4044	77.281	91.5676	35.7839	90.4029	87.8215	90.3113
NILASQ4G51I03S2/LH123HT	68.8325	69.3005	243.303	9.69285	0.23853	0.237643	0.310192	0.203131	0.197889	0.235842	0.228854	0.238569	0.236507	0.241892	0.222689	0.236914	0.255226	0.247172	0.243829	0.592072	0.593714	0.879232	0.49779	0.473087	0.581114	0.54563	0.577167	0.561791	0.578466	0.536009	0.576082	0.631573	0.608402	0.600557	96.4415	104.645	101.822	109.961	92.3729	124.201	98.8105	80.5038	77.0792	76.9696	89.7347	36.0751	88.0786	89.4321	88.8475
NILASQ4G51I04S3/LH123HT	67.5233	69.3344	233.546	9.6154	0.239602	0.238177	0.310547	0.20095	0.198402	0.234892	0.227386	0.238852	0.23728	0.241924	0.222544	0.237681	0.255326	0.24723	0.244519	0.594715	0.595561	0.870667	0.491092	0.474567	0.577121	0.540587	0.576433	0.562897	0.577513	0.535324	0.576759	0.631849	0.607561	0.602794	96.2746	104.811	94.743	108.919	91.8787	123.17	98.2109	79.4751	76.4682	76.1133	89.475	36.1025	88.0911	87.7538	88.9531
NILASQ4G51I05S3/LH123HT	68.0347	69.7205	247.512	10.6509	0.239181	0.237642	0.310059	0.203698	0.199764	0.234759	0.223874	0.239655	0.240193	0.243408	0.223985	0.237596	0.254964	0.241405	0.243164	0.593195	0.593402	0.87143	0.498677	0.478249	0.575272	0.527987	0.578518	0.573494	0.58115	0.539381	0.574892	0.630546	0.589154	0.598712	98.0409	104.263	95.8009	108.397	91.5855	122.353	95.2066	79.0176	77.13	75.7766	90.8578	35.6393	88.2781	87.2369	89.2257
NILASQ4G51I06S2/LH123HT	67.8479	69.737	245.227	9.56406	0.241361	0.239368	0.312669	0.202674	0.201135	0.237547	0.22707	0.242897	0.242396	0.243563	0.222921	0.238359	0.254554	0.24581	0.243027	0.6016	0.599963	0.888524	0.495726	0.48431	0.586802	0.540448	0.592547	0.584097	0.583104	0.53695	0.579551	0.629266	0.60027	0.597968	96.0924	104.079	102.725	107.477	93.0613	124.265	98.1096	81.36	76.2196	75.3675	89.7011	35.2826	84.5927	85.6682	87.6059
NILASQ4G51I07S3/LH123HT	67.9957	69.7407	246.348	10.3449	0.238291	0.237331	0.3079	0.197795	0.198079	0.236815	0.225568	0.237674	0.239826	0.242002	0.224418	0.237946	0.254243	0.247501	0.242974	0.589891	0.591317	0.870098	0.479935	0.474423	0.582852	0.534734	0.572918	0.574625	0.577721	0.541179	0.576848	0.628276	0.607861	0.596632	95.7684	104.227	105.884	107.956	92.9646	124.159	97.2724	80.6274	78.7011	76.0116	90.6616	35.4378	89.4379	88.5808	88.998
NILASQ4G51I08S3/LH123HT	68.0275	69.3601	248.685	10.1868	0.240862	0.237587	0.310856	0.204302	0.20085	0.235937	0.225117	0.240093	0.239225	0.242444	0.223032	0.237987	0.254978	0.242119	0.243132	0.598409	0.593247	0.873578	0.501315	0.482516	0.579713	0.533206	0.580197	0.570641	0.57842	0.537384	0.575488	0.630493	0.590916	0.598672	98.1606	104.482	93.3464	109.196	93.4368	123.133	96.4711	80.8172	78.0432	77.6013	91.3888	35.8227	90.2096	87.5485	90.5349
NILASQ4G51I09S3/LH123HT	67.1135	69.7218	240.706	10.0679	0.237491	0.237633	0.311036	0.201209	0.201001	0.237968	0.228124	0.24089	0.236963	0.240786	0.224498	0.236649	0.254946	0.246592	0.244391	0.58756	0.593605	0.873392	0.490802	0.482049	0.587043	0.54232	0.583962	0.563774	0.57557	0.541412	0.574078	0.631624	0.60613	0.601983	96.446	104.255	97.9347	107.457	92.239	124.934	98.0824	81.2815	78.3826	78.201	91.3986	36.024	89.4239	88.8851	88.4016
NILASQ4G51I10S2/LH123HT	67.0576	69.2614	243.502	10.5196	0.236453	0.23666	0.307957	0.20259	0.199117	0.238297	0.230226	0.240652	0.238164	0.24253	0.22407	0.23702	0.255109	0.246321	0.242905	0.585005	0.590406	0.868841	0.495254	0.476233	0.588532	0.549611	0.583319	0.567089	0.580247	0.540761	0.574277	0.631547	0.605752	0.597802	97.323	105.012	103.428	107.809	92.1222	124.877	98.1604	80.1893	77.3859	77.0422	90.8437	36.0536	91.0526	89.9799	90.7106
NILASQ4G51I11S2/LH123HT	68.035	69.7802	249.692	10.408	0.242496	0.239577	0.310828	0.202024	0.198482	0.235188	0.224881	0.240621	0.239778	0.242841	0.22185	0.23725	0.255752	0.241616	0.244107	0.60456	0.600326	0.872588	0.494185	0.475898	0.57732	0.532385	0.582904	0.57259	0.581069	0.534229	0.574763	0.634918	0.590161	0.603432	98.9411	104.71	92.3773	109.547	93.6027	123.154	97.4686	81.4043	77.9498	78.6472	91.5669	35.7608	90.3759	88.7639	92.8652
NILASQ4G51I12S2/LH123HT	68.7798	69.7311	247.162	9.84259	0.243857	0.240845	0.311734	0.202535	0.199055	0.236428	0.226513	0.241937	0.239629	0.243838	0.224623	0.238151	0.257297	0.245067	0.246328	0.60953	0.604591	0.880946	0.494638	0.476258	0.581189	0.536365	0.586527	0.571751	0.582955	0.542626	0.578247	0.638878	0.600714	0.609815	97.5361	104.899	100.21	107.995	92.5103	123.241	97.6975	80.1797	75.7652	75.9362	91.4853	35.6506	86.4662	87.8438	88.7886
NILASQ4G61I01S2/LH123HT	67.3175	68.0595	242.769	10.1916	0.241831	0.237136	0.314803	0.200842	0.200277	0.236649	0.225762	0.240401	0.239221	0.243715	0.225926	0.238556	0.255553	0.247837	0.245582	0.60308	0.595184	0.892967	0.489076	0.479479	0.582768	0.534487	0.582554	0.572177	0.583961	0.547593	0.579868	0.633844	0.61098	0.608473	98.7778	107.769	100.886	107.353	91.5012	124.262	97.9257	80.8728	77.5023	78.352	92.7696	35.3081	89.1793	89.8732	92.1369
NILASQ4G61I02S3/LH123HT	68.3885	69.7149	246.021	10.5154	0.240299	0.23595	0.314586	0.200292	0.199326	0.239128	0.227217	0.242809	0.23971	0.243946	0.223598	0.237703	0.256234	0.24549	0.244363	0.596097	0.587242	0.876553	0.488354	0.476945	0.590031	0.53974	0.590082	0.573489	0.585797	0.539209	0.57599	0.634315	0.600137	0.601238	97.6796	103.76	91.8007	107.769	92.4447	125.086	97.8995	81.9712	77.9179	77.8737	90.1908	35.6337	87.5706	85.5868	89.6767
NILASQ4G61I03S3/LH123HT	67.7733	68.0305	249.981	9.78148	0.240997	0.235914	0.311581	0.202803	0.199684	0.23631	0.225147	0.239724	0.237974	0.240701	0.223019	0.237132	0.254531	0.247018	0.244517	0.599606	0.590162	0.879857	0.495953	0.479039	0.581878	0.533473	0.580182	0.56655	0.574267	0.537782	0.574289	0.629704	0.60773	0.60361	99.0848	107.318	102.27	107.858	93.5138	124.455	97.2386	81.5912	77.6612	79.2055	92.1877	35.6809	90.5329	90.0824	92.4962
NILASQ4G61I04S3/LH123HT	67.8428	70.3946	248.275	10.3628	0.240373	0.235394	0.309958	0.203037	0.199707	0.236359	0.22551	0.239673	0.237481	0.24242	0.223016	0.238231	0.255705	0.247251	0.245275	0.597119	0.58782	0.865157	0.496959	0.479553	0.581989	0.534497	0.579449	0.565721	0.579963	0.538114	0.578003	0.633677	0.607401	0.60568	97.0304	105.371	93.0561	107.811	93.298	124.465	97.7295	80.8729	77.2586	78.1717	91.3409	35.0972	88.4058	87.041	90.4456
NILASQ4G61I05S3/LH123HT	69.2206	69.8498	241.158	10.4231	0.241717	0.237083	0.310771	0.206232	0.203011	0.238696	0.228848	0.243722	0.239912	0.244933	0.22721	0.238363	0.256794	0.248937	0.24517	0.602861	0.595025	0.874712	0.506227	0.488386	0.590733	0.545502	0.594706	0.574712	0.589932	0.552404	0.579922	0.640212	0.615522	0.607832	99.3722	108.617	97.4888	108.702	92.9939	125.373	99.0839	82.845	78.611	80.3281	93.4853	35.6093	90.9247	91.381	93.138
NILASQ4G61I06S3/LH123HT	69.7398	70.3508	243.006	9.47057	0.242414	0.237219	0.313849	0.20296	0.202687	0.238203	0.226888	0.242128	0.238017	0.243491	0.224692	0.238512	0.256083	0.247827	0.245078	0.60408	0.594394	0.887183	0.495392	0.487231	0.588469	0.537317	0.589749	0.567243	0.582677	0.54231	0.579494	0.635063	0.60999	0.605807	97.7509	105.953	100.896	106.999	92.9749	123.774	97.0521	81.3677	75.679	76.7829	90.4084	35.0682	87.9392	89.3388	91.4547
NILASQ4G61I07S3/LH123HT	67.991	69.7147	240.384	10.8278	0.240617	0.234719	0.313218	0.199822	0.198772	0.237653	0.225855	0.240646	0.238982	0.24227	0.2243	0.237952	0.254963	0.246322	0.244236	0.597914	0.585861	0.879959	0.486676	0.475225	0.58513	0.535568	0.583434	0.570229	0.57858	0.542648	0.579008	0.632178	0.606405	0.602928	97.6452	105.608	93.0498	106.995	91.6316	125.081	97.1482	81.1251	77.5355	77.3881	91.4289	35.5637	89.0923	88.3525	90.8011
NILASQ4G61I08S2/LH123HT	68.4875	69.7801	244.473	10.0042	0.241299	0.237264	0.311848	0.202834	0.199164	0.237345	0.22697	0.239673	0.235587	0.23943	0.223315	0.237952	0.254921	0.245931	0.244716	0.599959	0.592233	0.877406	0.495737	0.476632	0.585327	0.539027	0.579877	0.558104	0.568179	0.537456	0.577259	0.631251	0.603228	0.604052	97.881	104.492	94.4396	107.492	91.9466	124.24	97.2169	80.7373	75.8921	76.4928	89.7176	35.288	87.941	86.1719	89.8062
NILASQ4G61I09S2/LH123HT	68.352	70.3859	244.91	10.3422	0.243179	0.23921	0.309933	0.203606	0.200637	0.23862	0.226959	0.241291	0.236385	0.239959	0.225047	0.237145	0.255608	0.249472	0.245591	0.607298	0.599404	0.873647	0.497766	0.481533	0.589792	0.539488	0.585971	0.563868	0.571276	0.544306	0.575588	0.63509	0.617507	0.608234	100.058	107.609	96.6636	107.338	92.374	125.469	98.8417	82.1681	78.0497	79.2699	92.9287	36.0203	91.5053	90.2153	93.8673
NILASQ4G61I10S3/LH123HT	67.8813	68.994	241.964	10.2584	0.240808	0.237226	0.315648	0.200546	0.201387	0.237935	0.225964	0.244627	0.239353	0.243672	0.222847	0.238172	0.256264	0.24759	0.244928	0.598845	0.592929	0.887442	0.48921	0.483634	0.586026	0.53566	0.596476	0.572111	0.583348	0.536975	0.578284	0.635367	0.609337	0.604301	95.7658	104.347	93.8045	106.864	92.303	124.226	96.0504	81.9747	76.3509	76.7457	90.2616	35.4812	86.8796	86.6025	89.8341
NILASQ4G61I11S2/LH123HT	67.4225	69.2618	247.071	10.4197	0.241694	0.236646	0.313749	0.202576	0.200071	0.23642	0.226417	0.24147	0.239024	0.244682	0.223933	0.237971	0.255627	0.244359	0.243792	0.600779	0.590227	0.876827	0.495007	0.480478	0.581328	0.537055	0.586423	0.570973	0.588082	0.540465	0.577783	0.633196	0.596909	0.599875	98.0689	104.522	92.0153	108.384	92.5206	123.208	96.1719	81.2172	77.4272	77.4327	90.0582	35.4917	87.9199	85.497	89.6309
NILASQ4G61I12S2/LH123HT	67.7559	68.9555	246.804	10.5375	0.239315	0.236065	0.309419	0.199891	0.196911	0.23652	0.226417	0.242452	0.236841	0.240652	0.223786	0.236876	0.253525	0.244695	0.2425	0.593568	0.588732	0.865278	0.486953	0.470022	0.581565	0.537278	0.590014	0.563848	0.574718	0.54089	0.574706	0.626876	0.599091	0.596297	95.6056	103.323	95.4712	107.679	92.446	125.083	98.14	82.2669	76.3772	77.6321	90.7186	35.451	87.2933	85.4647	88.7431
[truncated: 103 more rows]
[truncated: 495 more columns]
